# Supplementary material for: Identification and validation of HOXC6 as a diagnostic biomarker for Ewing sarcoma: insights from machine learning algorithms and in vitro experiments
Source: Front Immunol. 2025 Apr 4;16:1449355. doi: 10.3389/fimmu.2025.1449355 (PMC12006176; doi:10.3389/fimmu.2025.1449355)
Supplement: Supplementary Table 1 — GSEA of ES and normal tissues based on GO biological processes. GSEA, gene set enrichment analysis; ES, Ewing sarcoma; GO, Gene Ontology. [file DataSheet2.zip]

Archive with 9 entries (8 files):
- Supplementary material presentation/
- Supplementary material presentation/Supplementary Figure 1.tif
- Supplementary material presentation/Supplementary Figure 2.tif
- Supplementary material presentation/Supplementary Figure 3.tif
- Supplementary material presentation/Supplementary Figure 4.tif
- Supplementary material presentation/Supplementary Figure 5.tif
- Supplementary material presentation/Supplementary Figure 6.tif
- Supplementary material presentation/Supplementary Material.docx
- Supplementary material presentation/Supplementary Table 1-12.xlsx
