# Supplementary material for: Identification and validation of HOXC6 as a diagnostic biomarker for Ewing sarcoma: insights from machine learning algorithms and in vitro experiments
Source: Front Immunol. 2025 Apr 4;16:1449355. doi: 10.3389/fimmu.2025.1449355 (PMC12006176; doi:10.3389/fimmu.2025.1449355)
Supplement: Supplementary Table 1 — GSEA of ES and normal tissues based on GO biological processes. GSEA, gene set enrichment analysis; ES, Ewing sarcoma; GO, Gene Ontology. [file DataSheet2.zip › Supplementary material presentation/Supplementary Table 1-12.xlsx]

## Sheet: Supplementary Table 1
ID	Description	setSize	enrichmentScore	NES	pvalue	p.adjust	qvalue	rank	leading_edge	core_enrichment
GOCC_CONTRACTILE_FIBER	GOCC_CONTRACTILE_FIBER	225	-0.807965	-3.65128	1e-10	4.2696e-09	3.21516e-09	1160	tags=52%, list=7%, signal=49%	SLC2A1/MYOD1/SYNPO/MYBPC3/SLC4A1/MYL12A/PARVB/SCN3B/MYH8/PDLIM2/PDLIM5/TPM1/MYL7/BAG3/MYOM2/ABCC9/PDLIM1/IDO1/PPP1R12B/TIMP4/MYOZ3/KCNN2/MYH11/DNAJB6/TPM3/TPM2/ADPRHL1/OBSCN/FHL3/JPH2/ACTC1/PGM5/MYL4/BIN1/MYPN/MYLK2/PDE4DIP/DMD/ACTN2/ANKRD23/LMOD1/CAV3/CRYAB/SVIL/FBXO32/ANK2/ANK3/ANKRD1/RTN2/TRIM54/CFL2/MYOM3/FLNC/CAPN3/FHOD3/SMTNL2/HRC/ITGB1BP2/MYH4/RYR1/ANK1/SYNC/KAT2B/KLHL40/ANKRD2/LDB3/DES/CA…
GOCC_I_BAND	GOCC_I_BAND	135	-0.814544	-3.46513	1e-10	4.2696e-09	3.21516e-09	1399	tags=58%, list=8%, signal=54%	KY/JPH1/IGFN1/PALLD/FHL2/SLC2A1/SYNPO/SLC4A1/MYL12A/PARVB/SCN3B/PDLIM2/PDLIM5/BAG3/PDLIM1/PPP1R12B/MYOZ3/KCNN2/DNAJB6/OBSCN/FHL3/JPH2/ACTC1/PGM5/BIN1/MYPN/DMD/ACTN2/ANKRD23/CAV3/CRYAB/FBXO32/ANK2/ANK3/ANKRD1/RTN2/TRIM54/CFL2/FLNC/CAPN3/FHOD3/SMTNL2/HRC/ITGB1BP2/RYR1/SYNC/KAT2B/KLHL40/ANKRD2/LDB3/DES/CASQ2/CACNA1S/MYOZ1/TCAP/ACTN3/MYO18B/C10orf71/NEXN/PDLIM3/SYNPO2/MYH6/ASB2/RYR3/SYNPO2L/NEB/FBP2/…
GOBP_STRIATED_MUSCLE_CELL_DEVELOPMENT	GOBP_STRIATED_MUSCLE_CELL_DEVELOPMENT	66	-0.874974	-3.27947	1e-10	4.2696e-09	3.21516e-09	679	tags=58%, list=4%, signal=56%	TPM1/MYOM2/MYH11/ADPRHL1/OBSCN/ACTC1/PGM5/MYPN/MYLK3/ACTN2/ANKRD23/LMOD1/CAV3/ANKRD1/CFL2/FLNC/CAPN3/FHOD3/LDB3/MYOZ1/TCAP/TNNT3/TMOD1/TNNT1/MYH6/SYNPO2L/NEB/TTN/NRAP/CSRP3/ACTA1/LMOD3/KLHL41/LMOD2/MYH7/MYOZ2/CASQ1/MYL2
GOBP_MUSCLE_CELL_DEVELOPMENT	GOBP_MUSCLE_CELL_DEVELOPMENT	173	-0.720289	-3.17013	1e-10	4.2696e-09	3.21516e-09	765	tags=38%, list=4%, signal=36%	PPARA/PDLIM5/DYSF/HEY2/TPM1/KEL/MYOM2/AKAP6/MYH11/ADPRHL1/SGCD/OBSCN/CHRNB1/ACTC1/SIX1/PGM5/BIN1/MYPN/MYLK3/DMD/ACTN2/ANKRD23/LMOD1/CAV3/STAC3/XK/ANK2/ANKRD1/CFL2/ALPK3/FLNC/CAPN3/FHOD3/SYPL2/AGT/RYR1/KLHL40/BVES/LDB3/CACNA1S/MYOZ1/TCAP/ACTN3/TNNT3/TMOD1/TNNT1/MYO18B/ALPK2/TMEM182/MYH6/MYF6/ASB2/SYNPO2L/NEB/TTN/NRAP/CSRP3/ACTA1/LMOD3/KLHL41/LMOD2/MYH7/MYOZ2/CASQ1/MYL2
GOBP_SARCOMERE_ORGANIZATION	GOBP_SARCOMERE_ORGANIZATION	42	-0.902226	-3.10722	1e-10	4.2696e-09	3.21516e-09	679	tags=64%, list=4%, signal=62%	TPM1/MYOM2/OBSCN/MYPN/MYLK3/ACTN2/ANKRD23/CAV3/ANKRD1/CFL2/FLNC/CAPN3/FHOD3/LDB3/MYOZ1/TCAP/TNNT3/TNNT1/MYH6/SYNPO2L/TTN/CSRP3/KLHL41/LMOD2/MYH7/MYOZ2/CASQ1
GOBP_MUSCLE_SYSTEM_PROCESS	GOBP_MUSCLE_SYSTEM_PROCESS	404	-0.640924	-3.1003	1e-10	4.2696e-09	3.21516e-09	1149	tags=33%, list=7%, signal=31%	HAMP/PI16/MYOD1/MYOG/OXT/SCN4B/MYBPC3/SLMAP/GNAO1/NOL3/KLF15/SCN3B/NPPA/HDAC4/MYH8/SSPN/PDE4D/KCNMA1/SCN7A/CHRNA3/DMPK/PPARA/SMTN/PDLIM5/JSRP1/HEY2/NR4A3/TPM1/TACR2/CACNA2D1/MYOM2/GAMT/NEDD4L/IL15/ABCC9/PPP1R12B/TMEM38A/LMCD1/AKAP6/CLCN1/CAMK2G/MYH14/SPX/KCNN2/CAMK2D/ADRB2/MYH11/SLC8A3/SNTA1/NMUR2/TPM3/TPM2/SGCD/CHRNB1/PRKAG3/KCNJ2/SCN1B/MYL4/BIN1/PRKG1/MYLK2/GPD1L/MYOC/DMD/CD38/LMOD1/CAV3/CACNB1…
GOBP_MUSCLE_CONTRACTION	GOBP_MUSCLE_CONTRACTION	321	-0.655431	-3.07944	1e-10	4.2696e-09	3.21516e-09	1131	tags=33%, list=6%, signal=32%	OXT/SCN4B/MYBPC3/SLMAP/GNAO1/SCN3B/NPPA/MYH8/SSPN/PDE4D/KCNMA1/SCN7A/CHRNA3/DMPK/SMTN/JSRP1/TPM1/TACR2/CACNA2D1/MYOM2/GAMT/NEDD4L/ABCC9/PPP1R12B/TMEM38A/CLCN1/MYH14/SPX/KCNN2/CAMK2D/ADRB2/MYH11/SLC8A3/SNTA1/NMUR2/TPM3/TPM2/SGCD/CHRNB1/KCNJ2/SCN1B/MYL4/BIN1/PRKG1/MYLK2/GPD1L/DMD/CD38/LMOD1/CAV3/CACNB1/CRYAB/STAC3/SCN4A/ANK2/CACNG1/CTNNA3/DTNA/TMEM38B/MYOM3/RCSD1/ATP1B1/HRC/AGT/SGCA/FXYD1/MYH4/RYR1…
GOBP_CELLULAR_COMPONENT_ASSEMBLY_INVOLVED_IN_MORPHOGENESIS	GOBP_CELLULAR_COMPONENT_ASSEMBLY_INVOLVED_IN_MORPHOGENESIS	108	-0.747769	-3.07381	1e-10	4.2696e-09	3.21516e-09	679	tags=36%, list=4%, signal=35%	TPM1/MYOM2/MYH11/ADPRHL1/OBSCN/ACTC1/PGM5/MYPN/MYLK3/ACTN2/ANKRD23/LMOD1/CAV3/ANK2/ANKRD1/CFL2/FLNC/CAPN3/FHOD3/LDB3/MYOZ1/TCAP/TNNT3/TMOD1/TNNT1/MYH6/SYNPO2L/NEB/TTN/NRAP/CSRP3/ACTA1/LMOD3/KLHL41/LMOD2/MYH7/MYOZ2/CASQ1/MYL2
GOBP_STRIATED_MUSCLE_CONTRACTION	GOBP_STRIATED_MUSCLE_CONTRACTION	161	-0.690298	-3.01289	1e-10	4.2696e-09	3.21516e-09	953	tags=39%, list=5%, signal=37%	SCN4B/MYBPC3/SCN3B/NPPA/MYH8/PDE4D/DMPK/JSRP1/TPM1/CACNA2D1/NEDD4L/ABCC9/TMEM38A/MYH14/KCNN2/CAMK2D/SLC8A3/SNTA1/SGCD/CHRNB1/KCNJ2/SCN1B/MYL4/BIN1/MYLK2/GPD1L/DMD/CAV3/STAC3/SCN4A/ANK2/CTNNA3/DTNA/TMEM38B/RCSD1/ATP1B1/HRC/CASQ2/CACNA1S/TCAP/ACTN3/TNNT3/SYNM/TNNT1/MYH6/TNNI2/ATP2A1/TNNC2/MYL3/TNNI1/TTN/PGAM2/CSRP3/PLN/LMOD3/KLHL41/ATP1A2/TNNC1/MYH7/SMPX/CASQ1/MYL2
GOMF_STRUCTURAL_CONSTITUENT_OF_MUSCLE	GOMF_STRUCTURAL_CONSTITUENT_OF_MUSCLE	42	-0.865297	-2.98004	1e-10	4.2696e-09	3.21516e-09	1068	tags=64%, list=6%, signal=61%	MYBPC3/MYH8/SMTN/TPM1/MYOM2/MYH11/TPM2/OBSCN/DMD/ACTN2/CAPN3/ANKRD2/TCAP/ACTN3/SYNM/NEXN/MYLPF/MYOM1/NEB/MYL3/MYBPC2/MYL1/TTN/CSRP3/MYBPC1/MYOT/MYL2
GOCC_SARCOPLASMIC_RETICULUM	GOCC_SARCOPLASMIC_RETICULUM	66	-0.794891	-2.97931	1e-10	4.2696e-09	3.21516e-09	1018	tags=52%, list=6%, signal=49%	NOL3/STIM1/DMPK/JSRP1/CACNA2D1/AGL/TMEM38A/SLC2A4/AKAP6/CAMK2G/CAMK2D/SGCD/JPH2/ANK3/TMEM38B/RTN2/SRL/CAMK2B/HRC/RYR1/ANK1/S100A1/FSD2/CASQ2/CACNA1S/DHRS7C/ATP2A1/RYR3/SLN/CMYA5/PLN/KLHL41/TRDN/CASQ1
GOCC_SARCOPLASM	GOCC_SARCOPLASM	81	-0.755397	-2.97529	1e-10	4.2696e-09	3.21516e-09	1018	tags=44%, list=6%, signal=42%	NOL3/STIM1/DMPK/JSRP1/CACNA2D1/AGL/TMEM38A/SLC2A4/AKAP6/CAMK2G/CAMK2D/SLC8A3/SGCD/JPH2/ANK3/MEF2C/TMEM38B/RTN2/SRL/CAMK2B/HRC/RYR1/ANK1/S100A1/FSD2/CASQ2/CACNA1S/DHRS7C/ATP2A1/RYR3/SLN/CMYA5/PLN/KLHL41/TRDN/CASQ1
GOCC_SARCOLEMMA	GOCC_SARCOLEMMA	133	-0.696826	-2.96513	1e-10	4.2696e-09	3.21516e-09	1595	tags=44%, list=9%, signal=41%	ABCC8/VCL/KCNB1/SGCB/STBD1/KCND3/SCN2B/SLC2A1/FGF6/SLMAP/KCNJ11/PPP3R1/SSPN/DYSF/FLOT1/CACNG6/CACNA2D1/SLC2A4/AKAP6/CLCN1/CAMK2D/SLC8A3/SNTA1/SGCD/OBSCN/SLC2A5/KCNJ2/SCN1B/PGM5/BIN1/DMD/CAV3/CACNB1/STAC3/ANK2/ANK3/CACNG1/POPDC2/RTN2/FLNC/CAPN3/ATP1B1/SGCA/FXYD1/TRIM72/RYR1/SYNC/BVES/AQP4/DES/CACNA1S/SYNM/RYR3/MLIP/SGCG/POPDC3/ATP1A2/CASQ1/MYOT
GOBP_SKELETAL_MUSCLE_CONTRACTION	GOBP_SKELETAL_MUSCLE_CONTRACTION	41	-0.858416	-2.93368	1e-10	4.2696e-09	3.21516e-09	886	tags=59%, list=5%, signal=56%	MYH8/DMPK/JSRP1/MYH14/SLC8A3/CHRNB1/KCNJ2/DMD/CAV3/STAC3/SCN4A/RCSD1/TCAP/ACTN3/TNNT3/SYNM/TNNT1/TNNI2/ATP2A1/TNNC2/TNNI1/TNNC1/MYH7/CASQ1
GOCC_A_BAND	GOCC_A_BAND	35	-0.883024	-2.89697	1e-10	4.2696e-09	3.21516e-09	656	tags=69%, list=4%, signal=66%	MYL7/MYOM2/PPP1R12B/OBSCN/MYL4/CRYAB/ANK2/MYOM3/SMTNL2/ANK1/KAT2B/KLHL40/MYOM1/LRRC39/MYL3/TRIM63/UNC45B/CMYA5/LMOD3/KLHL41/LMOD2/MYH1/SMPX/MYL2
GOBP_STRIATED_MUSCLE_CELL_DIFFERENTIATION	GOBP_STRIATED_MUSCLE_CELL_DIFFERENTIATION	258	-0.632952	-2.87816	1e-10	4.2696e-09	3.21516e-09	1294	tags=31%, list=7%, signal=29%	FHL2/SIX4/FLII/RBM38/HAMP/PI16/MYOD1/MYOG/ACADM/HDAC4/DMPK/PPARA/PDLIM5/MAMSTR/BHLHE41/HEY2/TPM1/FLOT1/KEL/MYOM2/AKAP6/MYH11/ADPRHL1/SGCD/OBSCN/ACTC1/SIX1/PGM5/MYPN/MYLK3/ACTN2/ANKRD23/LMOD1/CAV3/STAC3/XK/ANKRD1/POPDC2/MEF2C/CFL2/ALPK3/FLNC/CAPN3/FHOD3/AGT/TRIM72/RYR1/KLHL40/BVES/LDB3/CACNA1S/MYOZ1/TCAP/ACTN3/TNNT3/TMOD1/TNNT1/MYO18B/ALPK2/TMEM182/MYH6/MYF6/SMYD1/ASB2/SYNPO2L/NEB/TTN/NRAP/CSRP3/A…
GOBP_MULTICELLULAR_ORGANISMAL_MOVEMENT	GOBP_MULTICELLULAR_ORGANISMAL_MOVEMENT	54	-0.775944	-2.83607	1e-10	4.2696e-09	3.21516e-09	1080	tags=46%, list=6%, signal=44%	HIPK2/MYH8/DMPK/JSRP1/MYH14/SLC8A3/CHRNB1/KCNJ2/DMD/CAV3/STAC3/SCN4A/RCSD1/TCAP/ACTN3/TNNT3/SYNM/TNNT1/TNNI2/ATP2A1/TNNC2/TNNI1/TNNC1/MYH7/CASQ1
GOBP_MUSCLE_ADAPTATION	GOBP_MUSCLE_ADAPTATION	101	-0.693577	-2.82094	1e-10	4.2696e-09	3.21516e-09	1206	tags=39%, list=7%, signal=36%	PRKCA/HAMP/PI16/MYOD1/MYOG/NOL3/KLF15/NPPA/HDAC4/PPARA/HEY2/NR4A3/IL15/LMCD1/AKAP6/CAMK2G/CAMK2D/PRKAG3/MYOC/CAV3/GATM/FBXO32/CAMK2B/AGT/SGCA/CACNA1S/MYOZ1/TCAP/ACTN3/TNNT1/MYH6/MLIP/TNNI1/TRIM63/ACTA1/TNNC1/MYH7/MYOZ2/CASQ1
GOCC_CHROMOSOMAL_REGION	GOCC_CHROMOSOMAL_REGION	331	0.58799	2.78169	1e-10	4.2696e-09	3.21516e-09	3267	tags=45%, list=19%, signal=37%	EZH2/TOP2A/BUB1B/NUF2/CCNB1/NCAPG/CENPK/BAZ1A/NDC80/MIS18BP1/RAD51AP1/TTK/CENPF/ITGB3BP/ZWINT/ZWILCH/CENPU/SMC4/PDS5B/WRN/CDK1/KIF18A/HELLS/DNMT1/KNTC1/MSH2/POT1/CENPW/SPDL1/PLK1/SMARCC1/NABP1/SPAG5/TERF1/RAD50/MAD2L1/ATR/ZNF618/SPC25/ACTL6A/CHEK1/SMC3/CENPE/NUP85/PHF6/BOD1L1/ARID2/CENPI/CBX5/MIS18A/MCM7/NBN/GAR1/MCM5/FMR1/PPP1R12A/CENPC/THOC1/THOC2/XPO1/MCM6/MCM3/DCLRE1B/NEK2/TPR/PCNA/POLD1/ORC5…
GOCC_SARCOPLASMIC_RETICULUM_MEMBRANE	GOCC_SARCOPLASMIC_RETICULUM_MEMBRANE	37	-0.832929	-2.76487	1e-10	4.2696e-09	3.21516e-09	891	tags=59%, list=5%, signal=57%	STIM1/DMPK/JSRP1/TMEM38A/AKAP6/CAMK2G/CAMK2D/JPH2/TMEM38B/RTN2/SRL/CAMK2B/RYR1/CASQ2/DHRS7C/ATP2A1/RYR3/SLN/PLN/KLHL41/TRDN/CASQ1
GOBP_REGULATION_OF_MUSCLE_SYSTEM_PROCESS	GOBP_REGULATION_OF_MUSCLE_SYSTEM_PROCESS	218	-0.609429	-2.7457	1e-10	4.2696e-09	3.21516e-09	2443	tags=39%, list=14%, signal=34%	DSG2/TNNI3/PTAFR/TNNT2/PDE5A/ADRA2B/ATP2A2/SMAD3/ORMDL3/GSK3A/DAG1/TIFAB/NOS1/TBXA2R/PRKACA/NR4A1/BECN1/ABCC8/FOXO1/IGFBP5/CHRM2/PRKCA/HAMP/PI16/MYOG/OXT/MYBPC3/NOL3/NPPA/HDAC4/PDE4D/KCNMA1/CHRNA3/DMPK/PPARA/NR4A3/TPM1/TACR2/PPP1R12B/TMEM38A/LMCD1/AKAP6/CAMK2G/SPX/CAMK2D/ADRB2/SLC8A3/NMUR2/PRKAG3/KCNJ2/BIN1/PRKG1/MYLK2/DMD/CAV3/CACNB1/FBXO32/SCN4A/ANK2/CACNG1/CTNNA3/TMEM38B/CAMK2B/ATP1B1/HRC/AGT/…
GOCC_CHROMOSOME_CENTROMERIC_REGION	GOCC_CHROMOSOME_CENTROMERIC_REGION	212	0.606667	2.71666	1e-10	4.2696e-09	3.21516e-09	2610	tags=43%, list=15%, signal=37%	EZH2/TOP2A/BUB1B/NUF2/CCNB1/NCAPG/CENPK/BAZ1A/NDC80/MIS18BP1/TTK/CENPF/ITGB3BP/ZWINT/ZWILCH/CENPU/SMC4/PDS5B/KIF18A/HELLS/DNMT1/KNTC1/CENPW/SPDL1/PLK1/SMARCC1/SPAG5/MAD2L1/ZNF618/SPC25/ACTL6A/SMC3/CENPE/NUP85/PHF6/BOD1L1/ARID2/CENPI/CBX5/MIS18A/FMR1/PPP1R12A/CENPC/XPO1/NEK2/TPR/SYCP1/STAG2/NUP107/SMARCA4/GPATCH11/SYCP2L/BUB1/NCAPD2/RCC2/NUP133/SMC5/SMC6/PBRM1/CBX3/ESCO2/PDS5A/DSN1/CFDP1/SEH1L/CEN…
GOBP_MUSCLE_CELL_DIFFERENTIATION	GOBP_MUSCLE_CELL_DIFFERENTIATION	350	-0.567174	-2.69834	1e-10	4.2696e-09	3.21516e-09	1200	tags=26%, list=7%, signal=24%	FHL2/SIX4/FLII/RBM38/HAMP/PI16/MYOD1/MYOG/ACADM/QKI/HDAC4/RBPMS2/DMPK/PPARA/PDLIM5/MAMSTR/MAPK12/DYSF/BHLHE41/HEY2/TPM1/FLOT1/KEL/MYOM2/AKAP6/MYH11/ADPRHL1/SGCD/OBSCN/CHRNB1/ACTC1/SOD2/SIX1/PGM5/BIN1/MYPN/MYLK3/DMD/ACTN2/ANKRD23/LMOD1/CAV3/STAC3/XK/ANK2/ANKRD1/POPDC2/MEF2C/CFL2/ALPK3/FLNC/CAPN3/FHOD3/SYPL2/AGT/TRIM72/RYR1/KLHL40/BVES/LDB3/CACNA1S/MYOZ1/TCAP/ACTN3/TNNT3/TMOD1/TNNT1/MYO18B/ALPK2/TM…
GOBP_STRIATED_MUSCLE_ADAPTATION	GOBP_STRIATED_MUSCLE_ADAPTATION	44	-0.774145	-2.698	1e-10	4.2696e-09	3.21516e-09	1515	tags=57%, list=9%, signal=52%	FOXO1/IGFBP5/MYOD1/MYOG/KLF15/NPPA/HDAC4/HEY2/IL15/CAMK2G/MYOC/CAMK2B/CACNA1S/MYOZ1/TCAP/ACTN3/TNNT1/MYH6/MLIP/TNNI1/TRIM63/ACTA1/TNNC1/MYH7/MYOZ2
GOBP_ACTOMYOSIN_STRUCTURE_ORGANIZATION	GOBP_ACTOMYOSIN_STRUCTURE_ORGANIZATION	190	-0.606784	-2.6916	1e-10	4.2696e-09	3.21516e-09	679	tags=24%, list=4%, signal=24%	TPM1/MYOM2/MET/PDLIM1/MYH14/MYH11/ADPRHL1/OBSCN/ACTC1/PGM5/LIMCH1/MYPN/MYLK3/MYOC/ACTN2/ANKRD23/LMOD1/CAV3/FRMD3/ANKRD1/CFL2/FLNC/CAPN3/SORBS1/FHOD3/LDB3/MYOZ1/TCAP/TNNT3/TMOD1/TNNT1/MYO18B/MYH6/SYNPO2L/NEB/TTN/NRAP/CSRP3/ACTA1/LMOD3/KLHL41/LMOD2/MYH7/MYOZ2/CASQ1/MYL2
GOBP_REGULATION_OF_MUSCLE_CONTRACTION	GOBP_REGULATION_OF_MUSCLE_CONTRACTION	154	-0.619658	-2.68838	1e-10	4.2696e-09	3.21516e-09	1131	tags=30%, list=6%, signal=28%	OXT/MYBPC3/NPPA/PDE4D/KCNMA1/CHRNA3/DMPK/TPM1/TACR2/PPP1R12B/TMEM38A/SPX/CAMK2D/ADRB2/SLC8A3/NMUR2/KCNJ2/BIN1/PRKG1/MYLK2/DMD/CAV3/CACNB1/SCN4A/ANK2/CACNG1/CTNNA3/TMEM38B/ATP1B1/HRC/CASQ2/CACNA1S/ACTN3/TNNT3/TNNT1/TNNI2/ATP2A1/TNNC2/MYL3/TNNI1/PLN/ATP1A2/TNNC1/MYH7/CASQ1/MYL2
GOBP_REGULATION_OF_MUSCLE_ADAPTATION	GOBP_REGULATION_OF_MUSCLE_ADAPTATION	76	-0.686042	-2.68183	1e-10	4.2696e-09	3.21516e-09	2299	tags=45%, list=13%, signal=39%	PDE5A/ATP2A2/SMAD3/GSK3A/DAG1/BECN1/FOXO1/IGFBP5/PRKCA/HAMP/PI16/MYOG/NOL3/HDAC4/PPARA/NR4A3/LMCD1/AKAP6/CAMK2G/CAMK2D/PRKAG3/CAV3/FBXO32/CAMK2B/AGT/SGCA/ACTN3/TNNT1/MLIP/TNNI1/TRIM63/TNNC1/MYH7/CASQ1
GOBP_NUCLEAR_CHROMOSOME_SEGREGATION	GOBP_NUCLEAR_CHROMOSOME_SEGREGATION	281	0.571374	2.66631	1e-10	4.2696e-09	3.21516e-09	3208	tags=44%, list=18%, signal=36%	TOP2A/PRC1/BUB1B/RACGAP1/NUF2/CCNB1/NCAPG/CENPK/DLGAP5/KIF11/NDC80/KIF23/NUSAP1/CDC20/TTK/CENPF/SMC2/ZWINT/BRIP1/ZWILCH/KIF14/SMC4/PDS5B/FBXO5/MND1/KIF18A/KNTC1/CDC6/CEP55/ECT2/KIF4A/SPDL1/PLK1/SMARCC1/SPAG5/TERF1/MAD2L1/GEM/SPC25/UBE2C/ACTL6A/SMC3/CENPE/NIPBL/NCAPG2/ARID2/NDC1/RMI1/SPICE1/PIBF1/CENPC/TRIP13/NEK2/PHF13/TPR/TACC3/SYCP1/VPS4B/STAG2/EML4/PSRC1/SMARCA4/BUB1/NCAPD2/CDC23/FAM83D/FANCD2…
GOBP_CHROMOSOME_SEGREGATION	GOBP_CHROMOSOME_SEGREGATION	337	0.559603	2.654	1e-10	4.2696e-09	3.21516e-09	3208	tags=42%, list=18%, signal=35%	TOP2A/PRC1/BUB1B/RACGAP1/NUF2/CCNB1/NCAPG/CENPK/DLGAP5/KIF11/NDC80/KIF23/NUSAP1/CDC20/TTK/CENPF/SMC2/ZWINT/BRIP1/ZWILCH/KIF14/SMC4/PDS5B/FBXO5/MND1/KIF18A/KNTC1/CDC6/BEX4/CEP55/ECT2/KIF4A/CENPW/SPDL1/PLK1/SMARCC1/SPAG5/TERF1/MAD2L1/GEM/SPC25/UBE2C/ACTL6A/SMC3/SMARCAD1/CENPE/NIPBL/NCAPG2/ARID2/NDC1/RMI1/MIS18A/SPICE1/PIBF1/CENPC/TRIP13/NEK2/PHF13/TPR/MKI67/TACC3/SYCP1/VPS4B/STAG2/EML4/PSRC1/TOP1/T…
GOCC_T_TUBULE	GOCC_T_TUBULE	51	-0.741085	-2.65136	1e-10	4.2696e-09	3.21516e-09	910	tags=43%, list=5%, signal=41%	KCNJ11/DYSF/CACNG6/CACNA2D1/SLC2A4/AKAP6/KCNJ2/SCN1B/BIN1/CAV3/STAC3/ANK2/ANK3/CACNG1/RTN2/CAPN3/ATP1B1/FXYD1/AQP4/CACNA1S/ATP1A2/CASQ1
GOMF_HELICASE_ACTIVITY	GOMF_HELICASE_ACTIVITY	148	0.623058	2.64943	1e-10	4.2696e-09	3.21516e-09	4226	tags=61%, list=24%, signal=47%	SLFN11/RFC4/BRIP1/CHD3/WRN/RAD54B/HELLS/DDX39A/RUVBL1/RAD50/BTAF1/SMARCAD1/AQR/ERCC6L2/RECQL/MCM7/DHX40/MCM5/SHPRH/MCM6/CHD1/MCM3/TTF2/ASCC3/DHX33/DHX9/ZGRF1/SMARCA4/DDX18/DDX55/DDX52/DDX60/CHD9/ERCC3/CHD8/DDX20/MCM2/BLM/RFC2/FANCM/DDX42/SMARCA5/SMARCAL1/DHX36/SMARCA1/CHD6/TDRD9/ZRANB3/HLTF/SETX/DHX57/HELQ/DHX15/DDX41/DDX10/RAD54L/DDX25/DDX3Y/CHTF18/XRCC5/DDX60L/RFC3/ATRX/EIF4A3/RFC5/DDX11/CHD2/D…
GOBP_CARDIAC_CELL_DEVELOPMENT	GOBP_CARDIAC_CELL_DEVELOPMENT	78	-0.67588	-2.64643	1e-10	4.2696e-09	3.21516e-09	1294	tags=37%, list=7%, signal=35%	FHL2/HAMP/PI16/SPRY1/PPARA/PDLIM5/HEY2/AKAP6/MYH11/ADPRHL1/SGCD/ACTC1/MYLK3/ACTN2/CAV3/ALPK3/FHOD3/AGT/BVES/TCAP/MYO18B/ALPK2/MYH6/ASB2/NEB/TTN/NRAP/CSRP3/MYL2
GOCC_M_BAND	GOCC_M_BAND	22	-0.900186	-2.64596	1e-10	4.2696e-09	3.21516e-09	624	tags=68%, list=4%, signal=66%	MYOM2/OBSCN/CRYAB/ANK2/MYOM3/SMTNL2/ANK1/MYOM1/LRRC39/TRIM63/CMYA5/LMOD3/KLHL41/LMOD2/SMPX
GOBP_SARCOPLASMIC_RETICULUM_CALCIUM_ION_TRANSPORT	GOBP_SARCOPLASMIC_RETICULUM_CALCIUM_ION_TRANSPORT	34	-0.810304	-2.64112	1e-10	4.2696e-09	3.21516e-09	1118	tags=59%, list=6%, signal=55%	METTL21C/NOL3/PDE4D/TMEM38A/AKAP6/CAMK2D/DMD/ANK2/CACNG1/TMEM38B/HRC/RYR1/CASQ2/DHRS7C/ATP2A1/SLN/PLN/ATP1A2/TRDN/CASQ1
GOBP_NEGATIVE_REGULATION_OF_CHROMOSOME_ORGANIZATION	GOBP_NEGATIVE_REGULATION_OF_CHROMOSOME_ORGANIZATION	88	0.665523	2.63638	1e-10	4.2696e-09	3.21516e-09	3064	tags=48%, list=17%, signal=40%	TOP2A/BUB1B/NUF2/CCNB1/NDC80/CDC20/TTK/CENPF/ZWINT/ZWILCH/FBXO5/KNTC1/POT1/SPDL1/PLK1/TERF1/RAD50/MAD2L1/SPC25/NBN/TRIP13/TPR/NAT10/BUB1/TNKS/PTTG1/MCM2/GEN1/SMARCA5/HNRNPA1/EXOSC10/DCP2/AURKB/ATM/ACD/XRN1/RAD21/PTTG3P/MAD2L2/ATRX/HNRNPU/ZNF207
GOBP_CARDIAC_MUSCLE_CONTRACTION	GOBP_CARDIAC_MUSCLE_CONTRACTION	123	-0.626546	-2.63621	1e-10	4.2696e-09	3.21516e-09	1117	tags=33%, list=6%, signal=31%	SCN4B/MYBPC3/SCN3B/NPPA/PDE4D/TPM1/CACNA2D1/NEDD4L/ABCC9/TMEM38A/KCNN2/CAMK2D/SNTA1/SGCD/KCNJ2/SCN1B/MYL4/BIN1/MYLK2/GPD1L/DMD/CAV3/ANK2/CTNNA3/TMEM38B/ATP1B1/HRC/CASQ2/TCAP/MYH6/TNNI2/ATP2A1/MYL3/TNNI1/TTN/CSRP3/PLN/ATP1A2/TNNC1/MYH7/MYL2
GOBP_SISTER_CHROMATID_SEGREGATION	GOBP_SISTER_CHROMATID_SEGREGATION	220	0.582627	2.63494	1e-10	4.2696e-09	3.21516e-09	3263	tags=47%, list=19%, signal=39%	TOP2A/PRC1/BUB1B/RACGAP1/NUF2/CCNB1/NCAPG/CENPK/DLGAP5/KIF11/NDC80/KIF23/NUSAP1/CDC20/TTK/CENPF/SMC2/ZWINT/ZWILCH/KIF14/SMC4/PDS5B/FBXO5/KIF18A/KNTC1/CDC6/CEP55/KIF4A/SPDL1/PLK1/SMARCC1/SPAG5/MAD2L1/SPC25/UBE2C/ACTL6A/SMC3/CENPE/NIPBL/NCAPG2/ARID2/PIBF1/CENPC/TRIP13/NEK2/PHF13/TPR/TACC3/VPS4B/STAG2/EML4/PSRC1/SMARCA4/BUB1/NCAPD2/CDC23/ANAPC4/TNKS/KIF18B/DIS3L2/SMC5/PBRM1/PTTG1/ESCO2/PDS5A/DSN1/GE…
GOCC_MYOSIN_II_COMPLEX	GOCC_MYOSIN_II_COMPLEX	25	-0.857586	-2.63357	1e-10	4.2696e-09	3.21516e-09	1011	tags=60%, list=6%, signal=57%	MYL12A/MYH8/MYH14/MYH11/MYL4/MYH7B/MYH4/MYO18B/MYLPF/MYH6/MYL3/MYL1/MYH7/MYH1/MYH2
GOBP_REGULATION_OF_STRIATED_MUSCLE_CONTRACTION	GOBP_REGULATION_OF_STRIATED_MUSCLE_CONTRACTION	83	-0.661636	-2.61217	1e-10	4.2696e-09	3.21516e-09	1068	tags=34%, list=6%, signal=32%	MYBPC3/NPPA/PDE4D/DMPK/TMEM38A/CAMK2D/SLC8A3/KCNJ2/BIN1/DMD/CAV3/SCN4A/ANK2/CTNNA3/TMEM38B/ATP1B1/HRC/CASQ2/ACTN3/TNNT3/ATP2A1/MYL3/TNNI1/PLN/ATP1A2/MYH7/CASQ1/MYL2
GOBP_SKELETAL_MUSCLE_ADAPTATION	GOBP_SKELETAL_MUSCLE_ADAPTATION	22	-0.888096	-2.61043	1e-10	4.2696e-09	3.21516e-09	574	tags=64%, list=3%, signal=62%	IL15/CAMK2G/MYOC/CAMK2B/CACNA1S/MYOZ1/ACTN3/TNNT1/TNNI1/TRIM63/ACTA1/TNNC1/MYH7/MYOZ2
GOBP_CHROMOSOME_SEPARATION	GOBP_CHROMOSOME_SEPARATION	127	0.621788	2.6069	1e-10	4.2696e-09	3.21516e-09	2087	tags=37%, list=12%, signal=33%	TOP2A/BUB1B/NUF2/CCNB1/NCAPG/DLGAP5/NDC80/CDC20/TTK/CENPF/SMC2/ZWINT/ZWILCH/SMC4/FBXO5/KNTC1/CDC6/SPDL1/PLK1/SMARCC1/MAD2L1/SPC25/UBE2C/ACTL6A/SMARCAD1/CENPE/NCAPG2/ARID2/RMI1/TRIP13/TPR/TACC3/SMARCA4/BUB1/CDC23/ANAPC4/DIS3L2/PBRM1/PTTG1/GEN1/RIOK2/FANCM/ARID1A/SMARCE1/AURKB/PLSCR1/ATM
GOMF_ATP_DEPENDENT_ACTIVITY_ACTING_ON_DNA	GOMF_ATP_DEPENDENT_ACTIVITY_ACTING_ON_DNA	112	0.636411	2.60009	1e-10	4.2696e-09	3.21516e-09	3490	tags=57%, list=20%, signal=46%	TOP2A/RFC4/BRIP1/CHD3/WRN/RAD54B/HELLS/MSH2/RUVBL1/MSH6/RAD50/BTAF1/SMC3/SMARCAD1/ERCC6L2/RECQL/MCM7/MCM5/SHPRH/MCM6/CHD1/MCM3/TTF2/ASCC3/DHX9/PMS2P5/SMARCA4/ATAD5/CHD9/RSF1/ERCC3/CHD8/PMS1/RFC1/MCM2/BLM/RFC2/MLH3/FANCM/SMARCA5/SMARCAL1/DHX36/BPTF/SMARCA1/CHD6/ZRANB3/HLTF/SETX/HELQ/RAD54L/CHTF18/XRCC5/TOP2B/RFC3/ATRX/XRCC2/RFC5/DDX11/CHD2/MCM8/MCM4/CHD1L/RAD51/EP400
GOBP_HEART_PROCESS	GOBP_HEART_PROCESS	233	-0.573005	-2.59044	1e-10	4.2696e-09	3.21516e-09	1131	tags=27%, list=6%, signal=26%	OXT/SCN4B/MYBPC3/HBEGF/CELF2/SCN3B/NPPA/PDE4D/DMPK/ATP1B2/RNLS/HEY2/TPM1/MYL7/CACNA2D1/NEDD4L/ABCC9/TMEM38A/CYP2J2/ATP2B2/SPX/KCNN2/CAMK2D/SLC8A3/SNTA1/SGCD/ACTC1/KCNJ2/SCN1B/MYL4/BIN1/MYLK2/GPD1L/DMD/CAV3/ANK2/CTNNA3/POPDC2/TMEM38B/THRB/ATP1B1/HRC/AGT/HSPB7/FXYD1/S100A1/BVES/DES/CASQ2/TCAP/MYH6/TNNI2/ATP2A1/SGCG/MYL3/TNNI1/TTN/CSRP3/PLN/ATP1A2/TNNC1/MYH7/TRDN/MYL2
GOBP_DNA_TEMPLATED_DNA_REPLICATION	GOBP_DNA_TEMPLATED_DNA_REPLICATION	154	0.604405	2.58511	1e-10	4.2696e-09	3.21516e-09	4215	tags=60%, list=24%, signal=46%	SLFN11/GINS1/BAZ1A/RBBP8/RFC4/FBXO5/DBF4/WRN/CDC7/CDC6/TIPIN/TERF1/TOPBP1/RAD50/ATR/WDHD1/FAM111A/BOD1L1/RECQL/MCM7/NBN/MCM5/THOC1/MCM6/DONSON/MCM3/CDC45/PCNA/POLD1/ORC5/GINS4/RFWD3/ZGRF1/ATAD5/ETAA1/POLE2/PNKP/MCM10/RFC1/MCM2/CCNE2/BLM/RFC2/GEN1/LIG1/FANCM/RPAIN/BRCA2/SMARCAL1/MCMBP/SRPK2/POLA1/TRAIP/NOC3L/ZRANB3/TIMELESS/TEFM/GMNN/METTL4/GINS3/ZMPSTE24/MGME1/BARD1/WDR18/PRIM2/CHTF18/RFC3/ORC6/A…
GOCC_MYOFILAMENT	GOCC_MYOFILAMENT	22	-0.876586	-2.57659	1e-10	4.2696e-09	3.21516e-09	679	tags=73%, list=4%, signal=70%	MYBPC3/TPM1/TPM3/TPM2/LMOD1/TNNT3/TMOD1/TNNT1/TNNI2/MYOM1/TNNC2/TNNI1/ACTA1/LMOD3/LMOD2/TNNC1
GOBP_DNA_CONFORMATION_CHANGE	GOBP_DNA_CONFORMATION_CHANGE	99	0.642054	2.56655	1e-10	4.2696e-09	3.21516e-09	3175	tags=54%, list=18%, signal=44%	TOP2A/GINS1/RFC4/BRIP1/CHD3/WRN/RAD54B/POT1/RUVBL1/RAD50/SMARCAD1/RECQL/MCM7/NBN/MCM5/MCM6/CHD1/ANXA1/MCM3/CDC45/GINS4/TOP1/ASCC3/DHX9/TOP1MT/CHD9/ERCC3/CHD8/MCM2/BLM/RFC2/FANCM/DHX36/CHD6/ZRANB3/SETX/HELQ/GINS3/RAD54L/CHTF18/XRCC5/TOP2B/RFC3/ABL1/ATRX/RFC5/DDX11/CHD2/HMGB2/HMGB1/MCM8/MCM4/MTERF1
GOCC_CONDENSED_CHROMOSOME_CENTROMERIC_REGION	GOCC_CONDENSED_CHROMOSOME_CENTROMERIC_REGION	156	0.599081	2.56586	1e-10	4.2696e-09	3.21516e-09	3267	tags=49%, list=19%, signal=41%	BUB1B/NUF2/CCNB1/NCAPG/CENPK/NDC80/TTK/CENPF/ITGB3BP/ZWINT/ZWILCH/CENPU/KIF18A/KNTC1/CENPW/SPDL1/PLK1/SMARCC1/SPAG5/MAD2L1/SPC25/ACTL6A/CENPE/NUP85/PHF6/BOD1L1/ARID2/CENPI/CBX5/PPP1R12A/CENPC/XPO1/NEK2/TPR/NUP107/SMARCA4/GPATCH11/SYCP2L/BUB1/NCAPD2/NUP133/PBRM1/CBX3/DSN1/CFDP1/SEH1L/DYNLL1/SKA2/SMC1A/MIS12/CHAMP1/KIF2C/MTBP/SKA3/HJURP/NUP160/CENPN/SMARCE1/AURKB/NCAPD3/SIN3A/SKA1/CENPM/RASSF2/CENP…
GOMF_CATALYTIC_ACTIVITY_ACTING_ON_DNA	GOMF_CATALYTIC_ACTIVITY_ACTING_ON_DNA	223	0.565489	2.56398	1e-10	4.2696e-09	3.21516e-09	3150	tags=44%, list=18%, signal=37%	TOP2A/N4BP2/RBBP8/RFC4/BRIP1/POLI/CHD3/WRN/RAD54B/HELLS/DNMT1/MSH2/RUVBL1/MSH6/TERF1/RAD50/BTAF1/SMC3/SMARCAD1/TDG/ERCC6L2/RECQL/MCM7/MCM5/NME1/SHPRH/MCM6/CHD1/MCM3/DCLRE1B/PCNA/POLD1/ALKBH2/TTF2/TOP1/ASCC3/EXO5/DHX9/ZGRF1/PMS2P5/SMARCA4/ATAD5/DFFB/TOP1MT/POLE2/DCLRE1A/CHD9/RSF1/ERCC3/EXO1/CHD8/APTX/PMS1/RFC1/MCM2/NEIL3/LIG4/BLM/RFC2/GEN1/MLH3/POLK/LIG1/FANCM/SMARCA5/ERCC5/APEX1/SMARCAL1/DHX36/BP…
GOBP_MUSCLE_ORGAN_DEVELOPMENT	GOBP_MUSCLE_ORGAN_DEVELOPMENT	315	-0.545324	-2.55697	1e-10	4.2696e-09	3.21516e-09	2174	tags=33%, list=12%, signal=30%	SMAD3/BCL2/NUPR1/S1PR1/TGFBR3/PITX1/DAG1/BMP4/TIFAB/FGFRL1/NR1D2/CNTFR/MYF5/WNT10B/SIRT2/NR4A1/CHODL/CHD7/BTBD1/FOXO4/CHRNA1/MEF2D/SGCB/KY/JPH1/GPC1/SIX4/TEAD4/MYOD1/MYOG/METTL21C/MYBPC3/HBEGF/HAND1/EGLN1/SMTN/YBX3/MAPK12/HEY2/TPM1/FLOT1/KEL/ZFPM2/SRPK3/ITGA7/MYH14/RXRG/SGCD/FHL3/JPH2/ACTC1/SIX1/MYLK2/USP2/DMD/CAV3/CRYAB/STAC3/SVIL/XK/ANKRD1/POPDC2/MEF2C/ZBTB18/CFL2/RBFOX1/CAPN3/SGCA/ITGB1BP2/TRI…
GOMF_ACTIN_BINDING	GOMF_ACTIN_BINDING	415	-0.527498	-2.55432	1e-10	4.2696e-09	3.21516e-09	1600	tags=26%, list=9%, signal=24%	MISP/VCL/SNCA/MPRIP/GCSAM/EPS8L3/MSRB1/USH1C/PALLD/HPCA/WIPF3/SHROOM1/CAPZA2/FLII/PKNOX2/MOBP/SYNPO/MEFV/MYBPC3/MYO5C/ADD2/TNS4/FHDC1/TLN2/PARVB/CEACAM1/MSRB2/MYH8/DMTN/KCNMA1/PDLIM2/FAM107A/SMTN/PDLIM5/ABLIM2/AIF1L/PIP/TPM1/MLPH/MYOM2/PSTPIP2/PDLIM1/SPTB/MYOZ3/MYH14/MYH11/EGFR/SNTA1/TPM3/TPM2/ABLIM3/FHL3/FSCN3/MYL4/BIN1/LIMCH1/MYPN/DMD/GAS2/ACTN2/LMOD1/HOMER2/SVIL/MYH7B/CTNNA3/CFL2/MYOM3/FLNC/CA…
GOBP_REGULATION_OF_CALCIUM_ION_TRANSMEMBRANE_TRANSPORTER_ACTIVITY	GOBP_REGULATION_OF_CALCIUM_ION_TRANSMEMBRANE_TRANSPORTER_ACTIVITY	85	-0.640477	-2.53689	1e-10	4.2696e-09	3.21516e-09	1908	tags=39%, list=11%, signal=35%	NOS1/PRKACA/KCNE2/CACNB4/JPH1/HPCA/PPP3CC/NPPA/STIM1/PPP3R1/PDE4D/JSRP1/CACNA2D1/AKAP6/CAMK2D/RGN/RRAD/JPH2/DMD/CAV3/CACNB1/STAC3/ANK2/HSPA2/ATP1B1/HRC/CASQ2/ATP2A1/SLN/PLN/ATP1A2/TRDN/CASQ1
GOCC_CONDENSED_CHROMOSOME	GOCC_CONDENSED_CHROMOSOME	241	0.55238	2.53482	1e-10	4.2696e-09	3.21516e-09	3267	tags=44%, list=19%, signal=36%	TOP2A/BUB1B/NUF2/CCNB1/NCAPG/CENPK/NDC80/TTK/CENPF/SMC2/ITGB3BP/ZWINT/ZWILCH/CENPU/SMC4/KIF18A/KNTC1/CENPW/SPDL1/PLK1/SMARCC1/SPAG5/TOPBP1/RAD50/MAD2L1/SPC25/ACTL6A/CHEK1/SMC3/CENPE/NUP85/PHF6/NCAPG2/BOD1L1/ARID2/CENPI/CBX5/PPP1R12A/CENPC/XPO1/NEK2/TPR/MKI67/SYCP1/AGO3/ADD3/NUP107/SMARCA4/GPATCH11/SYCP2L/BUB1/NCAPD2/FANCD2/NUP133/SMC5/NIFK/SMC6/PBRM1/CBX3/DSN1/LIG4/BLM/CFDP1/MLH3/SEH1L/DYNLL1/SKA…
GOBP_REGULATION_OF_CHROMOSOME_SEPARATION	GOBP_REGULATION_OF_CHROMOSOME_SEPARATION	108	0.622144	2.53159	1e-10	4.2696e-09	3.21516e-09	2087	tags=39%, list=12%, signal=34%	BUB1B/NUF2/CCNB1/NCAPG/DLGAP5/NDC80/CDC20/TTK/CENPF/SMC2/ZWINT/ZWILCH/SMC4/FBXO5/KNTC1/CDC6/SPDL1/PLK1/SMARCC1/MAD2L1/SPC25/UBE2C/ACTL6A/CENPE/NCAPG2/ARID2/TRIP13/TPR/TACC3/SMARCA4/BUB1/CDC23/ANAPC4/PBRM1/PTTG1/GEN1/RIOK2/ARID1A/SMARCE1/AURKB/PLSCR1/ATM
GOBP_MITOTIC_NUCLEAR_DIVISION	GOBP_MITOTIC_NUCLEAR_DIVISION	303	0.540648	2.5305	1e-10	4.2696e-09	3.21516e-09	3295	tags=42%, list=19%, signal=35%	PRC1/BUB1B/RACGAP1/NUF2/CCNB1/NCAPG/CENPK/DLGAP5/KIF11/NDC80/KIF23/NUSAP1/CDC20/ANLN/TTK/CENPF/TPX2/SMC2/ZWINT/KIF15/ZWILCH/KIF14/UBE2S/SMC4/PDS5B/FBXO5/KIF18A/KIF2A/KNTC1/CDC6/CEP55/KIF4A/SPDL1/PLK1/SMARCC1/SPAG5/MAD2L1/OFD1/SPC25/UBE2C/ACTL6A/CHEK1/SMC3/CENPE/NIPBL/NCAPG2/ARID2/SPICE1/PIBF1/MAP9/TOM1L1/CENPC/TRIP13/CEP192/NEK2/PHF13/TPR/MKI67/TACC3/VPS4B/STAG2/EML4/PSRC1/SPAST/SMARCA4/BUB1/NCAP…
GOBP_MITOTIC_SPINDLE_ORGANIZATION	GOBP_MITOTIC_SPINDLE_ORGANIZATION	117	0.613093	2.52276	1e-10	4.2696e-09	3.21516e-09	3253	tags=50%, list=18%, signal=41%	PRC1/RACGAP1/NUF2/CCNB1/DLGAP5/KIF11/NDC80/KIF23/CDC20/TTK/TPX2/KIF15/STMN1/STIL/KIF2A/KIF4A/PLK1/OFD1/SPC25/SMC3/CENPE/SPICE1/PIBF1/MAP9/EFHC1/CEP192/NEK2/TPR/TACC3/VPS4B/STAG2/PSRC1/SPAST/CENPJ/TNKS/PLK2/FLNA/KIF3B/WRAP73/AURKA/STAG1/SMC1A/SASS6/BORA/TUBG2/AURKB/RAE1/CLTC/CEP97/CHEK2/CENPH/HNRNPU/ZNF207/MAP10/CCSAP/CHMP5/NUMA1/KIFC2
GOBP_SKELETAL_MUSCLE_ORGAN_DEVELOPMENT	GOBP_SKELETAL_MUSCLE_ORGAN_DEVELOPMENT	164	-0.574608	-2.5197	1e-10	4.2696e-09	3.21516e-09	711	tags=24%, list=4%, signal=23%	YBX3/FLOT1/KEL/SRPK3/ITGA7/MYH14/RXRG/SIX1/MYLK2/DMD/STAC3/SVIL/XK/ANKRD1/POPDC2/MEF2C/ZBTB18/CFL2/RBFOX1/RYR1/KLHL40/VGLL2/BVES/DES/CACNA1S/MYOZ1/ACTN3/MYLPF/MYF6/SMYD1/ASB2/CSRP3/ACTA1/LMOD3/POPDC3/KLHL41/RBM24/MYOZ2/CASQ1
GOBP_ACTIN_MEDIATED_CELL_CONTRACTION	GOBP_ACTIN_MEDIATED_CELL_CONTRACTION	97	-0.619322	-2.51702	1e-10	4.2696e-09	3.21516e-09	1385	tags=37%, list=8%, signal=34%	KCND3/SCN2B/SCN4B/MYBPC3/SCN3B/MYH8/PDE4D/EPDR1/TPM1/CACNA2D1/NEDD4L/ABCC9/KCNN2/CAMK2D/SNTA1/SGCD/ACTC1/KCNJ2/SCN1B/BIN1/LIMCH1/MYLK2/GPD1L/CAV3/ANK2/CTNNA3/MYH4/MYLPF/MYH6/ATP2A1/MYL1/PLN/ATP1A2/TNNC1/MYH7/MYH2
GOBP_DOUBLE_STRAND_BREAK_REPAIR	GOBP_DOUBLE_STRAND_BREAK_REPAIR	259	0.543146	2.51666	1e-10	4.2696e-09	3.21516e-09	4246	tags=46%, list=24%, signal=36%	TWIST1/RAD51AP1/RBBP8/BRIP1/WRN/CDC7/RAD54B/PALB2/TP53/MSH2/POT1/RUVBL1/SMARCC1/NABP1/RAD50/ATR/ACTL6A/CHEK1/SMARCAD1/FOXM1/NIPBL/ARID2/KLHL15/RMI1/RECQL/MCM7/NBN/MCM5/MCM6/MCM3/TRIP13/DCLRE1B/CDC45/MBTD1/RNF138/GINS4/RFWD3/SMARCA4/FANCD2/TRRAP/PARPBP/SMCHD1/SMC5/PNKP/SMC6/FIGNL1/DCLRE1A/PBRM1/APTX/PRKDC/ESCO2/MCM2/LIG4/BLM/GEN1/FANCM/BRCA2/YEATS4/ERCC5/ARID1A/SMARCAL1/POLA1/XRCC4/SMARCE1/ATM/TIM…
GOBP_CARDIAC_MUSCLE_CELL_DIFFERENTIATION	GOBP_CARDIAC_MUSCLE_CELL_DIFFERENTIATION	106	-0.615977	-2.51494	1e-10	4.2696e-09	3.21516e-09	1379	tags=29%, list=8%, signal=27%	MESP1/FHL2/HAMP/PI16/ACADM/PPARA/PDLIM5/HEY2/AKAP6/MYH11/ADPRHL1/SGCD/ACTC1/MYLK3/ACTN2/CAV3/MEF2C/ALPK3/FHOD3/AGT/BVES/TCAP/MYO18B/ALPK2/MYH6/ASB2/NEB/TTN/NRAP/CSRP3/MYL2
GOBP_MUSCLE_TISSUE_DEVELOPMENT	GOBP_MUSCLE_TISSUE_DEVELOPMENT	385	-0.516239	-2.47931	1e-10	4.2696e-09	3.21516e-09	1190	tags=23%, list=7%, signal=22%	ERBB4/HAMP/PI16/MYOD1/MYOG/METTL21C/MYBPC3/ACADM/ALDH1A2/NPPA/HAND1/EGLN1/NDRG4/PPARA/PDLIM5/YBX3/HEY2/TPM1/FLOT1/KEL/MYL7/ZFPM2/SRPK3/AKAP6/ITGA7/MYH14/MYH11/SEMA3C/RXRG/ADPRHL1/SGCD/JPH2/ACTC1/SIX1/PGM5/MYLK2/MYLK3/DMD/ACTN2/CAV3/STAC3/SVIL/XK/ANKRD1/POPDC2/MEF2C/ZBTB18/CFL2/ALPK3/RBFOX1/FHOD3/AGT/PPARGC1A/RYR1/KLHL40/VGLL2/BVES/CACNA1S/MYOZ1/TCAP/ACTN3/MYO18B/ALPK2/MYLPF/MYH6/MYF6/SMYD1/ASB2/N…
GOCC_MITOTIC_SPINDLE	GOCC_MITOTIC_SPINDLE	166	0.574778	2.47731	1e-10	4.2696e-09	3.21516e-09	3318	tags=48%, list=19%, signal=39%	PRC1/DCDC2/ASPM/RACGAP1/KIF11/HAUS1/KIF23/NUSAP1/TPX2/CKAP2/TAF1D/TBCK/CDK1/CDC7/KIF18A/CDC6/ECT2/PLK1/SPAG5/MAD2L1/GEM/CNTRL/HAUS6/SMC3/CENPE/HAUS3/MAP9/EFHC1/CKAP2L/TUBB6/FAM161A/TPR/TACC3/MBIP/CAPG/STAG2/EML4/FAM83D/TNKS/KIF18B/RCC2/SMC6/EPB41/HAUS7/KATNBL1/TUBB/NIN/WRAP73/AURKA/DYNLL1/STAG1/SMC1A/TBL1X/SKA3/ZZZ3/AURKB/AGBL5/RAE1/TMEM9/TUBB2B/HECW2/SKA1/TUBB3/TUBB2A/HAUS8/KIF20B/HNF4G/DYNLT3/K…
GOBP_CELL_CYCLE_CHECKPOINT_SIGNALING	GOBP_CELL_CYCLE_CHECKPOINT_SIGNALING	172	0.5704	2.47542	1e-10	4.2696e-09	3.21516e-09	4365	tags=51%, list=25%, signal=38%	CCND1/BUB1B/DTL/NUF2/CCNB1/NDC80/CDC20/PBK/TTK/CENPF/RBBP8/ZWINT/BRIP1/ZWILCH/CDK1/KNTC1/CDC6/TP53/MSH2/SPDL1/TIPIN/PLK1/NABP1/RHNO1/TOPBP1/RAD50/MAD2L1/ATR/SPC25/CHEK1/NBN/THOC1/DONSON/TRIP13/CDC45/TPR/EIF2AK4/WDR76/INTS7/RFWD3/ETAA1/BUB1/FANCD2/PLK2/TTI1/PRKDC/BLM/GEN1/FBXO4/BRCA2/TTI2/AURKB/ATM/TIMELESS/ATF2/CRY1/UIMC1/BARD1/MAD2L2/CDK5RAP3/CHEK2/TP53BP1/ZNF207/CDT1/TAOK1/RPA4/MDC1/RAD51/CCAR2…
GOBP_REGULATION_OF_CALCIUM_ION_TRANSMEMBRANE_TRANSPORT	GOBP_REGULATION_OF_CALCIUM_ION_TRANSMEMBRANE_TRANSPORT	167	-0.563272	-2.47423	1e-10	4.2696e-09	3.21516e-09	1908	tags=33%, list=11%, signal=30%	NOS1/GRM6/PRKACA/KCNE2/CD19/IL13/LACRT/CHD7/CACNB4/SNCA/PSEN2/BDKRB1/JPH1/F2/HPCA/GRIN1/ADCYAP1R1/METTL21C/PPP3CC/NPPA/STIM1/PPP3R1/PDE4D/VDAC1/JSRP1/CACNG6/CACNA2D1/P2RX5/TMEM38A/AKAP6/UBR3/CAMK2D/RGN/RRAD/JPH2/BIN1/DMD/CAV3/CACNB1/STAC3/ANK2/HSPA2/CACNG1/TMEM38B/CAPN3/ATP1B1/HRC/CASQ2/DHRS7C/ATP2A1/SLN/PLN/ATP1A2/TRDN/CASQ1
GOBP_RECOMBINATIONAL_REPAIR	GOBP_RECOMBINATIONAL_REPAIR	149	0.582673	2.47305	1e-10	4.2696e-09	3.21516e-09	4798	tags=56%, list=27%, signal=41%	RAD51AP1/RBBP8/WRN/CDC7/RAD54B/PALB2/RUVBL1/NABP1/RHNO1/ACTL6A/CHEK1/NIPBL/ARID2/KLHL15/RMI1/RECQL/MCM7/NBN/MCM5/MCM6/MCM3/CDC45/MBTD1/RNF138/GINS4/RFWD3/TRRAP/PARPBP/SMCHD1/SMC5/SMC6/FIGNL1/MCM2/BLM/GEN1/FANCM/BRCA2/YEATS4/ERCC5/ATM/TIMELESS/POGZ/RAD21/BRD8/HELQ/USP51/RAD54L/SETD2/MORF4L2/MAD2L2/ING3/XRCC5/PPP4R2/XRCC2/EPC2/TP53BP1/ACTR2/FEN1/SFPQ/MCM8/MCM4/TEX15/SFR1/RPA4/RAD51/EP400/NSMCE1/FUS…
GOBP_DNA_RECOMBINATION	GOBP_DNA_RECOMBINATION	275	0.530242	2.46396	1e-10	4.2696e-09	3.21516e-09	3229	tags=39%, list=18%, signal=33%	BCL11B/TOP2A/RAD51AP1/RBBP8/BRIP1/WRN/MND1/CDC7/RAD54B/PALB2/MSH2/RUVBL1/MSH6/NABP1/RHNO1/TOPBP1/RAD50/ACTL6A/CHEK1/SMARCAD1/NIPBL/KPNA2/ARID2/KLHL15/RMI1/RECQL/MCM7/NBN/MCM5/THOC1/MCM6/MCM3/TRIP13/CDC45/MBTD1/SYCP1/C11orf80/RNF138/GINS4/RFWD3/ATAD5/PAXIP1/FANCD2/TRRAP/PARPBP/STAT6/SMCHD1/SMC5/TGFB1/SMC6/FIGNL1/EXO1/PRKDC/MCM2/LIG4/BLM/GEN1/MLH3/LIG1/FANCM/RPAIN/BRCA2/YEATS4/ERCC5/APEX1/LEF1/INO8…
GOBP_MITOTIC_CELL_CYCLE_CHECKPOINT_SIGNALING	GOBP_MITOTIC_CELL_CYCLE_CHECKPOINT_SIGNALING	130	0.585052	2.45912	1e-10	4.2696e-09	3.21516e-09	4998	tags=58%, list=28%, signal=42%	CCND1/BUB1B/DTL/NUF2/CCNB1/NDC80/CDC20/PBK/TTK/CENPF/RBBP8/ZWINT/ZWILCH/CDK1/KNTC1/CDC6/TP53/MSH2/SPDL1/TIPIN/PLK1/NABP1/TOPBP1/RAD50/MAD2L1/SPC25/CHEK1/NBN/DONSON/TRIP13/TPR/RFWD3/BUB1/FANCD2/PLK2/PRKDC/BLM/GEN1/AURKB/ATM/ATF2/UIMC1/BARD1/MAD2L2/CDK5RAP3/CHEK2/ZNF207/CDT1/TAOK1/MDC1/TAOK3/EME1/BUB3/MDM2/XPC/CDK2/PSMG2/TICRR/CASP2/CDC14B/ZNF830/NABP2/NAE1/GTSE1/BIRC5/WAC/INTS3/KLHL22/PIDD1/CDCA8/…
GOBP_MEIOTIC_CHROMOSOME_SEGREGATION	GOBP_MEIOTIC_CHROMOSOME_SEGREGATION	79	0.639037	2.45824	1e-10	4.2696e-09	3.21516e-09	3154	tags=44%, list=18%, signal=37%	TOP2A/BUB1B/NUF2/TTK/SMC2/BRIP1/SMC4/MND1/PLK1/TERF1/SMC3/NDC1/RMI1/CENPC/TRIP13/SYCP1/STAG2/BUB1/FANCD2/PTTG1/CCNE2/MLH3/FANCM/STAG1/SMC1A/ATM/RAD21/PTTG3P/ACTR3/TOP2B/PSMC3IP/ACTR2/CCNB1IP1/NCAPH/TEX15
GOBP_MICROTUBULE_CYTOSKELETON_ORGANIZATION_INVOLVED_IN_MITOSIS	GOBP_MICROTUBULE_CYTOSKELETON_ORGANIZATION_INVOLVED_IN_MITOSIS	147	0.577215	2.45716	1e-10	4.2696e-09	3.21516e-09	3253	tags=45%, list=18%, signal=37%	PRC1/RACGAP1/NUF2/CCNB1/DLGAP5/KIF11/NDC80/KIF23/NUSAP1/CDC20/TTK/TPX2/KIF15/STMN1/STIL/KIF2A/KIF4A/SPDL1/PLK1/GJA1/MAD2L1/OFD1/SPC25/SMC3/CENPE/SPICE1/PIBF1/MAP9/EFHC1/CEP192/NEK2/TPR/TACC3/VPS4B/STAG2/PSRC1/SPAST/CENPJ/TNKS/PLK2/FLNA/KIF3B/WRAP73/AURKA/STAG1/SMC1A/SASS6/BORA/TUBG2/AURKB/RAE1/INSC/SETD2/MCPH1/CLTC/CEP97/CHEK2/CENPH/HNRNPU/ZNF207/MAPRE1/MAP10/CCSAP/CHMP5/NUMA1/KIFC2
GOBP_REGULATION_OF_HEART_CONTRACTION	GOBP_REGULATION_OF_HEART_CONTRACTION	189	-0.553737	-2.45682	1e-10	4.2696e-09	3.21516e-09	1131	tags=29%, list=6%, signal=28%	KCND3/CHRM2/SCN2B/OXT/SCN4B/HBEGF/CELF2/SCN3B/NPPA/PDE4D/DMPK/ATP1B2/RNLS/HEY2/TPM1/CACNA2D1/ABCC9/TMEM38A/CYP2J2/ATP2B2/SPX/KCNN2/CAMK2D/SLC8A3/SNTA1/KCNJ2/SCN1B/MYL4/BIN1/GPD1L/DMD/CAV3/ANK2/CTNNA3/POPDC2/TMEM38B/THRB/ATP1B1/HRC/AGT/HSPB7/FXYD1/S100A1/BVES/DES/CASQ2/MYH6/ATP2A1/MYL3/CSRP3/PLN/ATP1A2/MYH7/TRDN/MYL2
GOBP_METAPHASE_ANAPHASE_TRANSITION_OF_CELL_CYCLE	GOBP_METAPHASE_ANAPHASE_TRANSITION_OF_CELL_CYCLE	96	0.615026	2.45191	1e-10	4.2696e-09	3.21516e-09	2405	tags=40%, list=14%, signal=34%	BUB1B/NUF2/CCNB1/DLGAP5/NDC80/CDC20/TTK/CENPF/ZWINT/ZWILCH/FBXO5/KNTC1/CDC6/SPDL1/PLK1/SMARCC1/MAD2L1/SPC25/UBE2C/ACTL6A/CENPE/ARID2/TRIP13/TPR/TACC3/SMARCA4/BUB1/CDC23/ANAPC4/PBRM1/GEN1/RIOK2/ARID1A/SMARCE1/AURKB/ATM/RAD21/HECW2
GOBP_REGULATION_OF_CHROMOSOME_SEGREGATION	GOBP_REGULATION_OF_CHROMOSOME_SEGREGATION	125	0.584502	2.44285	1e-10	4.2696e-09	3.21516e-09	2405	tags=41%, list=14%, signal=35%	BUB1B/NUF2/CCNB1/NCAPG/DLGAP5/NDC80/CDC20/TTK/CENPF/SMC2/ZWINT/ZWILCH/SMC4/FBXO5/KNTC1/CDC6/SPDL1/PLK1/SMARCC1/MAD2L1/SPC25/UBE2C/ACTL6A/CENPE/NCAPG2/ARID2/TRIP13/TPR/MKI67/TACC3/SMARCA4/BUB1/CDC23/ANAPC4/RCC2/SMC5/SMC6/PBRM1/RAD18/PTTG1/GEN1/RIOK2/ARID1A/KIF2C/SMARCE1/AURKB/PLSCR1/ATM/CDCA2/RAD21/HECW2
GOBP_REGULATION_OF_CHROMOSOME_ORGANIZATION	GOBP_REGULATION_OF_CHROMOSOME_ORGANIZATION	230	0.535409	2.43945	1e-10	4.2696e-09	3.21516e-09	3263	tags=43%, list=19%, signal=35%	TOP2A/BUB1B/NUF2/CCNB1/NCAPG/DLGAP5/NDC80/CDC20/TTK/CENPF/SMC2/ZWINT/ZWILCH/SMC4/FBXO5/MYC/DNMT1/KNTC1/CDC6/POT1/SPDL1/RUVBL1/PLK1/SMARCC1/TERF1/RAD50/MAD2L1/ATR/SPC25/UBE2C/ACTL6A/CENPE/ARID2/NAF1/NBN/TRIP13/NEK2/TPR/TACC3/SMARCA4/NAT10/BUB1/NCAPD2/CDC23/ANAPC4/TNKS/SMC5/PNKP/SMC6/PBRM1/TRIM28/PTTG1/MCM2/LIG4/GEN1/CCT2/FBXO4/RIOK2/SMARCA5/HNRNPA1/EXOSC10/ARID1A/DCP2/DHX36/INO80E/SETDB2/SMARCE1/A…
GOBP_ORGANELLE_FISSION	GOBP_ORGANELLE_FISSION	469	0.499035	2.43898	1e-10	4.2696e-09	3.21516e-09	3295	tags=36%, list=19%, signal=30%	TOP2A/PRC1/CKS2/BUB1B/ASPM/RACGAP1/NUF2/CCNB1/WNT5A/NCAPG/CENPK/DLGAP5/KIF11/NDC80/KIF23/NUSAP1/CDC20/ANLN/RAD51AP1/TTK/CENPF/CYP26B1/TPX2/SMC2/ZWINT/BRIP1/KIF15/ZWILCH/KIF14/UBE2S/SMC4/PDS5B/FBXO5/MND1/KIF18A/RAD54B/KIF2A/MASTL/KNTC1/CDC6/CEP55/KIF4A/SPDL1/PLK1/SMARCC1/SPAG5/TERF1/RAD50/MAD2L1/OFD1/SPC25/UBE2C/ACTL6A/CHEK1/GDAP1/SMC3/CENPE/NIPBL/NCAPG2/TMEM135/ARID2/NDC1/RMI1/SPICE1/PIBF1/MAP9/T…
GOMF_ACTIN_FILAMENT_BINDING	GOMF_ACTIN_FILAMENT_BINDING	210	-0.540004	-2.43557	1e-10	4.2696e-09	3.21516e-09	1213	tags=25%, list=7%, signal=24%	SHROOM1/CAPZA2/FLII/PKNOX2/MYO5C/ADD2/TLN2/MYH8/DMTN/ABLIM2/AIF1L/TPM1/MYOM2/PSTPIP2/SPTB/MYH14/MYH11/EGFR/TPM3/TPM2/ABLIM3/FSCN3/MYL4/BIN1/DMD/GAS2/ACTN2/SVIL/MYH7B/CTNNA3/CFL2/MYOM3/FLNC/RCSD1/FHOD3/XIRP1/CORO6/MYH4/ACTN3/TMOD1/MYO18B/NEXN/MYH6/MYOM1/NEB/TNNC2/TTN/NRAP/TNNC1/MYH7/MYH1/XIRP2/MYH2
GOCC_CHROMOSOME_TELOMERIC_REGION	GOCC_CHROMOSOME_TELOMERIC_REGION	131	0.579806	2.43526	1e-10	4.2696e-09	3.21516e-09	4227	tags=50%, list=24%, signal=39%	EZH2/RAD51AP1/WRN/CDK1/MSH2/POT1/NABP1/TERF1/RAD50/ATR/CHEK1/CBX5/MCM7/NBN/GAR1/MCM5/THOC1/THOC2/MCM6/MCM3/DCLRE1B/PCNA/POLD1/ORC5/NAT10/SSB/TNKS/SMCHD1/SMC5/SMC6/CBX3/PRKDC/MCM2/LIG4/BLM/MEN1/HDAC2/BRCA2/APEX1/DHX36/ATM/ZBTB48/SP100/ACD/SETX/XRCC5/CHEK2/ATRX/TP53BP1/FEN1/THOC6/CDC73/MCM4/ORC2/RPA4/RAD51/NHP2/CDK2/HMBOX1/NSMCE1/NSMCE4A/THOC5/DNA2/RBBP4/NABP2/EID3
GOCC_SPINDLE_POLE	GOCC_SPINDLE_POLE	159	0.566908	2.43409	1e-10	4.2696e-09	3.21516e-09	2589	tags=40%, list=15%, signal=34%	PRC1/ASPM/CCNB1/DLGAP5/KIF11/HAUS1/CDC20/CENPF/TPX2/CKAP2/KIF2A/KNTC1/CDC6/BEX4/SPDL1/PLK1/SPAG5/TOPBP1/MAD2L1/CNTRL/SMC3/ALMS1/BOD1L1/CEP95/EFHC1/CKAP2L/CEP19/NEK2/FAM161A/CEP44/TACC3/VPS4B/STAG2/PSRC1/SPAST/PLK4/FAM83D/TTC28/TNKS/PLK2/CEP128/TBCCD1/SMC6/CSPP1/ODF2/KATNBL1/TOPORS/CDC25B/NIN/NPM1/AURKA/STAG1/SMC1A/KATNAL1/AURKB/RAE1/KATNAL2/ALPK1/POC1B/RAD21/HAUS8/KIF20B/WDR73
GOBP_DNA_REPLICATION	GOBP_DNA_REPLICATION	268	0.524015	2.43044	1e-10	4.2696e-09	3.21516e-09	3081	tags=41%, list=17%, signal=35%	SLFN11/DTL/RRM2/GINS1/BAZ1A/RBBP8/RFC4/POLI/CCDC88A/CCNA2/FBXO5/DBF4/WRN/CDK1/CDC7/CDC6/TP53/TIPIN/RUVBL1/TERF1/TOPBP1/RAD50/ATR/ACTL6A/WDHD1/CHEK1/SMC3/FAM111A/BOD1L1/RMI1/RECQL/MCM7/NBN/MCM5/THOC1/MCM6/DONSON/MCM3/CDC45/PCNA/POLD1/ORC5/GINS4/TOP1/RFWD3/DHX9/ZGRF1/SSRP1/ATAD5/ETAA1/TOP1MT/DNAJC2/POLE2/NASP/PNKP/MCM10/RFC1/ESCO2/MCM2/PDS5A/SUPT16H/CCNE2/LIG4/BLM/RFC2/FAM111B/GEN1/USP37/POLK/RNASE…
GOBP_SPINDLE_ORGANIZATION	GOBP_SPINDLE_ORGANIZATION	174	0.556706	2.41558	1e-10	4.2696e-09	3.21516e-09	3447	tags=45%, list=20%, signal=37%	PRC1/ASPM/RACGAP1/NUF2/CCNB1/DLGAP5/KIF11/HAUS1/NDC80/KIF23/CDC20/TTK/TPX2/KIF15/CHD3/FBXO5/STMN1/STIL/KIF2A/KIF4A/PLK1/SPAG5/OFD1/SPC25/HAUS6/SMC3/CENPE/SPICE1/PIBF1/HAUS3/MAP9/EFHC1/CEP192/NEK2/TPR/TACC3/VPS4B/STAG2/PSRC1/SPAST/CENPJ/TNKS/PLK2/CCNB2/FLNA/KIF3B/HAUS7/TUBB/WRAP73/AURKA/STAG1/SMC1A/SASS6/BORA/TUBG2/AURKB/CEP120/RAE1/EZR/HAUS8/KIZ/RPS3/CLTC/CEP97/CHEK2/ATRX/SAC3D1/CENPH/HNRNPU/ZNF2…
GOCC_SPINDLE	GOCC_SPINDLE	382	0.506164	2.41419	1e-10	4.2696e-09	3.21516e-09	2766	tags=37%, list=16%, signal=32%	PRC1/BUB1B/DCDC2/ASPM/RACGAP1/CCNB1/DLGAP5/KIF11/HAUS1/KIF23/NUSAP1/CDC20/TTK/CENPF/TPX2/CKAP2/KIF20A/SPIN1/KIF15/ZWILCH/KIF14/TAF1D/FBXO5/TBCK/CDK1/CDC7/KIF18A/KIF2A/KNTC1/CDC6/BEX4/ECT2/KIF4A/SPDL1/HMMR/PLK1/SPAG5/TERF1/TOPBP1/MAD2L1/GEM/CNTRL/HAUS6/SMC3/CENPE/NUP85/KIF3A/ALMS1/BOD1L1/SPICE1/CEP95/HAUS3/MAP9/EFHC1/CKAP2L/CEP19/TUBB6/NEK2/FAM161A/TPR/CEP44/TACC3/MBIP/CAPG/VPS4B/STAG2/EML4/PSRC1/…
GOBP_SPINDLE_ASSEMBLY	GOBP_SPINDLE_ASSEMBLY	113	0.589137	2.41037	1e-10	4.2696e-09	3.21516e-09	3447	tags=50%, list=20%, signal=40%	PRC1/ASPM/RACGAP1/KIF11/HAUS1/NDC80/KIF23/CDC20/TPX2/KIF15/FBXO5/STIL/KIF2A/KIF4A/PLK1/SPAG5/OFD1/HAUS6/SMC3/SPICE1/PIBF1/HAUS3/MAP9/CEP192/NEK2/TPR/VPS4B/STAG2/CENPJ/TNKS/CCNB2/FLNA/KIF3B/HAUS7/TUBB/WRAP73/AURKA/STAG1/SMC1A/SASS6/AURKB/HAUS8/RPS3/CEP97/CHEK2/SAC3D1/HNRNPU/ZNF207/MAPRE1/MAP10/CCSAP/CHMP5/NUMA1/KIFC2/ARHGEF10/RNF4
GOCC_NUCLEAR_CHROMOSOME	GOCC_NUCLEAR_CHROMOSOME	203	0.539806	2.40606	1e-10	4.2696e-09	3.21516e-09	3728	tags=46%, list=21%, signal=37%	TOP2A/GINS1/NCAPG/BAZ1A/SMC2/SMC4/TIPIN/RUVBL1/PLK1/ARID4A/TOPBP1/RAD50/ACTL6A/WDHD1/CHEK1/SMC3/SMARCAD1/NCAPG2/MCM7/MCM5/MCM6/CHD1/MCM3/NEK2/CDC45/PCNA/POLD1/ORC5/SYCP1/AGO3/GINS4/HDAC1/CPSF6/TOP1/ADD3/KMT2E/DHX9/SYCP2L/ETAA1/NCAPD2/TRRAP/POLE2/SMCHD1/NIFK/FIGNL1/PBRM1/MCM10/MCM2/BLM/CFDP1/MLH3/SMC1A/SMARCA5/HDAC2/BRCA2/SMARCAL1/INO80E/ANP32E/POLA1/SMARCE1/ZRANB3/TIMELESS/SETX/SIN3A/RAD21/BRD8/N…
GOCC_ACTIN_CYTOSKELETON	GOCC_ACTIN_CYTOSKELETON	465	-0.491853	-2.40155	1e-10	4.2696e-09	3.21516e-09	1387	tags=23%, list=8%, signal=22%	GDPD2/MSRB1/PALLD/WIPF3/LAD1/DYNLL2/SHROOM1/CAPZA2/ATP12A/FLII/PKNOX2/SLC2A1/MOBP/SYNPO/MYO5C/ADD2/MYL12A/FHDC1/TLN2/PARVB/ACTL7A/MYH8/DMTN/TEK/PDLIM2/EHBP1L1/FAM107A/SMTN/PVALB/PDLIM5/ABLIM2/AIF1L/ABCB4/TPM1/FLOT1/MLPH/CDC42EP3/MYL7/BAG3/AMOT/SPRY2/PSTPIP2/RHOQ/PDLIM1/SPTB/MYOZ3/MYH14/MYH11/TPM3/TPM2/ABLIM3/FHL3/FSCN3/ACTC1/PGM5/MYL4/BIN1/LIMCH1/MYLK3/DMD/GAS2/ACTN2/ANKRD23/LMOD1/CRYAB/SVIL/MYH7…
GOBP_MRNA_TRANSPORT	GOBP_MRNA_TRANSPORT	110	0.587694	2.39902	1e-10	4.2696e-09	3.21516e-09	4203	tags=55%, list=24%, signal=42%	PARP11/DDX39A/NUP35/SRSF7/NXT2/NUP85/NDC1/FMR1/THOC1/THOC2/XPO1/TPR/NUP205/MAGOHB/NUP155/NUP107/DHX9/IGF2BP1/ARC/TNKS/SLBP/NUP133/NUP54/IGF2BP2/UPF3B/IGF2BP3/NCBP2/SEH1L/HNRNPA1/NUP160/NXT1/RAE1/YTHDC1/PEG10/NUP50/ZFP36L1/NUP153/SETD2/CETN2/AHCTF1/DDX25/NCBP1/SRSF3/EIF4A3/CETN3/POM121C/THOC6/AGFG1/NUP93/MVP/SARNP/ZC3H3/AKAP8L/NXF1/SRSF1/NUP43/UPF2/THOC5/RANBP2/NUP188
GOCC_CENTRIOLE	GOCC_CENTRIOLE	134	0.573039	2.39761	1e-10	4.2696e-09	3.21516e-09	4042	tags=52%, list=23%, signal=41%	TOP2A/CCDC102B/INTU/CEP290/CCDC88A/STIL/CEP78/KIF2A/CEP55/PLK1/OFD1/KIF3A/CEP76/ALMS1/ODF2L/SPICE1/CEP83/IFT20/CEP19/IFT52/CEP192/KIAA0753/CEP135/CEP44/LRRCC1/CAPG/CNTLN/MDM1/PLK4/CENPJ/AHI1/MPHOSPH9/PLK2/CEP152/CEP128/CEP164/HYLS1/ODF2/CEP162/TOPORS/NIN/WRAP73/AURKA/RP2/SDCCAG8/SASS6/CEP120/IFT43/ROCK1/POC1B/PPP1R35/IFT88/NPHP4/CCP110/CETN2/CEP97/DZIP1/CETN3/RTTN/CCSAP/WDR90/KIAA0586/CEP89/RAN/A…
GOBP_MEIOTIC_CELL_CYCLE_PROCESS	GOBP_MEIOTIC_CELL_CYCLE_PROCESS	177	0.550084	2.3964	1e-10	4.2696e-09	3.21516e-09	3210	tags=37%, list=18%, signal=30%	TOP2A/CKS2/BUB1B/ASPM/NUF2/WNT5A/NDC80/CDC20/RAD51AP1/TTK/CYP26B1/SMC2/EDNRA/BRIP1/SMC4/FBXO5/MND1/KIF18A/RAD54B/MASTL/PLK1/MSH6/TERF1/RAD50/SMC3/NDC1/RMI1/CENPC/TRIP13/SYCP1/C11orf80/STAG2/SYCP2L/BUB1/NCAPD2/FANCD2/CCNB2/FIGNL1/PTTG1/CCNE2/MLH3/CDC25B/AURKA/FANCM/STAG1/SMC1A/BRCA2/TUBG2/TDRD9/ATM/NCAPD3/RAD21/MSX1/RAD54L/FANCA/PTTG3P/ACTR3/TOP2B/ATRX/PSMC3IP/ACTR2/CCNB1IP1/NCAPH/TEX15/CALR
GOMF_SINGLE_STRANDED_DNA_BINDING	GOMF_SINGLE_STRANDED_DNA_BINDING	111	0.587596	2.39449	1e-10	4.2696e-09	3.21516e-09	3533	tags=50%, list=20%, signal=40%	RAD51AP1/RBBP8/SMC2/MYEF2/SMC4/TP53/MSH2/POT1/NUP35/NABP1/TERF1/RAD50/FAM111A/RECQL/MCM7/MCM5/MCM6/MCM3/CDC45/RNF138/TOP1/DHX9/SMC5/SMC6/MCM10/APTX/RAD18/MCM2/NEIL3/BLM/BRCA2/ERCC5/HNRNPA1/SMARCAL1/DHX36/SMARCA1/POLA1/POLR3C/ZRANB3/HSPD1/RAD54L/DDX11/HNRNPU/HMGB2/HMGB1/TDP2/MCM8/MCM4/FUBP1/FUBP3/POLR2H/RPA4/TDP1/RAD51/POLR2G
GOBP_REGULATION_OF_BLOOD_CIRCULATION	GOBP_REGULATION_OF_BLOOD_CIRCULATION	236	-0.522065	-2.35955	1e-10	4.2696e-09	3.21516e-09	1131	tags=25%, list=6%, signal=23%	OXT/SCN4B/PER2/HBEGF/CELF2/SCN3B/NPPA/PDE4D/DMPK/ATP1B2/HRH2/RNLS/HEY2/TPM1/CACNA2D1/FGA/ABCC9/TMEM38A/CYP2J2/ATP2B2/SPX/KCNN2/CAMK2D/AGTR1/SLC8A3/SNTA1/KCNJ2/SCN1B/MYL4/BIN1/GPD1L/DMD/CD38/CAV3/ANK2/CTNNA3/POPDC2/TMEM38B/THRB/ATP1B1/SMTNL2/HRC/AGT/HSPB7/FXYD1/S100A1/BVES/DES/CASQ2/MYH6/ATP2A1/MYL3/CSRP3/PLN/ATP1A2/MYH7/TRDN/MYL2
GOBP_CALCIUM_ION_TRANSMEMBRANE_IMPORT_INTO_CYTOSOL	GOBP_CALCIUM_ION_TRANSMEMBRANE_IMPORT_INTO_CYTOSOL	162	-0.533103	-2.331	1e-10	4.2696e-09	3.21516e-09	2263	tags=29%, list=13%, signal=26%	GP1BA/P2RY6/SLC8B1/BCL2/NOS1/GRM6/PRKACA/CACNA1F/CD19/IL13/LACRT/CHD7/SNCA/BDKRB1/JPH1/F2/GRIN1/TRPV6/ADCYAP1R1/METTL21C/PPP3CC/NOL3/PPP3R1/PDE4D/JSRP1/CCL21/CACNA2D1/P2RX5/TMEM38A/AKAP6/CAMK2D/SLC8A3/JPH2/DMD/ANK2/TMEM38B/CAPN3/HRC/RYR1/CASQ2/CACNA1S/DHRS7C/RYR3/PLN/ATP1A2/TRDN/CASQ1
GOBP_REGULATION_OF_CALCIUM_ION_TRANSPORT	GOBP_REGULATION_OF_CALCIUM_ION_TRANSPORT	240	-0.516314	-2.32883	1e-10	4.2696e-09	3.21516e-09	2187	tags=29%, list=12%, signal=26%	P2RY6/SLC8B1/BCL2/RCVRN/TMC2/NOS1/GRM6/PRKACA/KCNE2/CD19/IL13/LACRT/CHD7/CACNB4/SNCA/PSEN2/CD33/BDKRB1/JPH1/F2/HPCA/GRIN1/ORAI1/ADCYAP1R1/METTL21C/PPP3CC/NPPA/STIM1/PPP3R1/PDE4D/VDAC1/CXCL12/JSRP1/CACNG6/CACNA2D1/P2RX5/TMEM38A/AKAP6/CAMK2G/EGF/UBR3/CAMK2D/RGN/RRAD/JPH2/BIN1/PACSIN3/DMD/CAMK2A/CAV3/CACNB1/HOMER2/STAC3/ANK2/HSPA2/CACNG1/TMEM38B/CAMK2B/CAPN3/ATP1B1/HRC/AGT/CASQ2/DHRS7C/ATP2A1/SLN/PL…
GOBP_PROTEIN_DNA_COMPLEX_SUBUNIT_ORGANIZATION	GOBP_PROTEIN_DNA_COMPLEX_SUBUNIT_ORGANIZATION	179	0.531867	2.3195	1e-10	4.2696e-09	3.21516e-09	2985	tags=36%, list=17%, signal=30%	BDP1/CENPK/DLGAP5/BAZ1A/TAF1B/CENPF/ITGB3BP/MYC/HELLS/KNTC1/TP53/CENPW/RUVBL1/SMARCC1/TERF1/ACTL6A/CAND1/NAP1L3/CENPE/DNAJC9/ARID2/CENPI/MIS18A/CENPC/TSPYL4/SHPRH/CHD1/CDC45/SSRP1/SMARCA4/NASP/RSF1/MED1/KAT6A/MCM2/NAP1L5/SUPT16H/MED23/ANP32B/NPM1/MED29/MED17/TAF2/MIS12/SMARCA5/YEATS4/ARID1A/ANP32E/HJURP/CENPN/SMARCE1/TSPYL5/GMNN/NAP1L1/POGZ/SETD2/BRD2/MED19/SART3/ATRX/CENPH/CHD2/HMGB2/HMGB1
GOBP_NEGATIVE_REGULATION_OF_MITOTIC_CELL_CYCLE_PHASE_TRANSITION	GOBP_NEGATIVE_REGULATION_OF_MITOTIC_CELL_CYCLE_PHASE_TRANSITION	166	0.536076	2.31051	1e-10	4.2696e-09	3.21516e-09	4998	tags=55%, list=28%, signal=40%	EZH2/SLFN11/CCND1/BUB1B/DTL/NUF2/CCNB1/NDC80/CDC20/TTK/CENPF/RBBP8/ZWINT/ZWILCH/FBXO5/CDK1/KNTC1/CDC6/TP53/SPDL1/PLK1/NABP1/TOPBP1/RAD50/MAD2L1/SPC25/CHEK1/INHBA/NBN/DONSON/TRIP13/TPR/RFWD3/CRLF3/BUB1/PLK2/PRKDC/BLM/GEN1/MYO16/AURKB/ATM/PRMT2/UIMC1/RAD21/ZFP36L1/BARD1/DACT1/PKD2/MAD2L2/CDK5RAP3/CHEK2/WEE1/ZNF207/CDC73/CDT1/TAOK1/BTN2A2/DLG1/TAOK3/BUB3/MDM2/GPNMB/CDK2/PSMG2/TPRA1/TICRR/CASP2/E2F7/…
GOMF_HISTONE_BINDING	GOMF_HISTONE_BINDING	232	0.503479	2.29489	1e-10	4.2696e-09	3.21516e-09	3115	tags=36%, list=18%, signal=30%	VRK1/CKS2/ATAD2/PRKCB/PHF14/SPIN1/UHRF1/MLLT3/CHD3/CBX4/L3MBTL3/SMARCC1/PRMT6/MSH6/SPIN4/SUZ12/NAP1L3/PHF6/DNAJC9/NCAPG2/CBX5/CKS1B/MORC4/FMR1/TSPYL4/CHD1/PHF13/MBTD1/MTF2/KMT2E/SSRP1/SMARCA4/NCAPD2/SBNO1/TNKS/PHIP/DNAJC2/NASP/CTCFL/RSF1/KDM5B/CHD8/CBX3/KAT6A/TDRD3/MCM2/NAP1L5/KDM5A/ATAD2B/ANP32B/MYSM1/NPM1/SMARCA5/TBL1X/YEATS4/LEF1/PTMA/BPTF/ANP32E/KMT2A/HJURP/PWP1/CHD6/ZZZ3/NCAPD3/TSPYL5/NAP1L1…
GOMF_CATALYTIC_ACTIVITY_ACTING_ON_RNA	GOMF_CATALYTIC_ACTIVITY_ACTING_ON_RNA	326	0.484318	2.29101	1e-10	4.2696e-09	3.21516e-09	4609	tags=48%, list=26%, signal=36%	BRIP1/TRMT13/TGS1/RAD54B/DDX39A/CPSF3/ERI1/XRN2/AQR/NSUN6/DHX40/CMTR2/TRNT1/METTL8/AGO3/DHX33/DHX9/TRMT1/DDX18/PAN3/AGO2/LCMT2/NYNRIN/DIS3L2/POP1/EXOSC4/DDX55/METTL14/RPP40/SLFN12/CNOT6/DDX52/DDX60/PAN2/DTWD1/EXO1/METTL3/PUS1/DTD2/DDX20/POLR1C/EXOSC8/DROSHA/RNMT/PUS10/RNASE6/WARS2/RNASEH2A/PNLDC1/TRMT5/FANCM/FBL/DDX42/APEX1/EXOSC10/DCP2/TSEN34/DHX36/TRMT11/HENMT1/TRMT10B/TYW1/POLR3C/TDRD9/DUS4L/R…
GOBP_RIBONUCLEOPROTEIN_COMPLEX_BIOGENESIS	GOBP_RIBONUCLEOPROTEIN_COMPLEX_BIOGENESIS	405	0.477032	2.28924	1e-10	4.2696e-09	3.21516e-09	5604	tags=58%, list=32%, signal=40%	TMA16/TGS1/HEATR1/WDR75/GNL2/UTP14A/RUVBL1/ERI1/ATR/XRN2/ZNHIT6/DCAF13/NAF1/RIOK1/GAR1/WDR3/XPO1/NOL8/CUL4B/PRPF3/ABCE1/PAK1IP1/AGO3/CPSF6/DHX9/NOP58/DDX18/NAT10/AGO2/RPS24/EXOSC4/PSIP1/RPP40/NIFK/EIF3D/DDX52/C1orf109/LUC7L/MAK16/ADAR/PRKDC/DDX20/SNRPA1/UTP23/EIF3C/SRFBP1/EXOSC8/DROSHA/RPS21/RIOK2/NPM1/FBL/WDR36/NVL/EXOSC10/METTL18/LUC7L3/NIP7/SRSF10/SRPK2/PWP1/RPS19/EIF3E/MPHOSPH6/ATM/SNRPD1/YTH…
GOBP_STRIATED_MUSCLE_TISSUE_DEVELOPMENT	GOBP_STRIATED_MUSCLE_TISSUE_DEVELOPMENT	229	-0.507293	-2.2889	1e-10	4.2696e-09	3.21516e-09	1408	tags=24%, list=8%, signal=22%	NDUFV2/MESP1/FHL2/ERBB4/HAMP/PI16/MYBPC3/ACADM/ALDH1A2/NPPA/HAND1/EGLN1/NDRG4/PPARA/PDLIM5/HEY2/TPM1/MYL7/ZFPM2/AKAP6/MYH11/SEMA3C/ADPRHL1/SGCD/JPH2/ACTC1/PGM5/MYLK2/MYLK3/ACTN2/CAV3/ANKRD1/MEF2C/ALPK3/FHOD3/AGT/BVES/TCAP/MYO18B/ALPK2/MYH6/ASB2/NEB/SGCG/MYL3/TNNI1/TTN/NRAP/CSRP3/PLN/TNNC1/MYH7/XIRP2/MYL2
GOBP_REGULATION_OF_METAL_ION_TRANSPORT	GOBP_REGULATION_OF_METAL_ION_TRANSPORT	379	-0.475851	-2.28522	1e-10	4.2696e-09	3.21516e-09	2800	tags=32%, list=16%, signal=27%	VAMP2/SLC9A3R1/ANO6/FXYD4/MLLT6/FGF13/GCK/ADORA1/PRSS8/STAC2/CABP4/AHNAK/KCNAB1/FXYD7/KCNS1/KCNN4/P2RY6/SLC8B1/BCL2/RCVRN/TMC2/KCNRG/SLC31A2/NOS1/GRM6/PRKACA/KCNE2/CD19/IL13/LACRT/CHD7/KCNA5/WNK2/CACNB4/CAB39/ABCC8/SNCA/PSEN2/HECW1/CD33/BDKRB1/JPH1/F2/HPCA/SCN2B/GRIN1/LRRC52/ORAI1/HAMP/ADCYAP1R1/METTL21C/SCN4B/SLMAP/CHP1/AMIGO1/PPP3CC/SCN3B/NPPA/NKAIN1/STIM1/PPP3R1/PDE4D/VDAC1/DMPK/CXCL12/ATP1B2/…
GOBP_RNA_LOCALIZATION	GOBP_RNA_LOCALIZATION	178	0.520279	2.26941	1e-10	4.2696e-09	3.21516e-09	4262	tags=52%, list=24%, signal=40%	PARP11/DDX39A/RUVBL1/NUP35/TERF1/SRSF7/NXT2/ATR/NUP85/ZNHIT6/NDC1/NAF1/FMR1/XPOT/THOC1/THOC2/XPO1/TPR/RFTN2/NUP205/MAGOHB/NUP155/CPSF6/NUP107/DHX9/IGF2BP1/NOP58/ARC/SSB/TNKS/SLBP/NUP133/NUP54/IGF2BP2/UPF3B/IGF2BP3/NCBP2/CCT2/NPM1/SEH1L/FBL/HNRNPA1/EXOSC10/DCP2/DHX36/NUP160/ATM/NXT1/RAE1/BICD1/YTHDC1/PEG10/NUP50/CCT6A/ZFP36L1/NUP153/SETD2/CETN2/AHCTF1/DDX25/SHQ1/NCBP1/TOMM20/SRSF3/EIF4A3/CETN3/HNR…
GOBP_GENERATION_OF_PRECURSOR_METABOLITES_AND_ENERGY	GOBP_GENERATION_OF_PRECURSOR_METABOLITES_AND_ENERGY	429	-0.46484	-2.26548	1e-10	4.2696e-09	3.21516e-09	3641	tags=42%, list=21%, signal=34%	THAP11/GIT1/FDX1/UQCRQ/GFPT2/NDUFAB1/TRPV4/GNMT/NDUFA1/HK1/HKDC1/LYRM7/DLST/COX4I1/MRPS36/RPIA/NDUFS4/GCGR/NDUFA4/GIPR/NDUFB6/COX6B2/ALDOB/ME3/NDUFB3/PDHA1/UQCR11/PDHB/PPP1R1A/SHPK/PPP1R3F/HMGCL/GCK/NDUFV1/POMC/STK40/MDH1/PPP1CB/NDUFB7/DYRK2/OXCT2/PYGB/DLD/AKR1B1/PRLH/PDHA2/INSR/SDHC/NDUFB2/H6PD/NDUFS3/VGF/GYS2/ACO1/SDHD/MT3/IFNLR1/NUPR1/GSK3A/ALDOA/PPP1R2/MRAP2/HK2/SIRT3/NDUFA5/SDHA/COX5B/MDH2/O…
GOBP_NEGATIVE_REGULATION_OF_CELL_CYCLE_PROCESS	GOBP_NEGATIVE_REGULATION_OF_CELL_CYCLE_PROCESS	279	0.48577	2.26386	1e-10	4.2696e-09	3.21516e-09	4365	tags=45%, list=25%, signal=35%	EZH2/SLFN11/CCND1/BUB1B/DTL/NUF2/CCNB1/NDC80/CDC20/PBK/TTK/CENPF/RBBP8/ZWINT/BRIP1/ZWILCH/FBXO5/CDK1/KNTC1/CDC6/TP53/MSH2/SPDL1/TIPIN/PLK1/NABP1/RHNO1/TERF1/TOPBP1/RAD50/MAD2L1/ATR/SPC25/CHEK1/INHBA/TMEM67/NBN/TOM1L1/THOC1/DONSON/TRIP13/NEK2/CDC45/TPR/EIF2AK4/WDR76/INTS7/RFWD3/MDM1/CRLF3/ETAA1/BUB1/FANCD2/TNKS/PLK2/TTI1/PRKDC/PTTG1/BLM/GEN1/FBXO4/NPM1/MYO16/MEN1/SMARCA5/BRCA2/TTI2/MTBP/AURKB/ATM/…
GOBP_MEIOTIC_CELL_CYCLE	GOBP_MEIOTIC_CELL_CYCLE	245	0.492974	2.26282	1e-10	4.2696e-09	3.21516e-09	3915	tags=38%, list=22%, signal=30%	TOP2A/CKS2/BUB1B/ASPM/NUF2/WNT5A/NDC80/CDC20/RAD51AP1/TTK/CYP26B1/RBBP8/SMC2/EDNRA/SPIN1/BRIP1/SMC4/FBXO5/MND1/KIF18A/RAD54B/MASTL/PLK1/MSH6/TERF1/RAD50/SMC3/NDC1/RMI1/NBN/CENPC/MNS1/TRIP13/NEK2/SYCP1/C11orf80/STAG2/SYCP2L/BUB1/NCAPD2/CDC23/FANCD2/ANAPC4/CCNB2/FIGNL1/EXO1/METTL3/PTTG1/CCNE2/MLH3/CDC25B/AURKA/FANCM/STAG1/SMC1A/BRCA2/TUBG2/ZNF318/TDRD9/ATM/NCAPD3/STK35/RAD21/MSX1/RAD54L/FANCA/PTTG3…
GOBP_NCRNA_PROCESSING	GOBP_NCRNA_PROCESSING	372	0.469962	2.25072	1e-10	4.2696e-09	3.21516e-09	5035	tags=51%, list=29%, signal=37%	TRMT13/HEATR1/WDR75/TP53/UTP14A/INTS6/ERI1/XRN2/ZNHIT6/DCAF13/NAF1/INTS2/RIOK1/GAR1/NSUN6/WDR3/NOL8/TRNT1/METTL8/NUP155/INTS7/AGO3/NOP58/TRMT1/DDX18/NAT10/AGO2/LCMT2/SSB/TRMT6/RPS24/POP1/EXOSC4/RPP40/NIFK/TGFB1/DDX52/DTWD1/MAK16/ADAR/ADAT2/METTL3/PRKDC/NCBP2/PUS1/UTP23/SRFBP1/EXOSC8/DROSHA/PUS10/RPS21/THADA/RIOK2/INTS10/TRMT5/FBL/WDR36/NVL/EXOSC10/INTS8/METTL18/TSEN34/TRMT11/HENMT1/TRMT10B/PWP1/T…
GOBP_RRNA_METABOLIC_PROCESS	GOBP_RRNA_METABOLIC_PROCESS	231	0.491038	2.2392	1e-10	4.2696e-09	3.21516e-09	4858	tags=51%, list=28%, signal=37%	TAF1B/SPIN1/HEATR1/WDR75/ZCCHC7/TP53/UTP14A/ERI1/XRN2/GTF3C3/ZNHIT6/DCAF13/NAF1/RIOK1/GAR1/WDR3/NOL8/NOP58/SMARCA4/DDX18/NAT10/RPS24/EXOSC4/RPP40/SLFN12/NIFK/DDX52/MAK16/PRKDC/UTP23/SRFBP1/EXOSC8/DROSHA/RPS21/RIOK2/FBL/WDR36/NVL/EXOSC10/METTL18/PWP1/RPS19/MPHOSPH6/RPL10A/RPF2/NOB1/EIF6/FCF1/UTP6/XRN1/HELQ/UTP18/DDX10/MRTO4/FTSJ3/NSA2/DIS3/RPL11/WDR18/MDN1/SHQ1/ESF1/NSUN3/RPS7/RPL7L1/EIF4A3/DDX11/…
GOBP_REGULATION_OF_CATION_TRANSMEMBRANE_TRANSPORT	GOBP_REGULATION_OF_CATION_TRANSMEMBRANE_TRANSPORT	352	-0.468877	-2.23143	1e-10	4.2696e-09	3.21516e-09	2800	tags=34%, list=16%, signal=29%	VAMP2/SLC9A3R1/ANO6/FXYD4/FGF13/SLC43A2/STAC2/HCN3/CABP4/HCN1/NLGN3/AHNAK/MAPK8IP2/KCNAB1/FXYD7/KCNS1/KCNN4/P2RY6/BCL2/PM20D1/CACNG4/TMC2/KCNRG/RASGRF2/CRHBP/SLC31A2/NOS1/GRM6/DLG4/PRKACA/KCNE2/CD19/IL13/LACRT/CHD7/WNK2/CACNB4/CAB39/TACO1/ABCC8/SNCA/RASGRF1/PSEN2/HECW1/BDKRB1/JPH1/F2/HPCA/SCN2B/GRIN1/PPIF/LRRC52/HAMP/ADCYAP1R1/METTL21C/SCN4B/SLMAP/CHP1/AMIGO1/PPP3CC/SCN3B/NPPA/STIM1/PPP3R1/PDE4D/…
GOBP_RIBOSOME_BIOGENESIS	GOBP_RIBOSOME_BIOGENESIS	272	0.4755	2.21119	1e-10	4.2696e-09	3.21516e-09	5022	tags=52%, list=29%, signal=38%	TMA16/HEATR1/WDR75/GNL2/UTP14A/ERI1/XRN2/ZNHIT6/DCAF13/NAF1/RIOK1/GAR1/WDR3/XPO1/NOL8/CUL4B/ABCE1/PAK1IP1/NOP58/DDX18/NAT10/RPS24/EXOSC4/RPP40/NIFK/DDX52/C1orf109/MAK16/PRKDC/UTP23/SRFBP1/EXOSC8/DROSHA/RPS21/RIOK2/NPM1/FBL/WDR36/NVL/EXOSC10/METTL18/NIP7/PWP1/RPS19/MPHOSPH6/SPATA5/RPL10A/RPF2/NOB1/EIF6/FCF1/RPL26L1/UTP6/HELQ/UTP18/LTV1/DDX10/MRTO4/FTSJ3/NSA2/DIS3/RPL11/WDR18/MDN1/XRCC5/SPATA5L1/SH…
GOBP_NEGATIVE_REGULATION_OF_MITOTIC_CELL_CYCLE	GOBP_NEGATIVE_REGULATION_OF_MITOTIC_CELL_CYCLE	214	0.489515	2.20029	1e-10	4.2696e-09	3.21516e-09	4998	tags=52%, list=28%, signal=38%	EZH2/SLFN11/CCND1/BUB1B/DTL/NUF2/CCNB1/NDC80/CDC20/PBK/TTK/CENPF/RBBP8/ZWINT/ZWILCH/GAS1/FBXO5/CDK1/KNTC1/CDC6/TP53/MSH2/SPDL1/TIPIN/PLK1/NABP1/TOPBP1/RAD50/MAD2L1/SPC25/CHEK1/INHBA/NBN/TOM1L1/BTG3/DONSON/TRIP13/TPR/TRIM35/RFWD3/CRLF3/BUB1/FANCD2/PLK2/PRKDC/BLM/GEN1/MYO16/MTBP/AURKB/ATM/PRMT2/ATF2/UIMC1/RAD21/ZFP36L1/ANGEL2/BARD1/DACT1/FZD3/PKD2/MAD2L2/CDK5RAP3/CHEK2/WEE1/ABL1/ZNF207/CDC73/CDT1/T…
GOBP_SECOND_MESSENGER_MEDIATED_SIGNALING	GOBP_SECOND_MESSENGER_MEDIATED_SIGNALING	289	-0.473816	-2.19717	1e-10	4.2696e-09	3.21516e-09	3112	tags=30%, list=18%, signal=25%	ACKR2/GIPR/CD22/HOMER3/GRIN2B/NCALD/PTGDR2/CCRL2/RUNDC3A/CXCR5/POMC/GIP/DYRK2/VEGFA/SLA2/TNNI3/PDE5A/ATP2A2/GUCA2B/PDE11A/CAMTA1/CXCR1/NOS1/TBXA2R/PRKACA/AQP1/UBE2B/LACRT/MCU/SCT/RAPGEF3/CCR4/NFATC1/PDE7A/CX3CR1/HPCA/INS/FHL2/GRIN1/BTK/ADCYAP1R1/GPR62/SELP/CHP1/INSL3/PPP3CC/NPPA/PPP3R1/PDE4D/DMTN/PDK2/DMPK/CD3E/INPP5A/P2RX5/TMEM38A/LMCD1/AKAP6/CDH13/CAMK2D/AGTR1/ADCY1/EGFR/NMUR2/SGCD/RGN/PRKG1/AD…
GOBP_NEGATIVE_REGULATION_OF_CELL_CYCLE	GOBP_NEGATIVE_REGULATION_OF_CELL_CYCLE	353	0.458701	2.18438	1e-10	4.2696e-09	3.21516e-09	5006	tags=50%, list=28%, signal=36%	EZH2/SLFN11/CCND1/HOXD10/BUB1B/DTL/NUF2/CCNB1/NDC80/CDC20/PBK/TTK/CENPF/RBBP8/ZWINT/BRIP1/ZWILCH/GAS1/FBXO5/CDK1/KNTC1/CDC6/TP53/MSH2/SPDL1/TIPIN/PLK1/NABP1/RHNO1/TERF1/TOPBP1/RAD50/MAD2L1/ATR/SPC25/CHEK1/INHBA/TMEM67/NBN/TOM1L1/BTG3/THOC1/DONSON/TRIP13/NEK2/CDC45/TPR/CASP3/EIF2AK4/RUNX3/TRIM35/WDR76/INTS7/RFWD3/MDM1/CRLF3/ETAA1/BUB1/FANCD2/TNKS/PLK2/TGFB1/TTI1/PRKDC/PTTG1/BLM/GEN1/FBXO4/NPM1/CDK…
GOBP_REGULATION_OF_CELL_CYCLE_PHASE_TRANSITION	GOBP_REGULATION_OF_CELL_CYCLE_PHASE_TRANSITION	401	0.45588	2.18268	1e-10	4.2696e-09	3.21516e-09	4365	tags=43%, list=25%, signal=33%	EZH2/SLFN11/CCND1/BUB1B/DTL/NUF2/RRM2/CCNB1/DLGAP5/NDC80/CDC20/PBK/ANLN/TTK/CENPF/RBBP8/ID2/ZWINT/BRIP1/ZWILCH/KIF14/FBXO5/DBF4/CDK1/CDC7/STIL/KNTC1/CDC6/TP53/MSH2/SPDL1/TIPIN/PLK1/SMARCC1/NABP1/RHNO1/CPSF3/TOPBP1/RAD50/MAD2L1/ATR/SPC25/UBE2C/CCND2/DDR2/ACTL6A/CHEK1/CENPE/INHBA/ARID2/NBN/THOC1/DONSON/ANXA1/CUL4B/TRIP13/CDC45/TPR/EIF2AK4/WDR76/INTS7/VPS4B/RFWD3/APPL2/KMT2E/CRLF3/SMARCA4/CENPJ/ECD/…
GOBP_ENERGY_DERIVATION_BY_OXIDATION_OF_ORGANIC_COMPOUNDS	GOBP_ENERGY_DERIVATION_BY_OXIDATION_OF_ORGANIC_COMPOUNDS	269	-0.474066	-2.17734	1e-10	4.2696e-09	3.21516e-09	4023	tags=51%, list=23%, signal=40%	NDUFB1/ACADVL/NDUFA8/FLCN/CBFA2T3/NDUFS2/NDUFA7/INPP5K/COX8A/NDUFB9/UQCRQ/GFPT2/NDUFAB1/TRPV4/GNMT/NDUFA1/LYRM7/DLST/COX4I1/MRPS36/NDUFS4/GCGR/NDUFA4/NDUFB6/COX6B2/ME3/NDUFB3/PDHA1/UQCR11/PDHB/PPP1R1A/PPP1R3F/GCK/NDUFV1/POMC/STK40/MDH1/PPP1CB/NDUFB7/DYRK2/PYGB/DLD/PRLH/PDHA2/INSR/SDHC/NDUFB2/NDUFS3/GYS2/ACO1/SDHD/MT3/IFNLR1/NUPR1/GSK3A/PPP1R2/MRAP2/SIRT3/NDUFA5/SDHA/COX5B/MDH2/OGDH/NDUFA2/FH/UQCR…
GOBP_REGULATION_OF_ION_TRANSMEMBRANE_TRANSPORT	GOBP_REGULATION_OF_ION_TRANSMEMBRANE_TRANSPORT	466	-0.444452	-2.17294	1e-10	4.2696e-09	3.21516e-09	3327	tags=35%, list=19%, signal=29%	GSG1L/KCNJ1/KCNB2/SCN10A/KLHL24/CACNG7/KCNC4/SCN5A/CACNG2/NDUFA4/KCNQ4/TPCN1/TMEM109/RNF207/KCNQ3/GRIN2B/CRHR1/KCNG4/ARG1/CATSPER1/VAMP2/SLC9A3R1/ANO6/KCNK16/FXYD4/FGF13/SLC43A2/STAC2/HCN3/CABP4/HCN1/NLGN3/KCNJ10/AHNAK/MAPK8IP2/KCNAB1/FXYD7/KCNA6/PTAFR/KCNS1/KCNN4/P2RY6/BCL2/PM20D1/CACNG4/TMC2/KCNRG/RASGRF2/CRHBP/SLC31A2/NOX1/NOS1/GRM6/DLG4/PRKACA/CACNA1F/KCNE2/CD19/IL13/LACRT/CHD7/KCNA5/WNK2/CAC…
GOBP_CALCIUM_ION_TRANSMEMBRANE_TRANSPORT	GOBP_CALCIUM_ION_TRANSMEMBRANE_TRANSPORT	306	-0.461373	-2.16139	1e-10	4.2696e-09	3.21516e-09	2263	tags=25%, list=13%, signal=23%	GP1BA/AFG3L2/ATP2A2/P2RY6/GRIN3A/SLC8B1/BCL2/CACNG4/TMC2/NOS1/GRM6/PRKACA/CACNA1F/KCNE2/CD19/IL13/LACRT/CHD7/MCU/ATP2A3/CACNB4/SNCA/PSEN2/BDKRB1/JPH1/F2/HPCA/GRIN1/TRPV6/ORAI1/SLC25A23/ADCYAP1R1/METTL21C/CACNA2D3/PPP3CC/NOL3/NPPA/STIM1/PPP3R1/PDE4D/VDAC1/JSRP1/CCL21/CACNG6/CACNA2D1/P2RX5/TMEM38A/AKAP6/ATP2B2/UBR3/CAMK2D/SLC8A3/RGN/RRAD/JPH2/BIN1/DMD/CAV3/CACNB1/STAC3/ANK2/HSPA2/CACNG1/TMEM38B/CAP…
GOBP_REGULATION_OF_TRANSPORTER_ACTIVITY	GOBP_REGULATION_OF_TRANSPORTER_ACTIVITY	268	-0.470221	-2.15749	1e-10	4.2696e-09	3.21516e-09	2800	tags=34%, list=16%, signal=29%	VAMP2/SLC9A3R1/FXYD4/FGF13/STAC2/HCN3/CABP4/HCN1/NLGN3/AHNAK/MAPK8IP2/KCNAB1/FXYD7/PTAFR/SLC5A11/KCNS1/P2RY6/BCL2/PM20D1/CACNG4/KCNRG/RASGRF2/RXRA/CRHBP/NOS1/DLG4/PRKACA/KCNE2/WNK2/CACNB4/CAB39/TACO1/ABCC8/SNCA/RASGRF1/HECW1/JPH1/HPCA/INS/SCN2B/PPIF/LRRC52/SCN4B/SLMAP/CHP1/AMIGO1/PPP3CC/SCN3B/NPPA/STIM1/PPP3R1/PDE4D/PINK1/ATP1B2/JSRP1/CACNA2D1/RELN/NEDD4L/ABCC9/AKAP6/NEDD4/FXYD3/CAMK2D/ADRB2/ADIP…
GOBP_REGULATION_OF_MITOTIC_CELL_CYCLE_PHASE_TRANSITION	GOBP_REGULATION_OF_MITOTIC_CELL_CYCLE_PHASE_TRANSITION	313	0.458516	2.1562	1e-10	4.2696e-09	3.21516e-09	2840	tags=31%, list=16%, signal=26%	EZH2/SLFN11/CCND1/BUB1B/DTL/NUF2/RRM2/CCNB1/DLGAP5/NDC80/CDC20/ANLN/TTK/CENPF/RBBP8/ID2/ZWINT/ZWILCH/KIF14/FBXO5/CDK1/CDC7/STIL/KNTC1/CDC6/TP53/SPDL1/PLK1/SMARCC1/NABP1/CPSF3/TOPBP1/RAD50/MAD2L1/SPC25/UBE2C/CCND2/DDR2/ACTL6A/CHEK1/CENPE/INHBA/ARID2/NBN/DONSON/ANXA1/CUL4B/TRIP13/TPR/VPS4B/RFWD3/APPL2/KMT2E/CRLF3/SMARCA4/CENPJ/ECD/ATAD5/BUB1/CDC23/ANAPC4/PLK2/RCC2/CDK4/PBRM1/ERCC3/TMOD3/PRKDC/BLM/G…
GOCC_MITOCHONDRIAL_PROTEIN_CONTAINING_COMPLEX	GOCC_MITOCHONDRIAL_PROTEIN_CONTAINING_COMPLEX	239	-0.47677	-2.1557	1e-10	4.2696e-09	3.21516e-09	5131	tags=51%, list=29%, signal=36%	MRPL48/MRPS26/TOMM40/MRPL37/TIMM8B/MICU3/TIMM44/PTCD3/MPV17L2/MRPL14/COX6C/GADD45GIP1/GRPEL1/NDUFA10/DNAJC15/NDUFA6/NDUFA9/UQCRC2/UQCRB/MRPL44/MICU1/NDUFA12/POLG/NDUFB1/NDUFA8/TIMM22/TIMM17A/MRPL16/NDUFS2/BCKDK/NDUFA7/COX8A/NDUFB9/BCKDHA/UQCRQ/NDUFAB1/NDUFA1/MRPS7/COX4I1/IMMP1L/MRPS36/MRPL40/NDUFS4/MRPS28/NDUFA4/MRPS10/NDUFB6/MRPL23/NDUFB3/MRPL12/PDHA1/UQCR11/MRPL34/PDHB/HSPA9/NDUFV1/SMDT1/MRPL38…
GOBP_MITOTIC_CELL_CYCLE_PHASE_TRANSITION	GOBP_MITOTIC_CELL_CYCLE_PHASE_TRANSITION	423	0.444344	2.14286	1e-10	4.2696e-09	3.21516e-09	2431	tags=27%, list=14%, signal=24%	EZH2/SLFN11/CCND1/CKS2/BUB1B/DTL/NUF2/RRM2/CCNB1/DLGAP5/NDC80/CDC20/ANLN/TTK/CENPF/RBBP8/ID2/ZWINT/ZWILCH/KIF14/UBE2S/CCNA2/FBXO5/DBF4/CDK1/CDC7/STIL/MYC/CDKN3/MASTL/KNTC1/CDC6/TP53/SPDL1/PLK1/SMARCC1/NABP1/CPSF3/TOPBP1/RAD50/MELK/MAD2L1/SKP2/SPC25/UBE2C/CCND2/DDR2/ACTL6A/CHEK1/CENPE/FOXM1/INHBA/ARID2/CKS1B/NBN/ID4/DONSON/ANXA1/CUL4B/TRIP13/TPR/TACC3/VPS4B/SPAST/RFWD3/APPL2/KMT2E/CRLF3/SMARCA4/CE…
GOBP_CHROMATIN_REMODELING	GOBP_CHROMATIN_REMODELING	281	0.45125	2.10575	1e-10	4.2696e-09	3.21516e-09	3110	tags=36%, list=18%, signal=30%	EZH2/BAZ1A/ITGB3BP/MLLT3/CHD3/RAD54B/MYC/HELLS/DNMT1/NUDT5/L3MBTL3/CENPW/RUVBL1/SMARCC1/FAM172A/BTAF1/ACTL6A/NAP1L3/CHEK1/SMARCAD1/ZBTB1/DNAJC9/ARID2/ERCC6L2/MIS18A/TSPYL4/SHPRH/CHD1/TPR/LMNB1/TTF2/HDAC1/TOP1/SSRP1/SMARCA4/NASP/SMCHD1/CHD9/RSF1/LMNB2/PBRM1/KDM5B/CHD8/TTI1/CBX3/KAT6A/TRIM28/MCM2/NAP1L5/SUPT16H/ASIP/KDM5A/BAZ2B/CFDP1/ANP32B/MYSM1/NPM1/SS18/SMARCA5/HDAC2/YEATS4/ARID1A/SMARCAL1/INO80…
GOBP_REGULATION_OF_MEMBRANE_POTENTIAL	GOBP_REGULATION_OF_MEMBRANE_POTENTIAL	395	-0.430912	-2.07759	1e-10	4.2696e-09	3.21516e-09	3320	tags=33%, list=19%, signal=27%	P2RX6/SCN10A/DVL1/HTR3B/SCN5A/CACNG2/GABRG2/CHRNB2/BEST2/PKP2/GRIK5/RNF207/MPP2/KCNQ3/HTR3A/STX1B/GRIN2B/GLRA2/PRDX3/KCNK16/FGF13/ADORA1/CHRM1/HCN3/HCN1/NLGN3/KCNJ10/HTR3C/GJD2/MAPK8IP2/GABRR2/DLD/DSG2/RNF122/GRID1/GCLC/TUSC2/KCNN4/ATP2A2/GRIN3A/SLC8B1/BCL2/GABRA4/SLC4A8/GSK3A/WNT7A/UCP2/DLG4/FZD9/KCNE2/GABRA6/KCNA5/ZACN/CACNB4/CHRNA1/SLC4A11/SNCA/KCNB1/IGSF11/CHRNA2/KCND3/PIP5KL1/SLC29A1/SCN2B/G…
GOMF_ATP_HYDROLYSIS_ACTIVITY	GOMF_ATP_HYDROLYSIS_ACTIVITY	316	0.437458	2.0615	1e-10	4.2696e-09	3.21516e-09	3410	tags=39%, list=19%, signal=32%	SLFN11/ATAD2/ATP11C/KIF23/ATP10D/SMC2/KIF20A/RFC4/BRIP1/KIF15/KIF14/SMC4/HSPA13/CHD3/WRN/ATP1A1/KIF18A/ATP7A/KIF2A/MSH2/DDX39A/RUVBL1/RAD50/BTAF1/SMC3/SMARCAD1/KIF3A/AQR/RECQL/MCM7/MORC4/DHX40/MCM5/MCM6/CHD1/MCM3/TRIP13/ATP13A1/VPS4B/SPAST/ASCC3/DHX33/DHX9/PMS2P5/SMARCA4/DDX18/ATAD5/KIF18B/DDX55/HSP90B1/SMCHD1/SMC5/DDX52/FIGNL1/KIF3B/DDX60/CHD9/RSF1/ERCC3/CHD8/ATP8B1/PMS1/RFC1/DDX20/RNF213/BLM/RF…
GOBP_CALCIUM_ION_TRANSPORT	GOBP_CALCIUM_ION_TRANSPORT	392	-0.4248	-2.05042	1e-10	4.2696e-09	3.21516e-09	2265	tags=23%, list=13%, signal=20%	KCNN4/GP1BA/AFG3L2/ATP2A2/P2RY6/GRIN3A/SLC8B1/BCL2/CACNG4/RCVRN/TMC2/NOS1/GRM6/PRKACA/CACNA1F/KCNE2/CD19/IL13/LACRT/CHD7/MCU/ATP2A3/CACNB4/SNCA/PSEN2/CD33/BDKRB1/JPH1/F2/HPCA/GRIN1/TRPV6/ORAI1/SLC25A23/ADCYAP1R1/METTL21C/CACNA2D3/PPP3CC/NOL3/NPPA/STIM1/PPP3R1/PDE4D/VDAC1/CXCL12/JSRP1/CCL21/CACNG6/CACNA2D1/P2RX5/TMEM38A/AKAP6/ATP2B2/CAMK2G/EGF/UBR3/CAMK2D/SLC8A3/NMUR2/RGN/RRAD/JPH2/BIN1/PACSIN3/DM…
GOBP_REGULATION_OF_MITOTIC_CELL_CYCLE	GOBP_REGULATION_OF_MITOTIC_CELL_CYCLE	464	0.419596	2.04894	1e-10	4.2696e-09	3.21516e-09	3846	tags=36%, list=22%, signal=29%	EZH2/SLFN11/CCND1/CKS2/BUB1B/DTL/NUF2/RRM2/CCNB1/DLGAP5/NDC80/NUSAP1/CDC20/PBK/ANLN/TTK/CENPF/RBBP8/ID2/ZWINT/ZWILCH/KIF14/GAS1/FBXO5/CDK1/CDC7/STIL/KNTC1/CDC6/TP53/MSH2/SPDL1/TIPIN/PLK1/SMARCC1/NABP1/CPSF3/TOPBP1/RAD50/MAD2L1/SPC25/UBE2C/CCND2/DDR2/ACTL6A/CHEK1/CENPE/INHBA/ARID2/CKS1B/NBN/TOM1L1/BTG3/DONSON/ANXA1/CUL4B/TRIP13/NEK2/TPR/MKI67/TRIM35/ASNS/PKN2/VPS4B/RFWD3/APPL2/KMT2E/CRLF3/SMARCA4/…
GOCC_TRANSPORTER_COMPLEX	GOCC_TRANSPORTER_COMPLEX	360	-0.431428	-2.04766	1e-10	4.2696e-09	3.21516e-09	4534	tags=45%, list=26%, signal=34%	KCNJ5/NDUFA6/LRRC55/KCNJ14/NDUFA9/CHRNE/CACNG5/CHRND/KCNQ1/UQCRC2/KCNAB2/ATP10A/GRIN2C/CLIC6/CATSPER3/UQCRB/MICU1/NDUFA12/KCNC3/NDUFB1/NDUFA8/GLRB/PKD2L1/NDUFS2/NDUFA7/NDUFB9/KCNIP4/KCNIP2/GABRG3/UQCRQ/LRRC38/NDUFAB1/GABRG1/KCNA10/KCNA1/NDUFA1/BEST1/KCNB2/SCN10A/CNGA1/CACNG7/KCNC4/HTR3B/SCN5A/CACNG2/NDUFS4/NDUFA4/GABRG2/KCNQ4/CHRNB2/ANO2/BEST2/NDUFB6/GRIK5/CATSPERG/KCNQ3/HTR3A/NDUFB3/GRIN2B/UQCR1…
GOBP_SMALL_MOLECULE_CATABOLIC_PROCESS	GOBP_SMALL_MOLECULE_CATABOLIC_PROCESS	354	-0.421876	-2.00828	1e-10	4.2696e-09	3.21516e-09	2891	tags=33%, list=16%, signal=28%	BCAT2/FAAH/CYP4F12/ARG1/FTCD/FUT1/HMGCL/FUT7/GLYCTK/AGXT/ECH1/XDH/GCK/THNSL2/HADHB/HGD/MTMR7/OXCT2/GSTZ1/DLD/INPP5J/TAT/NUDT7/FUT5/AUH/AGXT2/PIPOX/ABCD2/GPT/MT3/GSK3A/FAH/AIG1/HK2/MCEE/INPP4B/PON3/NOS1/CYP4F11/FUT6/INPP1/FGF23/AKR1C3/CPT2/ALDH4A1/TKTL1/MIOX/TST/TPI1/ADTRP/PEX5/HAGH/ALDH3B1/MFSD2A/ALDH1L1/ALDH5A1/PRODH2/ABHD1/FUT2/CRYM/ACAA2/DCXR/HADH/CYP46A1/QDPR/ASPA/ACADM/CYP27A1/CRAT/CYP3A4/EC…
GOBP_MRNA_PROCESSING	GOBP_MRNA_PROCESSING	421	0.414293	1.99828	1e-10	4.2696e-09	3.21516e-09	4861	tags=49%, list=28%, signal=36%	RBM11/PRPF38B/TGS1/DDX39A/CPSF3/FAM172A/SRSF7/ZNF326/XRN2/TCERG1/AQR/GPATCH1/PPWD1/FMR1/THOC1/THOC2/CMTR2/SRSF11/RBM10/PRPF3/NSRP1/ZC3H14/MAGOHB/RSRC1/TIA1/RBM3/TTF2/LEO1/CPSF6/CDC40/DHX9/CSTF3/ECD/PAN3/PSIP1/METTL14/CWC22/SLBP/TRA2A/LSM8/PRPF4/PAN2/PNN/LUC7L/ZC3H13/ADAR/SNRNP48/PRPF40A/METTL3/NCBP2/PUS1/RAVER2/DDX20/SNRPA1/PRPF4B/RNMT/PRMT9/CSTF2/RBM27/NPM1/RNPC3/PAPOLA/HNRNPA1/TSEN34/DHX36/SNRP…
GOBP_RNA_SPLICING	GOBP_RNA_SPLICING	390	0.415767	1.98715	1e-10	4.2696e-09	3.21516e-09	4843	tags=49%, list=27%, signal=36%	RBM11/PRPF38B/TGS1/IVNS1ABP/DDX39A/RBM12B/FAM172A/SRSF7/ZNF326/TCERG1/RBM12/AQR/GPATCH1/PPWD1/FMR1/THOC1/THOC2/SRSF11/RBM10/PRPF3/NSRP1/MAGOHB/RSRC1/TIA1/RBM3/TTF2/CDC40/DHX9/CCNL1/ECD/TRRAP/PSIP1/METTL14/CWC22/TRA2A/LSM8/PRPF4/PNN/LUC7L/ZC3H13/SNRNP48/PRPF40A/METTL3/NCBP2/PUS1/RAVER2/DDX20/SNRPA1/PRPF4B/NPM1/RNPC3/CCNL2/HNRNPA1/TSEN34/SNRPA/TRA2B/CLK4/LUC7L3/PABPC1/SRSF10/SRPK2/ZRANB2/RBM25/SREK…
GOBP_REGULATION_OF_DNA_METABOLIC_PROCESS	GOBP_REGULATION_OF_DNA_METABOLIC_PROCESS	482	0.399425	1.95602	1e-10	4.2696e-09	3.21516e-09	4227	tags=40%, list=24%, signal=31%	SLFN11/TWIST1/GINS1/BAZ1A/RAD51AP1/RBBP8/RFC4/CCDC88A/CCNA2/FBXO5/DBF4/WRN/CDK1/CDC7/MYC/CDC6/TP53/MSH2/POT1/TIPIN/RUVBL1/SMARCC1/MSH6/TERF1/RAD50/ATR/ACTL6A/CHEK1/SMC3/SMARCAD1/FOXM1/KPNA2/ARID2/KLHL15/USP1/NAF1/MIS18A/MCM7/NBN/MCM5/TOM1L1/THOC1/MCM6/DONSON/MCM3/NEK2/PCNA/ORC5/MBTD1/GINS4/DHX9/SMARCA4/ATAD5/NAT10/PAXIP1/TNKS/TRRAP/DFFB/DNAJC2/PARPBP/STAT6/SMCHD1/SMC5/TGFB1/PAK3/PNKP/SMC6/FIGNL1/…
GOBP_CALCIUM_MEDIATED_SIGNALING	GOBP_CALCIUM_MEDIATED_SIGNALING	191	-0.487332	-2.16634	1.18317e-10	5.01157e-09	3.77388e-09	1990	tags=24%, list=11%, signal=21%	CAMTA1/CXCR1/PRKACA/LACRT/MCU/CCR4/NFATC1/CX3CR1/HPCA/FHL2/GRIN1/BTK/SELP/CHP1/PPP3CC/PPP3R1/DMTN/PDK2/DMPK/CD3E/P2RX5/TMEM38A/LMCD1/AKAP6/CDH13/CAMK2D/AGTR1/NMUR2/SGCD/RGN/DMD/HOMER2/RCAN2/ANK2/TMEM38B/ATP1B1/HRC/CASQ2/MYOZ1/ACTN3/C10orf71/PLN/ATP1A2/MYOZ2/CASQ1
GOBP_FATTY_ACID_METABOLIC_PROCESS	GOBP_FATTY_ACID_METABOLIC_PROCESS	351	-0.416887	-1.98625	1.1986e-10	5.03696e-09	3.79301e-09	2890	tags=32%, list=16%, signal=27%	FAAH/CYP4F12/FAAH2/SLC22A13/ALDH3A2/ECH1/APOC3/ZADH2/THNSL2/HADHB/ACSL6/GIP/ALOX15B/AKR1B1/PTGES/NUDT7/GSTM4/C3/FMO4/ALOX5AP/AUH/ACBD5/ABCD2/PM20D1/AIG1/PTGS1/MCEE/CYP4F11/CYP2S1/ACSL3/LIAS/PTGR2/AKR1C3/APOC2/CPT2/ACSL5/APOA4/APOA5/PLA2G4F/AKR1C1/SNCA/ADTRP/PTGDS/PEX5/MFSD2A/CYP2C19/PLA2G4C/ABHD1/INS/BAAT/FABP2/WDTC1/CYP2C18/ACAA2/HADH/CYP2C9/CYP1A2/PER2/CYP2A13/HAO2/ACADM/ECHDC3/ACOT11/THEM4/CRA…
GOBP_CILIUM_ORGANIZATION	GOBP_CILIUM_ORGANIZATION	330	0.419086	1.98395	1.46463e-10	6.10684e-09	4.59866e-09	3806	tags=36%, list=22%, signal=29%	DCDC2/GORAB/INTU/DCX/CEP290/HSPB11/CCDC88A/WDR19/ARL13B/TBC1D32/IFT74/CEP78/BBS10/IFT80/DYNC2H1/OFD1/DYNC2LI1/KIF3A/TTC30B/WDR11/ODF2L/TMEM67/CEP83/BBS7/LRRC49/PIBF1/BBS12/IFT20/MNS1/CEP19/IFT52/VANGL2/FAM161A/KIAA0753/CEP135/RPGR/ASAP1/PLK4/TMEM107/CENPJ/RPGRIP1L/AHI1/MPHOSPH9/TTC30A/FLNA/TMEM138/TTC8/CEP164/GALNT11/HYLS1/KIF3B/TMEM17/ODF2/TBC1D15/CEP162/RAB8B/WRAP73/ABCC4/AURKA/RP2/DYNLL1/SDCCA…
GOBP_SIGNAL_TRANSDUCTION_IN_RESPONSE_TO_DNA_DAMAGE	GOBP_SIGNAL_TRANSDUCTION_IN_RESPONSE_TO_DNA_DAMAGE	164	0.512538	2.20406	2.05564e-10	8.50461e-09	6.40427e-09	4473	tags=51%, list=25%, signal=38%	CCND1/TWIST1/DTL/PBK/BRIP1/SNAI2/CDK1/TP53/MSH2/TIPIN/PLK1/RHNO1/TOPBP1/MIF/ATR/PMAIP1/CHEK1/FOXM1/NBN/THOC1/DONSON/EIF2AK4/WDR76/SPRED1/INTS7/RFWD3/PTTG1IP/ATAD5/ETAA1/PAXIP1/FANCD2/PLK2/TTI1/PRKDC/SOX4/BLM/FBXO4/NPM1/BRCA2/TTI2/ATM/ATF2/SP100/CRY1/UIMC1/ZMPSTE24/MSX1/BARD1/SPRED2/MAD2L2/CDK5RAP3/BID/CHEK2/ABL1/PPM1D/ATRX/TP53BP1/SIRT1/TAOK1/RPA4/MDC1/RAD51/CCAR2/TAOK3/EME1/DDX5/MDM2/MDM4/PSMD10…
GOBP_POSITIVE_REGULATION_OF_CELL_CYCLE_PROCESS	GOBP_POSITIVE_REGULATION_OF_CELL_CYCLE_PROCESS	229	0.465784	2.12036	2.24924e-10	9.234e-09	6.95352e-09	3353	tags=38%, list=19%, signal=32%	EZH2/CCND1/DTL/RACGAP1/RRM2/CCNB1/WNT5A/NCAPG/DLGAP5/NDC80/KIF23/NUSAP1/PBK/RAD51AP1/SMC2/KIF14/SMC4/FBXO5/DBF4/CDK1/CDC7/STIL/CDC6/ECT2/RHNO1/SPAG5/CPSF3/MAD2L1/UBE2C/CCND2/DDR2/NCAPG2/THOC1/ANXA1/CUL4B/TPR/PKN2/VPS4B/SPAST/KMT2E/PLK4/CENPJ/ATAD5/CDC23/FAM83D/PHIP/IGF1/RCC2/SMC5/CDK4/CSPP1/KIF3B/MED1/TMOD3/STXBP4/GEN1/CDC25B/NPM1/AURKA/SASS6/APEX1/MTBP/AURKB/CEP120/PLSCR1/SIN3A/PPP1R35/RAD21/MSX…
GOBP_ACTIN_FILAMENT_BASED_MOVEMENT	GOBP_ACTIN_FILAMENT_BASED_MOVEMENT	127	-0.555209	-2.34581	2.38935e-10	9.73431e-09	7.33027e-09	1385	tags=31%, list=8%, signal=28%	KCND3/WIPF3/SCN2B/SCN4B/MYBPC3/MYO5C/SCN3B/MYH8/PDE4D/EPDR1/TPM1/CACNA2D1/NEDD4L/ABCC9/MYH14/KCNN2/CAMK2D/SNTA1/SGCD/ACTC1/KCNJ2/SCN1B/BIN1/LIMCH1/MYLK2/GPD1L/CAV3/ANK2/CTNNA3/MYH4/MYLPF/MYH6/ATP2A1/MYL1/PLN/ATP1A2/TNNC1/MYH7/MYH2
GOBP_REGULATION_OF_RESPONSE_TO_DNA_DAMAGE_STIMULUS	GOBP_REGULATION_OF_RESPONSE_TO_DNA_DAMAGE_STIMULUS	276	0.440754	2.04879	2.68262e-10	1.08463e-08	8.16765e-09	4148	tags=41%, list=24%, signal=32%	TWIST1/PBK/RAD51AP1/RBBP8/SNAI2/FBXO5/SFRP2/MYC/TP53/POT1/RUVBL1/SMARCC1/MIF/ATR/PMAIP1/ACTL6A/CHEK1/FOXM1/ARID2/KLHL15/USP1/FMR1/THOC1/PCNA/WDR76/MBTD1/SPRED1/RFWD3/PTTG1IP/DHX9/SMARCA4/ATAD5/ETAA1/PAXIP1/TRRAP/PARPBP/SMCHD1/PNKP/FIGNL1/DDIAS/TAF9B/PBRM1/TTI1/PRKDC/TRIM28/SOX4/FBXO4/NPM1/TAF2/SMARCA5/BRCA2/YEATS4/ARID1A/TTI2/INO80E/SKIL/SMARCE1/ATM/TIMELESS/SUPT20H/BCLAF1/CRY1/UIMC1/POGZ/BRD8/HE…
GOCC_STRIATED_MUSCLE_THIN_FILAMENT	GOCC_STRIATED_MUSCLE_THIN_FILAMENT	19	-0.894793	-2.47984	2.72755e-10	1.09451e-08	8.24201e-09	679	tags=74%, list=4%, signal=71%	TPM1/TPM3/TPM2/LMOD1/TNNT3/TMOD1/TNNT1/TNNI2/TNNC2/TNNI1/ACTA1/LMOD3/LMOD2/TNNC1
GOBP_CARDIOCYTE_DIFFERENTIATION	GOBP_CARDIOCYTE_DIFFERENTIATION	137	-0.550699	-2.34738	2.80488e-10	1.11714e-08	8.41242e-09	1379	tags=26%, list=8%, signal=24%	MESP1/FHL2/HAMP/PI16/SPRY1/ACADM/PPARA/PDLIM5/HEY2/AKAP6/MYH11/SEMA3C/EGFR/ADPRHL1/SGCD/ACTC1/MYLK3/ACTN2/CAV3/MEF2C/ALPK3/FHOD3/AGT/PITX2/BVES/TCAP/MYO18B/ALPK2/MYH6/ASB2/NEB/TTN/NRAP/CSRP3/MYL2
GOMF_ACTININ_BINDING	GOMF_ACTININ_BINDING	33	-0.795911	-2.57663	4.14814e-10	1.6399e-08	1.2349e-08	827	tags=55%, list=5%, signal=52%	DAG1/PDLIM7/KCNA5/PALLD/PDLIM2/PDLIM5/PTPRT/PDLIM1/KCNN2/MYPN/LDB3/PDLIM3/SYNPO2/TTN/NRAP/CSRP3/XIRP2/MYOT
GOCC_MYOSIN_COMPLEX	GOCC_MYOSIN_COMPLEX	54	-0.706156	-2.58099	4.3943e-10	1.72444e-08	1.29856e-08	1228	tags=35%, list=7%, signal=33%	DYNLL2/MYO5C/MYL12A/MYH8/MYL7/MYH14/MYH11/MYL4/MYH7B/MYH4/MYO18B/MYLPF/MYH6/MYL3/MYL1/MYH7/MYH1/MYH2/MYL2
GOBP_MITOTIC_SPINDLE_ASSEMBLY	GOBP_MITOTIC_SPINDLE_ASSEMBLY	64	0.652155	2.43168	5.43855e-10	2.11865e-08	1.59542e-08	3363	tags=55%, list=19%, signal=44%	PRC1/RACGAP1/KIF11/KIF23/CDC20/TPX2/KIF15/KIF2A/KIF4A/PLK1/OFD1/SMC3/SPICE1/PIBF1/MAP9/CEP192/NEK2/TPR/VPS4B/STAG2/FLNA/KIF3B/WRAP73/STAG1/SMC1A/AURKB/CEP97/CHEK2/HNRNPU/ZNF207/MAP10/CCSAP/CHMP5/KIFC2/ARHGEF10
GOBP_NUCLEIC_ACID_PHOSPHODIESTER_BOND_HYDROLYSIS	GOBP_NUCLEIC_ACID_PHOSPHODIESTER_BOND_HYDROLYSIS	218	0.465079	2.0985	5.91667e-10	2.28821e-08	1.7231e-08	4474	tags=44%, list=25%, signal=34%	ENPP3/ENPP1/N4BP2/RBBP8/WRN/CPSF3/RAD50/ERI1/XRN2/DCP1B/DCLRE1B/POLD1/C11orf80/AGO3/CPSF6/EXO5/CSTF3/ATAD5/PAN3/AGO2/NYNRIN/DFFB/DIS3L2/POP1/EXOSC4/RPP40/SLFN12/CNOT6/PNKP/DCLRE1A/PAN2/ERCC3/EXO1/APTX/NCBP2/UTP23/ASTE1/EXOSC8/DROSHA/RPS21/RNASE6/GEN1/CSTF2/RNASEH2A/PNLDC1/FANCM/ERCC5/APEX1/EXOSC10/DCP2/TSEN34/PCF11/PLSCR1/ZRANB3/NOB1/FCF1/XRN1/ANGEL2/MGME1/DIS3/DBR1/PLD3/DCLRE1C/SND1/TSEN2/NCBP1/…
GOCC_MYOSIN_FILAMENT	GOCC_MYOSIN_FILAMENT	23	-0.854414	-2.53554	6.11137e-10	2.3465e-08	1.767e-08	1068	tags=65%, list=6%, signal=61%	MYBPC3/MYH8/MYOM2/MYH14/MYH11/MYH7B/MYH4/MYO18B/MYH6/MYOM1/MYBPC2/MYH7/MYH1/MYBPC1/MYH2
GOMF_DNA_HELICASE_ACTIVITY	GOMF_DNA_HELICASE_ACTIVITY	69	0.645864	2.43399	6.74006e-10	2.55118e-08	1.92113e-08	3451	tags=58%, list=20%, signal=47%	RFC4/BRIP1/CHD3/WRN/RAD54B/RUVBL1/RAD50/SMARCAD1/RECQL/MCM7/MCM5/MCM6/CHD1/MCM3/ASCC3/DHX9/CHD9/ERCC3/CHD8/MCM2/BLM/RFC2/FANCM/DHX36/CHD6/ZRANB3/SETX/HELQ/RAD54L/CHTF18/XRCC5/RFC3/ATRX/RFC5/DDX11/CHD2/MCM8/MCM4/CHD1L/RAD51
GOCC_SPLICEOSOMAL_COMPLEX	GOCC_SPLICEOSOMAL_COMPLEX	173	0.500376	2.17395	6.70589e-10	2.55118e-08	1.92113e-08	6126	tags=63%, list=35%, signal=41%	PRPF38B/MYEF2/IVNS1ABP/AQR/GPATCH1/PPWD1/PRPF3/MAGOHB/RBM3/TTF2/CDC40/CWC22/TRA2A/LSM8/PRPF4/PNN/LUC7L/ADAR/SNRNP48/PRPF40A/SNRPA1/PRPF4B/RNPC3/HNRNPA1/SNRPA/TRA2B/LUC7L3/PABPC1/SREK1/SNRPD1/SF3B4/HNRNPA3/DHX15/DDX41/SNRPF/PPIL3/RNF113A/SF3B1/RBM5/PRPF38A/SNRPB2/CWC27/HNRNPR/EIF4A3/U2AF1/HNRNPU/SNRPD2/PRPF39/BUD13/SF3A3/LSM7/SNRPB/PLRG1/SNRPG/PPIH/CRNKL1/PTBP2/ZCCHC8/DDX5/HNRNPH3/DHX35/HNRNPK/DDX…
GOBP_CELLULAR_RESPIRATION	GOBP_CELLULAR_RESPIRATION	191	-0.474671	-2.11006	8.07861e-10	3.03631e-08	2.28644e-08	4682	tags=56%, list=27%, signal=42%	ADSL/PLEC/NDUFA10/DNAJC15/ABCD1/NDUFA6/SLC25A25/NDUFA9/UQCRC2/UQCRB/CAT/NDUFA12/NDUFB1/NDUFA8/FLCN/CBFA2T3/NDUFS2/NDUFA7/COX8A/NDUFB9/UQCRQ/NDUFAB1/TRPV4/NDUFA1/LYRM7/DLST/COX4I1/MRPS36/NDUFS4/NDUFA4/NDUFB6/COX6B2/ME3/NDUFB3/PDHA1/UQCR11/PDHB/NDUFV1/MDH1/NDUFB7/DLD/PDHA2/SDHC/NDUFB2/NDUFS3/ACO1/SDHD/IFNLR1/NUPR1/SIRT3/NDUFA5/SDHA/COX5B/MDH2/OGDH/NDUFA2/FH/UQCR10/COX5A/NDUFB10/NDUFAF1/SNCA/GHITM/D…
GOMF_ALPHA_ACTININ_BINDING	GOMF_ALPHA_ACTININ_BINDING	25	-0.834528	-2.56276	9.78051e-10	3.6249e-08	2.72968e-08	2014	tags=68%, list=11%, signal=60%	DAG1/PDLIM7/KCNA5/PALLD/PDLIM2/PDLIM5/PTPRT/PDLIM1/KCNN2/MYPN/LDB3/PDLIM3/SYNPO2/TTN/NRAP/XIRP2/MYOT
GOBP_RIBONUCLEOPROTEIN_COMPLEX_SUBUNIT_ORGANIZATION	GOBP_RIBONUCLEOPROTEIN_COMPLEX_SUBUNIT_ORGANIZATION	185	0.481424	2.11809	9.75919e-10	3.6249e-08	2.72968e-08	6152	tags=64%, list=35%, signal=42%	TGS1/RUVBL1/ATR/ZNHIT6/NAF1/PRPF3/AGO3/CPSF6/DHX9/AGO2/PSIP1/EIF3D/LUC7L/ADAR/PRKDC/DDX20/SNRPA1/EIF3C/ZFAND1/LUC7L3/SRSF10/SRPK2/RPS19/EIF3E/ATM/SNRPD1/YTHDC1/SRSF12/GEMIN8/RPF2/EIF6/SF3B4/SETX/EIF3B/NUFIP1/SNRPF/MRTO4/SF3B1/RPL11/RBM5/EIF3H/MDN1/XRCC5/SHQ1/SCAF11/SART3/NCBP1/SNRPB2/NUDT21/SNRPD2/PRPF39/TRAF7/BUD13/NOP2/DICER1/SF3A3/CDC73/RPLP0/GEMIN4/DHX30/SNRPB/RPL24/SNRPG/COIL/HSP90AA1/RPS5/C…
GOMF_ELECTRON_TRANSFER_ACTIVITY	GOMF_ELECTRON_TRANSFER_ACTIVITY	102	-0.581795	-2.37095	1.03307e-09	3.8024e-08	2.86334e-08	4598	tags=61%, list=26%, signal=45%	NDUFA10/GLRX2/NDUFA6/NDUFA9/AKR7A3/ASPH/NDUFA12/NDUFB1/NDUFA8/NDUFS2/NDUFA7/COX8A/NDUFB9/FDX1/NDUFA1/COX4I1/NDUFS4/NDUFA4/NDUFB6/NDUFB3/UQCR11/NDUFV1/NDUFB7/AKR1B1/SDHC/NDUFB2/NDUFS3/SDHD/NDUFA5/SDHA/COX5B/RDH16/NDUFA2/ALDH4A1/UQCR10/COX5A/NDUFB10/UQCRFS1/UQCRC1/AOC2/NDUFV2/NDUFC1/NDUFV3/CYP1A2/SDHB/STEAP4/NDUFS7/COX7B/QDPR/NDUFB4/ME1/DHRS3/GPX2/CYCS/ETFA/NDUFS1/IDO1/ALDH2/COX7A1/ETFDH/MAOB/COX6A2
GOBP_REGULATION_OF_RELEASE_OF_SEQUESTERED_CALCIUM_ION_INTO_CYTOSOL	GOBP_REGULATION_OF_RELEASE_OF_SEQUESTERED_CALCIUM_ION_INTO_CYTOSOL	73	-0.642248	-2.48483	1.16465e-09	4.25735e-08	3.20593e-08	1908	tags=38%, list=11%, signal=34%	NOS1/PRKACA/CD19/IL13/LACRT/CHD7/SNCA/BDKRB1/JPH1/F2/METTL21C/PDE4D/JSRP1/TMEM38A/AKAP6/CAMK2D/JPH2/DMD/ANK2/TMEM38B/CAPN3/HRC/CASQ2/DHRS7C/PLN/ATP1A2/TRDN/CASQ1
GOBP_CARDIAC_MYOFIBRIL_ASSEMBLY	GOBP_CARDIAC_MYOFIBRIL_ASSEMBLY	19	-0.883163	-2.44761	1.20275e-09	4.35986e-08	3.28313e-08	376	tags=53%, list=2%, signal=52%	ADPRHL1/ACTC1/MYLK3/FHOD3/TCAP/NEB/TTN/NRAP/CSRP3/MYL2
GOCC_MUSCLE_MYOSIN_COMPLEX	GOCC_MUSCLE_MYOSIN_COMPLEX	15	-0.912907	-2.37125	1.20903e-09	4.35986e-08	3.28313e-08	886	tags=67%, list=5%, signal=63%	MYH8/MYH11/MYH4/MYLPF/MYH6/MYL3/MYL1/MYH7/MYH1/MYH2
GOCC_NUCLEAR_PERIPHERY	GOCC_NUCLEAR_PERIPHERY	140	0.520247	2.18784	1.23702e-09	4.43085e-08	3.33659e-08	3777	tags=49%, list=21%, signal=39%	CENPF/UHRF1/TP53/KIF4A/CENPW/RUVBL1/SMARCC1/TENM1/ACTL6A/ZNF326/SMC3/ARID2/MATR3/XPOT/THOC1/CAD/TPR/PCNA/NUP205/LMNB1/ATXN3/STAG2/BASP1/NUP107/SMARCA4/PAXIP1/ANAPC4/VIM/LMNB2/PBRM1/PRPF40A/GMCL1/PRKCZ/BLM/STAG1/MEN1/SMC1A/CASK/YEATS4/CLIC4/SCAF8/POLA1/SMARCE1/HLTF/EIF6/SATB2/RAD21/NUFIP1/ANXA2/NUP153/ZNF703/AHCTF1/MORC2/NONO/SPARC/PSPC1/HNRNPU/SFPQ/ERCC8/NUMA1/ZNF350/DGKQ/NUP93/TGFB1I1/PPIG/MYB/E…
GOBP_POSITIVE_REGULATION_OF_CELL_CYCLE	GOBP_POSITIVE_REGULATION_OF_CELL_CYCLE	307	0.417777	1.9556	1.30591e-09	4.64641e-08	3.49891e-08	3353	tags=34%, list=19%, signal=28%	EZH2/CCND1/CKS2/DTL/RACGAP1/RRM2/CCNB1/WNT5A/NCAPG/DLGAP5/NDC80/KIF23/NUSAP1/PBK/RAD51AP1/SMC2/KIF14/SMC4/FBXO5/DBF4/CDK1/CDC7/STIL/CDC6/ECT2/RHNO1/SPAG5/CPSF3/MAD2L1/UBE2C/CCND2/DDR2/CHEK1/NCAPG2/CKS1B/THOC1/ANXA1/CUL4B/TPR/ASNS/PKN2/VPS4B/PSRC1/SPAST/KMT2E/PLK4/CENPJ/ATAD5/CDC23/FAM83D/PHIP/IGF1/RCC2/SMC5/CDK4/CSPP1/KIF3B/CCNT2/MED1/TMOD3/STXBP4/GEN1/CDC25B/NPM1/AURKA/SASS6/BRCA2/APEX1/MTBP/SRP…
GOCC_DNA_PACKAGING_COMPLEX	GOCC_DNA_PACKAGING_COMPLEX	76	0.626378	2.39174	1.32299e-09	4.67602e-08	3.52121e-08	3055	tags=45%, list=17%, signal=37%	NUF2/NCAPG/NDC80/SMC2/ZWINT/SMC4/POT1/RUVBL1/TERF1/SPC25/ACTL6A/SMC3/NCAPG2/SHPRH/MBTD1/STAG2/NCAPD2/TRRAP/KAT6A/DSN1/STAG1/SMC1A/MIS12/YEATS4/NCAPD3/ACD/RAD21/BRD8/MPHOSPH8/MORF4L2/ING3/XRCC5/EPC2/NCAPH
GOBP_MICROTUBULE_ORGANIZING_CENTER_ORGANIZATION	GOBP_MICROTUBULE_ORGANIZING_CENTER_ORGANIZATION	139	0.523669	2.19807	1.35326e-09	4.75154e-08	3.57807e-08	3363	tags=48%, list=19%, signal=39%	KIF11/HAUS1/NDC80/CCDC102B/CHD3/CDK1/STIL/PLK1/OFD1/HAUS6/CHEK1/KIF3A/CEP76/ALMS1/PARD6B/SPICE1/TMEM67/HAUS3/MAP9/PPP1R12A/XPO1/CEP192/NEK2/KIAA0753/CEP135/CEP44/VPS4B/CNTLN/MDM1/PLK4/CCNL1/CENPJ/NAT10/PLK2/CEP152/KIF3B/CHORDC1/ODF2/HAUS7/GEN1/NIN/USP33/NPM1/AURKA/CCNL2/SDCCAG8/SASS6/BRCA2/GCC2/CEP120/POC1B/PPP1R35/HAUS8/CCP110/CETN2/KAT2A/MCPH1/PKD2/DZIP1/XRCC2/CETN3/SAC3D1/RTTN/SIRT1/CHMP5/RANB…
GOCC_ORGANELLE_INNER_MEMBRANE	GOCC_ORGANELLE_INNER_MEMBRANE	469	-0.37273	-1.82285	1.41546e-09	4.93744e-08	3.71807e-08	5131	tags=44%, list=29%, signal=32%	MRPL48/TIMMDC1/GPD2/MRPS26/TOMM40/SUN1/MRPL37/MTG2/TIMM8B/SLC25A26/KCNH1/MICU3/DUSP18/TIMM44/PTCD3/MPV17L2/SLC25A38/MRPL14/COX6C/OXA1L/TMEM126A/GADD45GIP1/GRPEL1/GCAT/FAM209B/ATAD3B/NDUFA10/DNAJC15/UCP1/RDH13/NDUFA6/TMEM120B/SLC25A25/CYP11A1/NDUFA9/UQCRC2/ADCK1/TMEM186/SRC/UQCRB/MRPL44/GUF1/MICU1/NDUFA12/ALAS2/CLU/NDUFB1/ACADVL/SLC25A48/NDUFA8/TIMM22/TIMM17A/MRPL16/NDUFS2/TMEM201/NDUFA7/SFXN4/OTC…
GOBP_RELEASE_OF_SEQUESTERED_CALCIUM_ION_INTO_CYTOSOL_BY_ENDOPLASMIC_RETICULUM	GOBP_RELEASE_OF_SEQUESTERED_CALCIUM_ION_INTO_CYTOSOL_BY_ENDOPLASMIC_RETICULUM	30	-0.805734	-2.5721	1.42749e-09	4.94709e-08	3.72533e-08	1118	tags=57%, list=6%, signal=53%	METTL21C/NOL3/PDE4D/TMEM38A/AKAP6/CAMK2D/DMD/ANK2/TMEM38B/HRC/RYR1/CASQ2/DHRS7C/PLN/ATP1A2/TRDN/CASQ1
GOBP_ESTABLISHMENT_OF_RNA_LOCALIZATION	GOBP_ESTABLISHMENT_OF_RNA_LOCALIZATION	144	0.516175	2.18092	1.44804e-09	4.98594e-08	3.75459e-08	4262	tags=52%, list=24%, signal=40%	PARP11/DDX39A/NUP35/TERF1/SRSF7/NXT2/ATR/NUP85/NDC1/FMR1/XPOT/THOC1/THOC2/XPO1/TPR/RFTN2/NUP205/MAGOHB/NUP155/CPSF6/NUP107/DHX9/IGF2BP1/ARC/SSB/TNKS/SLBP/NUP133/NUP54/IGF2BP2/UPF3B/IGF2BP3/NCBP2/NPM1/SEH1L/HNRNPA1/NUP160/ATM/NXT1/RAE1/YTHDC1/PEG10/NUP50/ZFP36L1/NUP153/SETD2/CETN2/AHCTF1/DDX25/NCBP1/TOMM20/SRSF3/EIF4A3/CETN3/POM121C/THOC6/XPO5/AGFG1/NUP93/MVP/SARNP/ZC3H3/NRDE2/RAN/KPNB1/AKAP8L/NXF…
GOBP_PROTEIN_LOCALIZATION_TO_CHROMOSOME	GOBP_PROTEIN_LOCALIZATION_TO_CHROMOSOME	83	0.603696	2.34394	1.6222e-09	5.5498e-08	4.17919e-08	3664	tags=51%, list=21%, signal=40%	EZH2/VRK1/BUB1B/NDC80/TTK/ZWILCH/CDK1/KNTC1/MSH2/POT1/SPDL1/PLK1/TERF1/ATR/NIPBL/TNKS/RCC2/SMC5/ESCO2/CCT2/MIS12/BRCA2/CHAMP1/MTBP/XRCC4/AURKB/PPHLN1/ACD/RAD21/CCT6A/GNL3/CENPQ/SETD2/XRCC5/ATRX/MCM8/CDCA5/CDT1/CCT7/BUB3/JARID2/SPI1
GOMF_PASSIVE_TRANSMEMBRANE_TRANSPORTER_ACTIVITY	GOMF_PASSIVE_TRANSMEMBRANE_TRANSPORTER_ACTIVITY	435	-0.381806	-1.86349	1.88485e-09	6.4073e-08	4.82492e-08	3879	tags=35%, list=22%, signal=28%	PKD2L1/OTOP2/AQP6/TMC8/RHD/CUL5/KCNIP4/KCNIP2/GABRG3/SLC17A3/LRRC38/P2RX1/GABRG1/TRPV4/KCNA10/CHRNG/TRPM2/KCNA1/BEST1/KCNJ1/P2RX6/GJD3/KCNB2/SCN10A/TMC4/CNGA1/CACNG7/KCNC4/HTR3B/SCN5A/PANX2/CACNG2/GABRG2/KCNQ4/CHRNB2/ANO2/TPCN1/BEST2/TMEM109/GRIK5/KCNQ3/SLC12A4/HTR3A/GRIN2B/KCNG4/CATSPER1/TRPM3/GLRA2/ANO6/KCNK16/FXYD4/RHAG/HCN3/HCN1/CLCA4/KCNJ10/HTR3C/GJD2/KCNAB1/GABRR2/PRF1/RHBG/KCNA6/NCS1/HTR1B…
GOBP_ACTIN_MYOSIN_FILAMENT_SLIDING	GOBP_ACTIN_MYOSIN_FILAMENT_SLIDING	16	-0.906945	-2.40538	2.32088e-09	7.83958e-08	5.90347e-08	1068	tags=75%, list=6%, signal=71%	MYBPC3/MYH8/TPM1/ACTC1/MYLK2/MYH4/MYLPF/MYH6/MYL1/TNNC1/MYH7/MYH2
GOBP_RESPONSE_TO_IONIZING_RADIATION	GOBP_RESPONSE_TO_IONIZING_RADIATION	131	0.519397	2.18154	2.77399e-09	9.31119e-08	7.01165e-08	3925	tags=44%, list=22%, signal=35%	CCND1/IFI16/RAD51AP1/SNAI2/WRN/SFRP2/RAD54B/MYC/TP53/MSH2/ECT2/NABP1/RHNO1/TOPBP1/ATR/CCND2/NIPBL/IKBIP/VCAM1/ANXA1/CASP3/INTS7/RFWD3/PAXIP1/FANCD2/FIGNL1/PRKDC/LIG4/BLM/FBXO4/MEN1/BRCA2/XRCC4/ATM/TRIM13/TSPYL5/PTPRC/EGR1/UIMC1/ZMPSTE24/RAD54L/BARD1/XRCC5/DCLRE1C/BAX/CHEK2/XRCC2/TP53BP1/SIRT1/ERCC8/CLK2/RAD51/CXCL10/TNKS1BP1/MDM2/IL1A/BRAT1/TICRR
GOBP_REGULATION_OF_DNA_REPLICATION	GOBP_REGULATION_OF_DNA_REPLICATION	129	0.527291	2.2125	2.84468e-09	9.4888e-08	7.1454e-08	2966	tags=43%, list=17%, signal=36%	SLFN11/GINS1/BAZ1A/RFC4/CCDC88A/CCNA2/FBXO5/DBF4/CDK1/CDC7/CDC6/TP53/TIPIN/RUVBL1/TERF1/ATR/ACTL6A/SMC3/MCM7/NBN/MCM5/MCM6/DONSON/MCM3/PCNA/ORC5/GINS4/DHX9/ATAD5/ESCO2/MCM2/PDS5A/BLM/RFC2/USP37/SMARCA5/BRCA2/ID3/SMARCAL1/INO80E/KCTD13/ZRANB3/TIMELESS/GMNN/METTL4/GINS3/ZMPSTE24/TFPT/RBBP6/CHTF18/RFC3/ATRX/S100A11/RFC5/JADE3
GOBP_DNA_INTEGRITY_CHECKPOINT_SIGNALING	GOBP_DNA_INTEGRITY_CHECKPOINT_SIGNALING	117	0.546204	2.24753	2.94613e-09	9.76614e-08	7.35425e-08	4998	tags=58%, list=28%, signal=42%	CCND1/DTL/PBK/BRIP1/CDK1/CDC6/TP53/MSH2/TIPIN/PLK1/RHNO1/TOPBP1/ATR/CHEK1/NBN/THOC1/DONSON/CDC45/EIF2AK4/WDR76/INTS7/RFWD3/ETAA1/FANCD2/PLK2/TTI1/PRKDC/BLM/FBXO4/BRCA2/TTI2/ATM/TIMELESS/ATF2/CRY1/UIMC1/BARD1/CDK5RAP3/CHEK2/TP53BP1/CDT1/TAOK1/RPA4/MDC1/RAD51/CCAR2/TAOK3/EME1/MDM2/XPC/CDK2/TICRR/CASP2/TIPRL/THOC5/DNA2/CDC14B/ZNF830/NAE1/GTSE1/WAC/PIDD1/HUS1/CDKN1A/BRCC3/ORC1/DOT1L/RAD17
GOBP_POSITIVE_REGULATION_OF_CHROMOSOME_ORGANIZATION	GOBP_POSITIVE_REGULATION_OF_CHROMOSOME_ORGANIZATION	94	0.575784	2.28965	2.98211e-09	9.82441e-08	7.39812e-08	3346	tags=52%, list=19%, signal=42%	NCAPG/SMC2/SMC4/DNMT1/POT1/RUVBL1/TERF1/RAD50/ATR/ACTL6A/NAF1/NBN/NEK2/TPR/NCAPD2/TNKS/SMC5/PNKP/TRIM28/LIG4/CCT2/FBXO4/HNRNPA1/DHX36/INO80E/SETDB2/AURKB/ATM/PPHLN1/ACD/SIN3A/RAD21/CCT6A/TFPT/GNL3/ZNF304/MPHOSPH8/MORC2/XRCC5/ATRX/DDX11/FEN1/SFPQ/SETDB1/NCAPH/NUMA1/MAPKAPK5/CDT1/CCT7
GOBP_DNA_TEMPLATED_DNA_REPLICATION_MAINTENANCE_OF_FIDELITY	GOBP_DNA_TEMPLATED_DNA_REPLICATION_MAINTENANCE_OF_FIDELITY	50	0.673852	2.38701	3.27133e-09	1.07111e-07	8.06583e-08	4439	tags=70%, list=25%, signal=53%	SLFN11/RBBP8/WRN/TIPIN/RAD50/ATR/FAM111A/BOD1L1/NBN/THOC1/DONSON/PCNA/POLD1/RFWD3/ZGRF1/ETAA1/BLM/GEN1/FANCM/BRCA2/SMARCAL1/TRAIP/ZRANB3/TIMELESS/BARD1/ATRX/DDX11/MCM8/RAD51/EME1/PRIMPOL/DNA2/ZNF830/SAMHD1/POLE
GOMF_ATP_DEPENDENT_ACTIVITY_ACTING_ON_RNA	GOMF_ATP_DEPENDENT_ACTIVITY_ACTING_ON_RNA	73	0.612089	2.32836	3.61261e-09	1.17564e-07	8.85297e-08	4226	tags=56%, list=24%, signal=43%	BRIP1/RAD54B/DDX39A/AQR/DHX40/DHX33/DHX9/DDX18/DDX55/DDX52/DDX60/DDX20/FANCM/DDX42/DHX36/TDRD9/DHX57/DHX15/DDX41/DDX10/DDX25/DDX3Y/DDX60L/EIF4A3/DDX11/DDX21/DDX17/DHX30/DDX50/MOV10/DDX58/DDX5/DHX35/DHX34/DDX23/DDX51/IFIH1/DHX29/DDX43/DDX56/YTHDC2
GOBP_SEQUESTERING_OF_CALCIUM_ION	GOBP_SEQUESTERING_OF_CALCIUM_ION	117	-0.553167	-2.31397	3.67227e-09	1.18781e-07	8.94463e-08	2263	tags=31%, list=13%, signal=27%	GP1BA/P2RY6/SLC8B1/NOS1/PRKACA/CD19/IL13/LACRT/CHD7/SNCA/BDKRB1/JPH1/F2/SLC25A23/METTL21C/NOL3/PDE4D/JSRP1/CCL21/TMEM38A/AKAP6/CAMK2D/JPH2/DMD/ANK2/TMEM38B/CAPN3/HRC/RYR1/CASQ2/DHRS7C/RYR3/PLN/ATP1A2/TRDN/CASQ1
GOCC_INNER_MITOCHONDRIAL_MEMBRANE_PROTEIN_COMPLEX	GOCC_INNER_MITOCHONDRIAL_MEMBRANE_PROTEIN_COMPLEX	111	-0.563944	-2.3377	3.99221e-09	1.28352e-07	9.66535e-08	4660	tags=62%, list=26%, signal=46%	GRPEL1/NDUFA10/DNAJC15/NDUFA6/NDUFA9/UQCRC2/UQCRB/MICU1/NDUFA12/NDUFB1/NDUFA8/TIMM22/TIMM17A/NDUFS2/NDUFA7/COX8A/NDUFB9/UQCRQ/NDUFAB1/NDUFA1/COX4I1/IMMP1L/NDUFS4/NDUFA4/NDUFB6/NDUFB3/UQCR11/HSPA9/NDUFV1/SMDT1/NDUFB7/SAMM50/SDHC/NDUFB2/NDUFS3/AFG3L2/TIMM21/SDHD/TIMM17B/NDUFA5/SDHA/COX5B/DNAJC19/NDUFA2/MCU/UQCR10/COX5A/NDUFB10/NDUFAF1/UQCRFS1/UQCRC1/APOOL/NDUFV2/NDUFC1/APOO/CHCHD3/NDUFV3/SDHB/NDUFS…
GOMF_EXONUCLEASE_ACTIVITY	GOMF_EXONUCLEASE_ACTIVITY	77	0.612443	2.34194	4.10562e-09	1.31208e-07	9.88039e-08	3745	tags=51%, list=21%, signal=40%	ENPP3/ENPP1/WRN/CPSF3/RAD50/ERI1/XRN2/DCLRE1B/POLD1/EXO5/PAN3/DIS3L2/EXOSC4/CNOT6/DCLRE1A/PAN2/EXO1/APTX/EXOSC8/PNLDC1/APEX1/EXOSC10/DCP2/XRN1/ANGEL2/MGME1/DIS3/PLD3/DCLRE1C/FEN1/CNOT8/EXOSC1/ENPP2/TDP1/ERI2/CNOT6L/EXOSC2/EXOSC3/ISG20L2
GOBP_REGULATION_OF_MITOTIC_NUCLEAR_DIVISION	GOBP_REGULATION_OF_MITOTIC_NUCLEAR_DIVISION	113	0.542322	2.21883	4.26148e-09	1.35378e-07	1.01944e-07	2177	tags=31%, list=12%, signal=27%	BUB1B/NUF2/CCNB1/DLGAP5/NDC80/NUSAP1/CDC20/TTK/CENPF/ZWINT/ZWILCH/FBXO5/KNTC1/SPDL1/PLK1/MAD2L1/SPC25/CHEK1/TOM1L1/TRIP13/NEK2/TPR/MKI67/BUB1/CDC23/CAV2/PHIP/IGF1/GEN1/AURKA/BORA/MTBP/AURKB/ATM/CDCA2
GOBP_NEGATIVE_REGULATION_OF_METAPHASE_ANAPHASE_TRANSITION_OF_CELL_CYCLE	GOBP_NEGATIVE_REGULATION_OF_METAPHASE_ANAPHASE_TRANSITION_OF_CELL_CYCLE	49	0.687929	2.42955	4.92169e-09	1.54995e-07	1.16716e-07	1117	tags=37%, list=6%, signal=35%	BUB1B/NUF2/CCNB1/NDC80/CDC20/TTK/CENPF/ZWINT/ZWILCH/FBXO5/KNTC1/SPDL1/PLK1/MAD2L1/SPC25/TRIP13/TPR/BUB1
GOBP_NEUROMUSCULAR_PROCESS	GOBP_NEUROMUSCULAR_PROCESS	141	-0.517912	-2.21855	4.93706e-09	1.54995e-07	1.16716e-07	2168	tags=28%, list=12%, signal=25%	GRIN3A/AGTPBP1/USH1G/CAMTA1/TIFAB/ASCL1/DLG4/NR4A1/CHRNA1/PEX5/USH1C/HIPK2/FXN/ADCY5/MYH8/GRID2/DMPK/JSRP1/MYH14/SLC8A3/CHRNB1/KCNJ2/DMD/CAV3/STAC3/SCN4A/RBFOX1/RCSD1/TCAP/ACTN3/TNNT3/SYNM/TNNT1/TNNI2/ATP2A1/TNNC2/TNNI1/TNNC1/MYH7/CASQ1
GOCC_RESPIRASOME	GOCC_RESPIRASOME	79	-0.615765	-2.41666	5.04812e-09	1.57555e-07	1.18644e-07	4598	tags=67%, list=26%, signal=50%	NDUFA10/NDUFA6/NDUFA9/UQCRC2/UQCRB/NDUFA12/NDUFB1/NDUFA8/NDUFS2/NDUFA7/COX8A/NDUFB9/UQCRQ/NDUFAB1/NDUFA1/COX4I1/HIGD2A/NDUFS4/NDUFA4/NDUFB6/COX6B2/NDUFB3/UQCR11/NDUFV1/NDUFB7/SDHC/NDUFB2/NDUFS3/SDHD/NDUFA5/SDHA/COX5B/NDUFA2/UQCR10/COX5A/NDUFB10/NDUFAF1/UQCRFS1/UQCRC1/NDUFV2/NDUFC1/HIGD1A/NDUFV3/SDHB/NDUFS7/COX7B/NDUFB4/WDR93/CYCS/NDUFS1/NNT/COX7A1/COX6A2
GOBP_PURINE_CONTAINING_COMPOUND_METABOLIC_PROCESS	GOBP_PURINE_CONTAINING_COMPOUND_METABOLIC_PROCESS	423	-0.382766	-1.86204	5.42767e-09	1.68416e-07	1.26823e-07	2969	tags=29%, list=17%, signal=24%	ALDOB/NDUFB3/PDHA1/PDHB/AMPD3/ADCY8/AK5/XDH/GCK/NDUFV1/MVK/NME6/ACSL6/NDUFB7/DLD/PDHA2/NUDT7/INSR/SDHC/NDUFB2/NCS1/NDUFS3/PDE5A/PIPOX/GUCA2B/SDHD/NUPR1/ALDOA/RCVRN/HK2/MCEE/NDUFA5/SDHA/NOS1/ACSL3/OGDH/NDUFA2/NME9/RORA/ACSS2/CACNB4/SLC22A12/ACSL5/NDUFB10/TPI1/SNCA/DHTKD1/FITM2/PANK1/NDUFV2/NDUFC1/SUCLA2/GUCA2A/PDE7A/HPCA/SUCLG1/INS/BAAT/ADCY9/NDUFV3/LDHC/SDHB/PKLR/NDUFS7/SLC4A1/MACROD1/ACOT11/NDUF…
GOBP_NEURAL_TUBE_DEVELOPMENT	GOBP_NEURAL_TUBE_DEVELOPMENT	159	0.496558	2.13203	6.10634e-09	1.88379e-07	1.41856e-07	2933	tags=36%, list=17%, signal=30%	SOX11/TWIST1/WNT5A/GORAB/INTU/WDR19/ARL13B/TBC1D32/SFRP2/STIL/CTHRC1/MIB1/FZD1/IFT52/VANGL2/HIF1A/CASP3/FZD2/TMEM107/RPGRIP1L/PLOD3/NUP133/TGFB1/SKI/TULP3/SOX4/STK3/DCHS1/PLXNB2/GLMN/STK4/FZD6/PTK7/DEAF1/MED12/DLC1/PTCH1/ATP6AP2/TEAD2/PRKACB/ZFP36L1/CC2D2A/KIF20B/SETD2/KAT2A/IFT57/DACT1/FZD3/RALA/PKD2/BRD2/GPR161/RPS7/PFN1/ABL1/BCL10/KDM2B
GOBP_ELECTRON_TRANSPORT_CHAIN	GOBP_ELECTRON_TRANSPORT_CHAIN	146	-0.509999	-2.19963	7.17034e-09	2.19931e-07	1.65616e-07	4598	tags=55%, list=26%, signal=41%	NDUFA10/DNAJC15/GLRX2/NDUFA6/NDUFA9/AKR7A3/UQCRC2/UQCRB/ASPH/NDUFA12/NDUFB1/NDUFA8/NDUFS2/NDUFA7/COX8A/NDUFB9/THAP11/FDX1/UQCRQ/NDUFAB1/NDUFA1/COX4I1/NDUFS4/NDUFA4/NDUFB6/NDUFB3/UQCR11/NDUFV1/NDUFB7/DLD/AKR1B1/SDHC/NDUFB2/NDUFS3/SDHD/NDUFA5/SDHA/COX5B/RDH16/NDUFA2/ALDH4A1/UQCR10/COX5A/NDUFB10/NDUFAF1/SNCA/GHITM/UQCRFS1/COQ9/UQCRC1/AOC2/NDUFV2/NDUFC1/NDUFV3/CYP1A2/SDHB/STEAP4/NDUFS7/COX7B/QDPR/NDU…
GOBP_RNA_SPLICING_VIA_TRANSESTERIFICATION_REACTIONS	GOBP_RNA_SPLICING_VIA_TRANSESTERIFICATION_REACTIONS	270	0.416725	1.93599	7.43574e-09	2.26769e-07	1.70765e-07	4929	tags=49%, list=28%, signal=36%	RBM11/TGS1/DDX39A/FAM172A/SRSF7/AQR/GPATCH1/PPWD1/FMR1/RBM10/PRPF3/NSRP1/MAGOHB/RSRC1/TIA1/RBM3/CDC40/DHX9/PSIP1/METTL14/CWC22/TRA2A/LSM8/PRPF4/PNN/LUC7L/PRPF40A/METTL3/NCBP2/RAVER2/DDX20/SNRPA1/PRPF4B/NPM1/RNPC3/HNRNPA1/SNRPA/TRA2B/LUC7L3/PABPC1/SRSF10/SRPK2/RBM25/CDK13/SNRPD1/YTHDC1/SRSF12/GEMIN8/SF3B4/SETX/HNRNPA3/RBM6/DDX41/SNRPF/PPIL3/RNF113A/REST/SF3B1/DBR1/RBM5/PAXBP1/PRPF38A/RBM39/SCAF11/…
GOCC_ACTOMYOSIN	GOCC_ACTOMYOSIN	71	-0.631694	-2.43525	9.3357e-09	2.83095e-07	2.1318e-07	1090	tags=42%, list=6%, signal=40%	PDLIM7/GAS2L2/FHOD1/ABLIM1/PALLD/SYNPO/MYL12A/TEK/PDLIM2/FAM107A/PDLIM5/TPM1/BAG3/PDLIM1/MYH14/TPM3/ABLIM3/FHL3/PGM5/LIMCH1/SORBS1/XIRP1/KAT2B/LDB3/PDLIM3/SYNPO2/MYH6/ACTA1/MYH7/XIRP2
GOMF_NUCLEASE_ACTIVITY	GOMF_NUCLEASE_ACTIVITY	188	0.471567	2.07764	1.13345e-08	3.41763e-07	2.57359e-07	4681	tags=47%, list=27%, signal=35%	ENPP3/ENPP1/N4BP2/RBBP8/WRN/CPSF3/RAD50/ERI1/XRN2/NME1/DCLRE1B/POLD1/AGO3/EXO5/ZGRF1/PAN3/AGO2/NYNRIN/DFFB/DIS3L2/POP1/EXOSC4/RPP40/SLFN12/CNOT6/PNKP/DCLRE1A/PAN2/EXO1/APTX/ASTE1/EXOSC8/DROSHA/RNASE6/GEN1/RNASEH2A/PNLDC1/FANCM/ERCC5/APEX1/EXOSC10/DCP2/TSEN34/PLSCR1/ZRANB3/TEFM/NOB1/XRN1/ANGEL2/MGME1/DIS3/DBR1/PLD3/DCLRE1C/RPS3/SND1/TSEN2/FEN1/TDP2/PELO/ELAC1/DICER1/CNOT8/EXOSC1/ENPP2/TDP1/ERI2/CN…
GOBP_MYOTUBE_DIFFERENTIATION	GOBP_MYOTUBE_DIFFERENTIATION	115	-0.542306	-2.25936	1.19151e-08	3.57251e-07	2.69022e-07	2008	tags=29%, list=11%, signal=26%	SORT1/CD9/MYF5/NOS1/WNT10B/CEACAM5/SIX4/RBM38/MYOD1/MYOG/HDAC4/DMPK/MAMSTR/BHLHE41/FLOT1/KEL/SIX1/CAV3/STAC3/XK/MEF2C/TRIM72/RYR1/KLHL40/CACNA1S/ACTN3/TMEM182/MYF6/SMYD1/ACTA1/LMOD3/KLHL41/RBM24
GOBP_NEURAL_TUBE_FORMATION	GOBP_NEURAL_TUBE_FORMATION	105	0.545158	2.21389	1.28349e-08	3.82682e-07	2.88173e-07	2933	tags=40%, list=17%, signal=34%	SOX11/TWIST1/WNT5A/SFRP2/STIL/CTHRC1/MIB1/FZD1/IFT52/VANGL2/HIF1A/CASP3/FZD2/TGFB1/SKI/TULP3/SOX4/STK3/PLXNB2/GLMN/STK4/FZD6/PTK7/DEAF1/MED12/DLC1/PTCH1/TEAD2/PRKACB/CC2D2A/KIF20B/SETD2/KAT2A/IFT57/FZD3/RALA/BRD2/RPS7/PFN1/ABL1/BCL10/KDM2B
GOBP_METAL_ION_HOMEOSTASIS	GOBP_METAL_ION_HOMEOSTASIS	477	-0.359958	-1.75989	1.48055e-08	4.38984e-07	3.3057e-07	2895	tags=27%, list=16%, signal=23%	ATP4B/CYP4F12/S100A8/CTRC/ADCY8/SLC40A1/MLLT6/SLC11A1/RHAG/ADORA1/EPAS1/SMDT1/ATP7B/KCNJ10/MT1F/CYP11B2/TNNI3/MT1H/SLC30A3/HTR1B/UMOD/GP1BA/AFG3L2/ACO1/ATP2A2/P2RY6/SLC8B1/BCL2/MT3/MT1E/GDF2/SLC31A2/CIB2/NOS1/GLRX5/PRKACA/CCL1/FZD9/CD19/CCL11/IL13/LACRT/FGF23/CHD7/MCU/ATP2A3/KCNA5/GPR12/TMPRSS6/SNCA/SLC46A1/SLC41A1/BDKRB1/JPH1/F2/GRIN1/TRPV6/LCN2/ATP12A/TGM2/SLC25A23/HAMP/OXT/STEAP4/METTL21C/FXN/…
GOCC_MICROTUBULE	GOCC_MICROTUBULE	411	0.372736	1.793	1.49272e-08	4.40147e-07	3.31446e-07	3208	tags=30%, list=18%, signal=25%	HOOK1/PRC1/GAS2L3/DCDC2/ASPM/NCKAP5/RACGAP1/KIF11/HAUS1/KIF23/SLAIN1/NUSAP1/TPX2/CKAP2/KIF20A/DCX/KIF15/ZWILCH/KIF14/CLMP/STMN1/CDK1/KIF18A/KIF2A/KNTC1/BEX4/CLIP2/KIF4A/PLK1/SPAG5/DYNC2H1/DPYSL2/HAUS6/DYNC2LI1/CENPE/KIF3A/TTC30B/BOD1L1/ARHGAP18/LRRC49/HAUS3/MAP9/EFHC1/MNS1/TUBB6/NEK2/FAM161A/CEP57/DNAL4/EML4/PSRC1/SPAST/HSPH1/MDM1/TUBA1A/INVS/CAMSAP2/CENPJ/RPGRIP1L/TTC30A/KIF18B/RCC2/TTLL5/CSPP1/…
GOBP_NEGATIVE_REGULATION_OF_NUCLEAR_DIVISION	GOBP_NEGATIVE_REGULATION_OF_NUCLEAR_DIVISION	62	0.622607	2.30895	1.57701e-08	4.62446e-07	3.48238e-07	2087	tags=39%, list=12%, signal=34%	BUB1B/NUF2/CCNB1/NDC80/CDC20/TTK/CENPF/ZWINT/ZWILCH/FBXO5/KNTC1/SPDL1/PLK1/MAD2L1/SPC25/CHEK1/TOM1L1/TRIP13/TPR/BUB1/GEN1/MTBP/AURKB/ATM
GOCC_ACTIN_FILAMENT_BUNDLE	GOCC_ACTIN_FILAMENT_BUNDLE	71	-0.622695	-2.40056	2.25984e-08	6.59059e-07	4.96295e-07	1090	tags=42%, list=6%, signal=40%	PDLIM7/GAS2L2/FHOD1/ABLIM1/PALLD/SYNPO/MYL12A/TEK/PDLIM2/FAM107A/PDLIM5/TPM1/BAG3/PDLIM1/MYH14/TPM3/ABLIM3/FHL3/PGM5/LIMCH1/CRYAB/SORBS1/XIRP1/LDB3/PDLIM3/SYNPO2/MYH6/ACTA1/MYH7/XIRP2
GOBP_CELLULAR_CARBOHYDRATE_METABOLIC_PROCESS	GOBP_CELLULAR_CARBOHYDRATE_METABOLIC_PROCESS	268	-0.421667	-1.93471	2.58292e-08	7.49187e-07	5.64164e-07	2935	tags=32%, list=17%, signal=27%	SERPINA12/POMK/PPP1R1A/SHPK/FGGY/PPP1R3F/B3GNT4/GCK/AVPR1B/POMC/STK40/PPP1CB/MTMR7/DYRK2/PYGB/B3GNT8/INPP5J/PTAFR/INSR/GYS2/MOGAT1/P2RY6/LCT/GPT/NUPR1/GSK3A/PPP1R2/HK2/INPP4B/INPP1/ITPK1/RORA/MIOX/TPI1/SNCA/STBD1/FOXO1/COQ3/GABARAPL1/GYS1/INS/PGP/ADCYAP1R1/PER2/PPP1R3B/PFKFB3/SLC4A1/ARPP19/ACADM/B3GNT3/HDAC4/RBKS/SLC45A3/PFKFB2/LEPR/PFKM/PDK2/PPARA/PHKB/MLYCD/INPP5A/MOGAT2/UGP2/AGL/MAS1/PHKG1/PFK…
GOMF_GATED_CHANNEL_ACTIVITY	GOMF_GATED_CHANNEL_ACTIVITY	315	-0.397869	-1.86557	2.76029e-08	7.96306e-07	5.99646e-07	3719	tags=35%, list=21%, signal=28%	KCNIP4/KCNIP2/GABRG3/SLC17A3/LRRC38/P2RX1/GABRG1/TRPV4/KCNA10/CHRNG/TRPM2/KCNA1/BEST1/KCNJ1/P2RX6/KCNB2/SCN10A/TMC4/CNGA1/CACNG7/KCNC4/HTR3B/SCN5A/CACNG2/GABRG2/KCNQ4/CHRNB2/ANO2/TPCN1/TMEM109/GRIK5/KCNQ3/HTR3A/GRIN2B/KCNG4/CATSPER1/TRPM3/GLRA2/ANO6/KCNK16/HCN3/HCN1/CLCA4/KCNJ10/HTR3C/KCNAB1/GABRR2/KCNA6/NCS1/HTR1B/GRID1/KCNS1/KCNN4/KCNT1/GRIN3A/GABRA4/CACNG4/TMC2/ANO7/NOX1/ASIC4/AQP1/CACNA1F/VDA…
GOBP_ATP_METABOLIC_PROCESS	GOBP_ATP_METABOLIC_PROCESS	166	-0.485596	-2.12942	2.85411e-08	8.16943e-07	6.15186e-07	4063	tags=45%, list=23%, signal=35%	HK3/NDUFB1/NDUFA8/FLCN/CBFA2T3/NDUFS2/FIS1/SIRT6/NDUFA7/ZBTB7A/NDUFB9/GIT1/NDUFAB1/NDUFA1/HK1/HKDC1/NDUFS4/NMNAT1/NDUFB6/ALDOB/NDUFB3/AK5/GCK/NDUFV1/NDUFB7/INSR/SDHC/NDUFB2/NDUFS3/SDHD/NUPR1/ALDOA/HK2/NDUFA5/SDHA/OGDH/NDUFA2/NDUFB10/TPI1/DHTKD1/NDUFV2/NDUFC1/INS/NDUFV3/LDHC/SDHB/PKLR/NDUFS7/SLC4A1/NDUFB4/HDAC4/MYH8/MLXIPL/PINK1/PFKFB2/PFKM/PPARA/SLC4A4/NDUFS1/PFKFB1/PGM1/AK1/SLC25A12/PRKAG3/GPD1/…
GOBP_TELOMERE_ORGANIZATION	GOBP_TELOMERE_ORGANIZATION	140	0.495956	2.08568	2.86244e-08	8.16943e-07	6.15186e-07	4309	tags=47%, list=24%, signal=36%	EZH2/WRN/MYC/POT1/RUVBL1/TERF1/RAD50/ATR/ACTL6A/NAF1/NBN/GAR1/DCLRE1B/NEK2/PCNA/NAT10/TNKS/SMC5/PNKP/SMC6/DCLRE1A/EXO1/PRKDC/RFC1/CCNE2/BLM/CCT2/FBXO4/BRCA2/APEX1/HNRNPA1/EXOSC10/SMARCAL1/DCP2/DHX36/INO80E/AURKB/ATM/ZBTB48/SP100/ACD/XRN1/CCT6A/TFPT/GNL3/MAD2L2/XRCC5/DCLRE1C/ATRX/HNRNPU/FEN1/MAPKAPK5/HSP90AA1/CCT7/RAD51/TNKS1BP1/NHP2/HMBOX1/NSMCE1/HNRNPC/GNL3L/NSMCE4A/DNA2/NABP2/EID3/YLPM1
GOCC_SPINDLE_MICROTUBULE	GOCC_SPINDLE_MICROTUBULE	77	0.588519	2.25046	4.25797e-08	1.20876e-06	9.10242e-07	3208	tags=48%, list=18%, signal=39%	PRC1/KIF11/HAUS1/ZWILCH/CDK1/KIF18A/KIF2A/KNTC1/KIF4A/PLK1/HAUS6/CENPE/KIF3A/BOD1L1/HAUS3/MAP9/FAM161A/PSRC1/KIF18B/KIF3B/HAUS7/PARP4/AURKA/SKA2/TUBG2/SKA3/AURKB/SKA1/HAUS8/DYNLT3/CAPN6/CLTC/HNRNPU/MAPRE1/CCSAP/CHMP5/NUMA1
GOBP_NUCLEOSOME_ORGANIZATION	GOBP_NUCLEOSOME_ORGANIZATION	76	0.591156	2.25725	4.82942e-08	1.36374e-06	1.02694e-06	2979	tags=43%, list=17%, signal=36%	BAZ1A/RUVBL1/SMARCC1/ACTL6A/NAP1L3/DNAJC9/ARID2/TSPYL4/SHPRH/CHD1/SSRP1/SMARCA4/NASP/RSF1/KAT6A/MCM2/NAP1L5/SUPT16H/ANP32B/NPM1/SMARCA5/YEATS4/ARID1A/ANP32E/SMARCE1/TSPYL5/NAP1L1/SETD2/BRD2/SART3/ATRX/CHD2/HMGB2
GOBP_AEROBIC_RESPIRATION	GOBP_AEROBIC_RESPIRATION	150	-0.489546	-2.12937	4.89238e-08	1.37424e-06	1.03485e-06	4794	tags=62%, list=27%, signal=46%	COX6C/OXA1L/ADSL/NDUFA10/DNAJC15/ABCD1/NDUFA6/NDUFA9/UQCRC2/UQCRB/CAT/NDUFA12/NDUFB1/NDUFA8/CBFA2T3/NDUFS2/NDUFA7/COX8A/NDUFB9/UQCRQ/NDUFAB1/TRPV4/NDUFA1/DLST/COX4I1/MRPS36/NDUFS4/NDUFA4/NDUFB6/COX6B2/ME3/NDUFB3/PDHA1/UQCR11/PDHB/NDUFV1/MDH1/NDUFB7/DLD/PDHA2/SDHC/NDUFB2/NDUFS3/ACO1/SDHD/NUPR1/SIRT3/NDUFA5/SDHA/COX5B/MDH2/OGDH/NDUFA2/FH/UQCR10/COX5A/NDUFB10/NDUFAF1/SNCA/GHITM/DHTKD1/UQCRFS1/MTFR1L…
GOBP_REGULATION_OF_NUCLEAR_DIVISION	GOBP_REGULATION_OF_NUCLEAR_DIVISION	136	0.503645	2.1151	4.94375e-08	1.3814e-06	1.04024e-06	2523	tags=29%, list=14%, signal=25%	BUB1B/NUF2/CCNB1/WNT5A/DLGAP5/NDC80/NUSAP1/CDC20/RAD51AP1/TTK/CENPF/ZWINT/ZWILCH/FBXO5/KNTC1/SPDL1/PLK1/MAD2L1/SPC25/CHEK1/TOM1L1/TRIP13/NEK2/TPR/MKI67/BUB1/CDC23/CAV2/PHIP/IGF1/GEN1/AURKA/BORA/MTBP/AURKB/ATM/CDCA2/RAD21/MSX1/KIF20B
GOBP_MEIOSIS_I_CELL_CYCLE_PROCESS	GOBP_MEIOSIS_I_CELL_CYCLE_PROCESS	110	0.522413	2.13253	6.02265e-08	1.67411e-06	1.26066e-06	3686	tags=37%, list=21%, signal=30%	TOP2A/CKS2/NDC80/RAD51AP1/BRIP1/FBXO5/MND1/RAD54B/PLK1/MSH6/TERF1/RAD50/NDC1/RMI1/CENPC/TRIP13/SYCP1/C11orf80/FANCD2/CCNB2/PTTG1/CCNE2/MLH3/CDC25B/AURKA/FANCM/BRCA2/TDRD9/ATM/RAD21/RAD54L/PTTG3P/TOP2B/PSMC3IP/CCNB1IP1/TEX15/CDC25A/RAD51/EME1/C14orf39/ZSCAN21
GOBP_POTASSIUM_ION_TRANSPORT	GOBP_POTASSIUM_ION_TRANSPORT	226	-0.430064	-1.94044	6.41503e-08	1.77394e-06	1.33584e-06	3347	tags=32%, list=19%, signal=26%	SLC9A3/KCNJ1/KCNB2/KLHL24/KCNC4/ATP4A/KCNQ4/SLC9A9/RNF207/KCNQ3/SLC12A4/ATP4B/KCNG4/VAMP2/ANO6/KCNK16/FXYD4/GCK/ADORA1/HCN3/HCN1/KCNJ10/KCNAB1/KCNA6/KCNS1/KCNN4/KCNT1/KCNRG/NOS1/AQP1/KCNE2/KCNA5/WNK2/CAB39/ABCC8/KCNB1/KCND3/SLC9A2/LRRC52/ATP12A/HPN/CHP1/AMIGO1/NPPA/KCNQ5/KCNJ11/KCNMA1/ATP1B2/KEL/NEDD4L/ABCC9/TMEM38A/AKAP6/NEDD4/FXYD3/KCNN2/SLC12A2/KCNS3/KCNJ2/BIN1/KCNA7/ACTN2/CAV3/ANK2/ANK3/TMEM3…
GOBP_TELOMERE_MAINTENANCE	GOBP_TELOMERE_MAINTENANCE	135	0.498997	2.09454	6.61559e-08	1.81997e-06	1.3705e-06	4309	tags=48%, list=24%, signal=37%	WRN/MYC/POT1/RUVBL1/TERF1/RAD50/ATR/ACTL6A/NAF1/NBN/GAR1/DCLRE1B/NEK2/PCNA/NAT10/TNKS/SMC5/PNKP/SMC6/DCLRE1A/EXO1/PRKDC/RFC1/CCNE2/BLM/CCT2/FBXO4/BRCA2/APEX1/HNRNPA1/EXOSC10/SMARCAL1/DCP2/DHX36/INO80E/AURKB/ATM/ZBTB48/SP100/ACD/XRN1/CCT6A/TFPT/GNL3/MAD2L2/XRCC5/DCLRE1C/ATRX/HNRNPU/FEN1/MAPKAPK5/HSP90AA1/CCT7/RAD51/TNKS1BP1/NHP2/HMBOX1/NSMCE1/HNRNPC/GNL3L/NSMCE4A/DNA2/NABP2/EID3/YLPM1
GOBP_RNA_METHYLATION	GOBP_RNA_METHYLATION	78	0.574911	2.20638	6.7848e-08	1.85695e-06	1.39835e-06	5263	tags=64%, list=30%, signal=45%	TRMT13/TGS1/NSUN6/CMTR2/METTL8/TRMT1/LCMT2/TRMT6/METTL14/ZC3H13/METTL3/RNMT/THADA/TRMT5/FBL/TRMT11/HENMT1/TRMT10B/SNRPD1/METTL4/SNRPF/FTSJ3/NSUN3/SNRPD2/NOP2/WDR6/THUMPD2/TRMT61B/SNRPB/SNRPG/WDR4/TYW3/CMTR1/DALRD3/METTL2B/TRMT10A/TRMT112/NSUN5P1/RBM15/TRDMT1/METTL6/WTAP/LARP7/FTSJ1/EMG1/FDXACB1/DIMT1/SNRPE/ALKBH8/THUMPD3
GOMF_ACTIVE_TRANSMEMBRANE_TRANSPORTER_ACTIVITY	GOMF_ACTIVE_TRANSMEMBRANE_TRANSPORTER_ACTIVITY	376	-0.37627	-1.80304	7.15379e-08	1.94795e-06	1.46687e-06	4613	tags=41%, list=26%, signal=31%	SLC1A7/SLC15A4/NDUFA10/ATP6V1E2/ABCD1/NDUFA6/NDUFA9/SLC38A1/ABCC5/SLC16A9/SLC6A7/SLC23A1/ABCC12/SLC17A2/SLC6A3/SLC22A3/ABCA6/NDUFA12/SLC5A9/ATP13A4/SLCO2B1/NDUFB1/SLC35C1/NDUFA8/ATP2C2/SLC22A11/ATP6V0D1/CDH17/SLC35E3/NDUFS2/NDUFA7/COX8A/NDUFB9/ABCC2/SLC17A3/ABCC3/SLC6A12/SLC5A7/SLC29A4/NDUFA1/SLC9A3/ATP6V0D2/SLC47A2/COX4I1/SLC22A4/ATP4A/NDUFS4/NDUFA4/SLC9A9/NDUFB6/SLC12A4/NDUFB3/ATP4B/ATP6V0A1/SL…
GOBP_CELLULAR_METAL_ION_HOMEOSTASIS	GOBP_CELLULAR_METAL_ION_HOMEOSTASIS	383	-0.373853	-1.79557	8.12825e-08	2.20205e-06	1.65822e-06	2429	tags=24%, list=14%, signal=21%	TNNI3/MT1H/SLC30A3/HTR1B/UMOD/GP1BA/AFG3L2/ACO1/ATP2A2/P2RY6/SLC8B1/BCL2/MT3/MT1E/GDF2/SLC31A2/NOS1/PRKACA/CCL1/FZD9/CD19/CCL11/IL13/LACRT/CHD7/MCU/ATP2A3/GPR12/TMPRSS6/SNCA/SLC46A1/SLC41A1/BDKRB1/JPH1/F2/LCN2/ATP12A/TGM2/SLC25A23/HAMP/STEAP4/METTL21C/FXN/NOL3/HERPUD1/ANKRD9/STIM1/SLC39A5/HPX/EGLN1/PDE4D/KCNMA1/DMPK/CXCL12/SCNN1A/ATP1B2/MT1G/JSRP1/CCL21/KEL/SCARA5/MT1X/TMEM38A/AKAP6/ATP2B2/CAMK2D…
GOBP_CALCIUM_ION_HOMEOSTASIS	GOBP_CALCIUM_ION_HOMEOSTASIS	285	-0.410003	-1.89339	8.74437e-08	2.35701e-06	1.77491e-06	2293	tags=24%, list=13%, signal=21%	UMOD/GP1BA/AFG3L2/ATP2A2/P2RY6/SLC8B1/BCL2/CIB2/NOS1/PRKACA/CCL1/FZD9/CD19/CCL11/IL13/LACRT/FGF23/CHD7/MCU/ATP2A3/GPR12/SNCA/BDKRB1/JPH1/F2/GRIN1/TRPV6/TGM2/SLC25A23/METTL21C/NOL3/HERPUD1/S100A14/STIM1/PDE4D/ANKH/DMPK/CXCL12/JSRP1/CCL21/KEL/TMEM38A/AKAP6/ATP2B2/CAMK2D/SLC8A3/SGCD/RGN/JPH2/DMD/CAV3/XK/ANK2/TMEM38B/CAPN3/ATP1B1/SYPL2/HRC/RYR1/CASQ2/DHRS7C/ATP2A1/RYR3/CSRP3/PLN/ATP1A2/TRDN/CASQ1
GOBP_TRNA_METABOLIC_PROCESS	GOBP_TRNA_METABOLIC_PROCESS	160	0.470602	2.01852	8.95198e-08	2.40084e-06	1.80792e-06	5175	tags=52%, list=29%, signal=37%	TRMT13/ZCCHC7/GTF3C3/NSUN6/TRNT1/METTL8/TRMT1/NAT10/LCMT2/SSB/TRMT6/POP1/RPP40/DTWD1/ADAT2/PUS1/DTD2/EXOSC8/PUS10/THADA/WARS2/TRMT5/EXOSC10/TSEN34/TRMT11/TRMT10B/TYW1/DUS4L/RARS2/LARS2/PUS7/QTRT1/FARSB/DUS3L/SARS2/THG1L/TRIT1/NSUN3/TSEN2/LAGE3/ANKRD16/TP53RK/WDR6/ELAC1/THUMPD2/DICER1/YARS2/TRMT61B/ELP4/VARS2/OSGEP/GATC/PSTK/EXOSC2/WDR4/TYW3/EXOSC3/PUSL1/PUS3/FAM98B/DALRD3/METTL2B/THUMPD1/RPPH1/TR…
GOCC_ION_CHANNEL_COMPLEX	GOCC_ION_CHANNEL_COMPLEX	268	-0.412331	-1.89188	9.38476e-08	2.50432e-06	1.88584e-06	3719	tags=37%, list=21%, signal=29%	KCNIP4/KCNIP2/GABRG3/LRRC38/GABRG1/KCNA10/KCNA1/BEST1/KCNB2/SCN10A/CNGA1/CACNG7/KCNC4/HTR3B/SCN5A/CACNG2/GABRG2/KCNQ4/CHRNB2/ANO2/BEST2/GRIK5/CATSPERG/KCNQ3/HTR3A/GRIN2B/KCNG4/CATSPER1/GLRA2/ANO6/SMDT1/HCN3/HCN1/HTR3C/TMEM262/KCNAB1/GABRR2/KCNA6/KCNS1/KCNN4/CLDN17/GRIN3A/GABRA4/CACNG4/DLG4/PRKACA/CACNA1F/KCNE2/GABRA6/MCU/KCNA5/CACNB4/CHRNA1/CLCNKB/ABCC8/KCNB1/CHRNA2/KCND3/CLDN4/SCN2B/GRIN1/TRPV6/…
GOBP_CHROMOSOME_ORGANIZATION_INVOLVED_IN_MEIOTIC_CELL_CYCLE	GOBP_CHROMOSOME_ORGANIZATION_INVOLVED_IN_MEIOTIC_CELL_CYCLE	58	0.625552	2.2791	9.67728e-08	2.56953e-06	1.93495e-06	3154	tags=47%, list=18%, signal=38%	BUB1B/SMC2/BRIP1/SMC4/MND1/TERF1/RAD50/SMC3/NDC1/TRIP13/SYCP1/STAG2/BUB1/NCAPD2/FANCD2/CCNE2/MLH3/STAG1/SMC1A/ATM/NCAPD3/RAD21/ATRX/PSMC3IP/CCNB1IP1/NCAPH/TEX15
GOBP_DIVALENT_INORGANIC_CATION_HOMEOSTASIS	GOBP_DIVALENT_INORGANIC_CATION_HOMEOSTASIS	328	-0.385635	-1.80969	1.01185e-07	2.67338e-06	2.01315e-06	2429	tags=24%, list=14%, signal=21%	TNNI3/MT1H/SLC30A3/HTR1B/UMOD/GP1BA/AFG3L2/ATP2A2/P2RY6/SLC8B1/BCL2/MT3/MT1E/CIB2/NOS1/PRKACA/CCL1/FZD9/CD19/CCL11/IL13/LACRT/FGF23/CHD7/MCU/ATP2A3/GPR12/SNCA/SLC41A1/BDKRB1/JPH1/F2/GRIN1/TRPV6/TGM2/SLC25A23/METTL21C/NOL3/HERPUD1/S100A14/STIM1/SLC39A5/PDE4D/ANKH/DMPK/CXCL12/MT1G/JSRP1/CCL21/KEL/MT1X/TMEM38A/AKAP6/ATP2B2/CAMK2D/SLC8A3/SGCD/RGN/JPH2/DMD/CAV3/XK/ANK2/ANK3/TMEM38B/CAPN3/ATP1B1/SYPL2/…
GOCC_METHYLTRANSFERASE_COMPLEX	GOCC_METHYLTRANSFERASE_COMPLEX	88	0.560795	2.22151	1.13611e-07	2.98691e-06	2.24924e-06	5287	tags=59%, list=30%, signal=42%	EZH2/RUVBL1/SUZ12/AEBP2/EED/BOD1L1/CBX5/RIOK1/TEX10/MGA/PAXIP1/TRMT6/METTL14/CHD8/ZC3H13/METTL3/RNMT/MEN1/HDAC2/KMT2A/SNRPD1/SNRPF/KANSL1/RBBP5/KDM6A/SNRPD2/TRMT61B/NCOA6/PAGR1/SNRPB/SNRPG/WDR4/JARID2/WDR5/ERH/PRMT5/RBBP4/RBM15/CLNS1A/KDM6B/WTAP/HCFC2/UTY/CXXC1/RUVBL2/SNRPE/PRPF31/TAF1/TAF4/LAS1L/SETD1B/ASH2L
GOCC_MIDBODY	GOCC_MIDBODY	179	0.456282	1.98987	1.25061e-07	3.27182e-06	2.4638e-06	3434	tags=39%, list=19%, signal=31%	PRC1/ASPM/RACGAP1/KIF23/ANLN/CENPF/KIF20A/KIF14/TBCK/CDK1/MYH10/MITD1/CEP55/ECT2/KIF4A/PLK1/SPAG5/GEM/CNTRL/USP8/CENPE/CENPC/NEK2/CEP44/CAPG/PKN2/GNAI3/VPS4B/EML4/PSRC1/SPAST/SHCBP1/NAT10/TTC28/RCC2/SSH1/HSP90B1/KIF3B/VPS37B/KATNBL1/EXOC1/TOPORS/AURKA/CHAMP1/CLIC4/IQGAP1/CCDC66/PTCH1/KLHL9/AURKB/AGBL5/EXOC5/RAD21/ANXA2/GNL3/KIF20B/RALA/TXNDC9/MBD5/PIK3C3/DDX11/HNRNPU/TTLL12/MAP10/CHMP5/RAP2A/LATS…
GOBP_REGULATION_OF_DNA_TEMPLATED_DNA_REPLICATION	GOBP_REGULATION_OF_DNA_TEMPLATED_DNA_REPLICATION	54	0.636615	2.28225	1.29272e-07	3.36548e-06	2.53432e-06	3263	tags=59%, list=19%, signal=48%	SLFN11/GINS1/RFC4/FBXO5/DBF4/CDC7/TIPIN/MCM7/NBN/MCM5/MCM6/DONSON/MCM3/PCNA/GINS4/MCM2/BLM/RFC2/BRCA2/SMARCAL1/ZRANB3/TIMELESS/GMNN/METTL4/GINS3/ZMPSTE24/CHTF18/RFC3/ATRX/RFC5/MCM4/CDT1
GOBP_RESPONSE_TO_UV	GOBP_RESPONSE_TO_UV	138	0.483178	2.03319	1.39108e-07	3.60398e-06	2.71393e-06	2152	tags=30%, list=12%, signal=27%	CCND1/DTL/PBK/TIMP1/WRN/MMP9/MYC/TP53/MSH2/TIPIN/MSH6/RHNO1/ATR/DDB2/CHEK1/ZBTB1/IMPACT/OPN3/USP1/HMGN1/CUL4B/PCNA/POLD1/CASP3/EIF2AK4/MFAP4/ERCC3/METTL3/POLK/NPM1/MEN1/BRCA2/ERCC5/DHX36/PTPRK/CARD16/MMP1/POLA1/AURKB/CRIP1/ZRANB3/CASP7
GOBP_CELLULAR_RESPONSE_TO_RADIATION	GOBP_CELLULAR_RESPONSE_TO_RADIATION	172	0.448158	1.94491	1.41881e-07	3.65807e-06	2.75466e-06	3110	tags=32%, list=18%, signal=27%	IFI16/PBK/RAD51AP1/TIMP1/SNAI2/WRN/SFRP2/MMP9/MYC/TP53/ECT2/RHNO1/ATR/DDB2/CCND2/CHEK1/ZBTB1/IMPACT/NIPBL/OPN3/CUL4B/PCNA/POLD1/EIF2AK4/INTS7/MFAP4/FIGNL1/METTL3/LIG4/BLM/RDH11/FBXO4/POLK/NPM1/BRCA2/DHX36/PTPRK/CARD16/MMP1/POLA1/AURKB/CRIP1/ATM/TSPYL5/CRY1/EGR1/ZMPSTE24/BARD1/XRCC5/GRK4/BAX/CHEK2/TP53BP1/GNB5/SIRT1
GOBP_DNA_BIOSYNTHETIC_PROCESS	GOBP_DNA_BIOSYNTHETIC_PROCESS	181	0.450058	1.96591	1.54025e-07	3.95207e-06	2.97605e-06	3346	tags=36%, list=19%, signal=30%	DTL/GINS1/CENPF/RFC4/TYMS/POLI/WRN/MYC/TP53/POT1/TERF1/RAD50/ATR/CHEK1/ZBTB1/LOX/USP1/NAF1/GAR1/TOM1L1/NEK2/PCNA/POLD1/SYCP1/GINS4/NAT10/TNKS/DNAJC2/POLE2/PAK3/PNKP/RFC1/PARP4/LIG4/CYP1B1/RFC2/CCT2/FBXO4/POLK/LIG1/MEN1/NVL/HNRNPA1/EXOSC10/DCP2/LIN9/POLA1/AURKB/ATM/ACD/XRN1/CCT6A/GINS3/MAD2L2/CHTF18/XRCC5/RFC3/RFC5/HNRNPU/JADE3/PARM1/SIRT1/MAPKAPK5/BMPR2/HSP90AA1/CCT7
GOMF_MYOSIN_BINDING	GOMF_MYOSIN_BINDING	73	-0.595571	-2.30424	1.56558e-07	3.99784e-06	3.01051e-06	1497	tags=27%, list=8%, signal=25%	GCSAM/TOM1/SHROOM1/MOBP/MYBPC3/MYL12A/RAB6B/MYH8/PDLIM2/MLPH/ACTC1/MYL4/LIMCH1/MYLK2/MYOC/DMD/MYL3/ACTA1/MYBPC1/MYL2
GOBP_CARDIAC_MUSCLE_TISSUE_MORPHOGENESIS	GOBP_CARDIAC_MUSCLE_TISSUE_MORPHOGENESIS	58	-0.618375	-2.27667	1.61409e-07	4.1021e-06	3.08903e-06	1068	tags=31%, list=6%, signal=29%	MYBPC3/HAND1/EGLN1/HEY2/TPM1/ZFPM2/ACTC1/MYLK2/ANKRD1/TCAP/MYH6/MYL3/TNNI1/TTN/TNNC1/MYH7/XIRP2/MYL2
GOBP_MYOTUBE_CELL_DEVELOPMENT	GOBP_MYOTUBE_CELL_DEVELOPMENT	38	-0.707626	-2.37355	1.66039e-07	4.17996e-06	3.14765e-06	1140	tags=39%, list=6%, signal=37%	MYOD1/MYOG/KEL/SIX1/STAC3/XK/RYR1/KLHL40/CACNA1S/ACTN3/TMEM182/MYF6/ACTA1/LMOD3/KLHL41
GOBP_REGULATION_OF_DOUBLE_STRAND_BREAK_REPAIR	GOBP_REGULATION_OF_DOUBLE_STRAND_BREAK_REPAIR	115	0.508946	2.09526	1.65797e-07	4.17996e-06	3.14765e-06	3490	tags=38%, list=20%, signal=31%	TWIST1/RAD51AP1/RBBP8/POT1/RUVBL1/SMARCC1/ATR/ACTL6A/CHEK1/FOXM1/ARID2/KLHL15/MBTD1/SMARCA4/TRRAP/PARPBP/SMCHD1/PNKP/FIGNL1/PBRM1/PRKDC/YEATS4/ARID1A/SMARCE1/TIMELESS/POGZ/BRD8/HELQ/USP51/SETD2/MORF4L2/MAD2L2/ING3/PPP4R2/DDX11/EPC2/UBR5/TP53BP1/ACTR2/DPF2/TEX15/RNF169/RAD51/EP400
GOCC_CELL_CELL_CONTACT_ZONE	GOCC_CELL_CELL_CONTACT_ZONE	68	-0.604672	-2.29566	1.68093e-07	4.2118e-06	3.17163e-06	1971	tags=34%, list=11%, signal=30%	FGFRL1/FHOD1/KCNA5/VCL/SLC2A1/HAMP/SCN4B/OPALIN/FLOT1/AKAP6/KCNJ2/SCN1B/PGM5/CAV3/ANK2/ANK3/CTNNA3/ATP1B1/FXYD1/DES/NRAP/ATP1A2/MYH1
GOBP_POSITIVE_REGULATION_OF_ION_TRANSPORT	GOBP_POSITIVE_REGULATION_OF_ION_TRANSPORT	268	-0.408532	-1.87444	1.7222e-07	4.29505e-06	3.23432e-06	2786	tags=28%, list=16%, signal=24%	SLC9A3R1/ANO6/MLLT6/ADORA1/PRSS8/AVPR1B/CHRM1/STAC2/NLGN3/PTGES/PTAFR/KCNN4/P2RY6/CACNG4/TRH/NOS1/GRM6/KCNE2/CD19/IL13/LACRT/MAP2K6/WNK2/SSTR4/CACNB4/ABCC8/SNCA/KCNB1/SLC6A1/BDKRB1/F2/GRIN1/LRRC52/ORAI1/ADCYAP1R1/OXT/SCN4B/CHP1/AMIGO1/PPP3CC/SCN3B/NPPA/CYP4F2/STIM1/PPP3R1/PINK1/CXCL12/ATP1B2/TACR2/CACNA2D1/RELN/P2RX5/AKAP6/SLC12A2/ADRB2/SLC38A3/RGN/JPH2/KCNJ2/SCN1B/GPD1L/DMD/CAMK2A/ACTN2/STAC3/AN…
GOBP_REGULATION_OF_MITOTIC_SISTER_CHROMATID_SEGREGATION	GOBP_REGULATION_OF_MITOTIC_SISTER_CHROMATID_SEGREGATION	55	0.630739	2.27292	2.08643e-07	5.1792e-06	3.90012e-06	3263	tags=53%, list=19%, signal=43%	BUB1B/NUF2/CCNB1/NDC80/CDC20/TTK/CENPF/ZWINT/ZWILCH/FBXO5/KNTC1/SPDL1/PLK1/MAD2L1/SPC25/TRIP13/TPR/BUB1/PTTG1/GEN1/AURKB/ATM/RAD21/PTTG3P/MAD2L2/HNRNPU/ZNF207/NUMA1/CDT1
GOCC_SITE_OF_DNA_DAMAGE	GOCC_SITE_OF_DNA_DAMAGE	88	0.553641	2.19318	2.13247e-07	5.26898e-06	3.96773e-06	4823	tags=56%, list=27%, signal=41%	SLFN11/RBBP8/TP53/NABP1/RAD50/DDB2/SMARCAD1/CBX5/NBN/WDR76/RNF138/RFWD3/SMCHD1/SMC5/PNKP/SMC6/RAD18/CBX3/ESCO2/ARPC5/POLK/SMARCA5/SMARCAL1/ARPC3/TRAIP/XRCC4/TIMELESS/ATF2/HELQ/MAD2L2/XRCC5/ACTR3/TP53BP1/ACTR2/RPA4/CHD1L/RNF169/RAD51/UFL1/XPC/NABP2/IFFO1/OARD1/SAMHD1/INTS3/XRCC1/RPA3/HUS1/POLH
GOMF_TUBULIN_BINDING	GOMF_TUBULIN_BINDING	349	0.371124	1.76081	2.41067e-07	5.92892e-06	4.46469e-06	2118	tags=23%, list=12%, signal=21%	HOOK1/JAKMIP2/PRC1/GAS2L3/RACGAP1/DLGAP5/KIF11/KIF23/NUSAP1/CENPF/TPX2/KIF20A/DCX/CEP290/KIF15/KIF14/CCDC88A/NEFH/STMN1/KIF18A/IFT74/KIF2A/BEX4/CLIP2/STRBP/KIF4A/PLK1/GJA1/SPAG5/TERF1/DPYSL2/OFD1/HAUS6/SMC3/CENPE/KIF3A/PHF6/ALMS1/FMR1/MAP9/EFHC1/STMN3/FYN/FAM161A/TPR/CEP57/CEP44/SGIP1/EML4/PSRC1/SPAST/HSPH1/MDM1/CAMSAP2/MAP4K4/CENPJ/FAM83D/KIF18B/RCC2/VPS41/TTLL5/KIF3B/HAUS7/KATNBL1/ADNP/HOOK3/NI…
GOBP_CELL_CYCLE_DNA_REPLICATION	GOBP_CELL_CYCLE_DNA_REPLICATION	41	0.670871	2.27314	2.6324e-07	6.44455e-06	4.85297e-06	3451	tags=66%, list=20%, signal=53%	GINS1/FBXO5/DBF4/WRN/CDC7/TIPIN/TERF1/MCM6/DONSON/MCM3/CDC45/PCNA/ATAD5/MCM2/BLM/LIG1/BRCA2/POLA1/GMNN/GINS3/ZMPSTE24/ATRX/FEN1/MCM4/CDT1/RPA4/RAD51
GOBP_NEGATIVE_REGULATION_OF_DNA_METABOLIC_PROCESS	GOBP_NEGATIVE_REGULATION_OF_DNA_METABOLIC_PROCESS	118	0.505952	2.07675	2.71379e-07	6.61347e-06	4.98017e-06	2967	tags=39%, list=17%, signal=33%	SLFN11/TWIST1/FBXO5/CDC6/TP53/MSH2/POT1/TIPIN/MSH6/TERF1/RAD50/ATR/CHEK1/KLHL15/NBN/THOC1/DONSON/NAT10/TNKS/DFFB/DNAJC2/PARPBP/SMCHD1/TRIM28/PDS5A/BLM/MEN1/BRCA2/HNRNPA1/EXOSC10/SMARCAL1/DCP2/KMT2A/ATM/ZRANB3/TIMELESS/GMNN/ACD/XRN1/MAD2L2/XRCC5/RPS3/S100A11/HNRNPU/UBR5/TP53BP1
GOCC_PROTEIN_DNA_COMPLEX	GOCC_PROTEIN_DNA_COMPLEX	126	0.496909	2.07941	2.81176e-07	6.82107e-06	5.13651e-06	3728	tags=40%, list=21%, signal=32%	GINS1/POT1/RUVBL1/TERF1/SUZ12/ACTL6A/MCM7/MCM5/SHPRH/MCM6/DONSON/MCM3/CDC45/PCNA/POLD1/MBTD1/GINS4/TOP1/TRRAP/FOS/NFYA/ERCC3/KAT6A/PRKDC/MCM2/KDM5A/NPM1/GTF2H3/YEATS4/LEF1/TBX5/POLA1/ACD/BRD8/GINS3/MPHOSPH8/WDR18/PRIM2/MORF4L2/ING3/XRCC5/EPC2/MCM4/POLR2H/RPA4/EP400/ACTR6/HMGA2/GTF2B/PRIM1/ZNHIT1
GOBP_CELLULAR_ION_HOMEOSTASIS	GOBP_CELLULAR_ION_HOMEOSTASIS	469	-0.34337	-1.67926	2.96323e-07	7.15601e-06	5.38872e-06	2895	tags=25%, list=16%, signal=22%	ATP4B/S100A8/ATP6V0A1/CTRC/ADCY8/SLC9A3R1/SLC40A1/SLC11A1/RHAG/ADORA1/SMDT1/AVPR1B/ATP7B/MT1F/ATP6V0A4/TNNI3/MT1H/SLC30A3/HTR1B/UMOD/GP1BA/AFG3L2/ACO1/ATP2A2/P2RY6/SLC8B1/BCL2/SLC4A8/MT3/MT1E/MAFG/GDF2/SLC31A2/NOX1/NOS1/PRKACA/CCL1/FZD9/CD19/CCL11/IL13/LACRT/FGF23/CHD7/MCU/ATP2A3/GPR12/TMPRSS6/CA7/SLC4A11/SNCA/SLC46A1/SLC41A1/BDKRB1/JPH1/F2/SLC9A2/LCN2/ATP12A/TGM2/SLC25A23/HAMP/STEAP4/METTL21C/SL…
GOMF_VOLTAGE_GATED_CHANNEL_ACTIVITY	GOMF_VOLTAGE_GATED_CHANNEL_ACTIVITY	187	-0.438939	-1.94214	3.23352e-07	7.77357e-06	5.85377e-06	3719	tags=44%, list=21%, signal=35%	KCNJ5/LRRC55/KCNJ14/CACNG5/KCNH8/KCNQ1/KCNAB2/GRIN2C/CLIC6/CATSPER3/KCNK9/KCNC3/KCNIP4/KCNIP2/SLC17A3/LRRC38/KCNA10/KCNA1/KCNJ1/KCNB2/SCN10A/CACNG7/KCNC4/SCN5A/CACNG2/KCNQ4/TPCN1/TMEM109/KCNQ3/GRIN2B/KCNG4/CATSPER1/ANO6/KCNK16/HCN3/HCN1/KCNJ10/KCNAB1/KCNA6/NCS1/HTR1B/KCNS1/KCNT1/GRIN3A/CACNG4/TMC2/NOX1/CACNA1F/VDAC3/KCNE2/KCNA5/CACNB4/CLCNKB/ABCC8/KCNB1/KCND3/SCN2B/GRIN1/LRRC52/SCN4B/CACNA2D3/SCN…
GOBP_POSITIVE_REGULATION_OF_ION_TRANSMEMBRANE_TRANSPORT	GOBP_POSITIVE_REGULATION_OF_ION_TRANSMEMBRANE_TRANSPORT	169	-0.45397	-1.99989	3.31166e-07	7.92572e-06	5.96834e-06	1908	tags=26%, list=11%, signal=23%	NOS1/GRM6/KCNE2/CD19/IL13/LACRT/WNK2/CACNB4/ABCC8/SNCA/BDKRB1/F2/GRIN1/LRRC52/ADCYAP1R1/CHP1/AMIGO1/PPP3CC/NPPA/STIM1/PPP3R1/PINK1/ATP1B2/CACNA2D1/RELN/P2RX5/AKAP6/ADRB2/RGN/JPH2/KCNJ2/DMD/ACTN2/STAC3/ANK2/ANK3/HSPA2/CAPN3/ATP1B1/AGT/FXYD1/ATP2A1/TRDN/CASQ1
GOBP_RESPIRATORY_ELECTRON_TRANSPORT_CHAIN	GOBP_RESPIRATORY_ELECTRON_TRANSPORT_CHAIN	96	-0.533082	-2.1517	3.61749e-07	8.61899e-06	6.4904e-06	4674	tags=65%, list=27%, signal=48%	PLEC/NDUFA10/DNAJC15/NDUFA6/NDUFA9/UQCRC2/UQCRB/NDUFA12/NDUFB1/NDUFA8/NDUFS2/NDUFA7/COX8A/NDUFB9/UQCRQ/NDUFAB1/NDUFA1/COX4I1/NDUFS4/NDUFA4/NDUFB6/NDUFB3/UQCR11/NDUFV1/NDUFB7/DLD/SDHC/NDUFB2/NDUFS3/SDHD/NDUFA5/SDHA/COX5B/NDUFA2/UQCR10/COX5A/NDUFB10/NDUFAF1/SNCA/GHITM/UQCRFS1/COQ9/UQCRC1/NDUFV2/NDUFC1/NDUFV3/SDHB/NDUFS7/COX7B/NDUFB4/CYCS/PINK1/ETFA/SLC25A18/NDUFS1/COX7A1/ETFDH/SLC25A12/SOD2/GPD1/PP…
GOBP_POSITIVE_REGULATION_OF_TRANSMEMBRANE_TRANSPORT	GOBP_POSITIVE_REGULATION_OF_TRANSMEMBRANE_TRANSPORT	217	-0.4316	-1.94073	3.69217e-07	8.75783e-06	6.59495e-06	2786	tags=31%, list=16%, signal=27%	SLC9A3R1/ANO6/STAC2/NLGN3/GIP/AZIN2/PTAFR/INSR/C3/KCNN4/P2RY6/CACNG4/GPC3/NOS1/GRM6/KCNE2/CD19/IL13/LACRT/WNK2/CACNB4/ACSL5/ABCC8/SNCA/BDKRB1/F2/INS/GRIN1/LRRC52/ADCYAP1R1/CHP1/AMIGO1/PPP3CC/ARPP19/KLF15/NPPA/STIM1/PPP3R1/PINK1/ATP1B2/NR4A3/CACNA2D1/RELN/P2RX5/RHOQ/AKAP6/ADRB2/ADIPOQ/RGN/JPH2/KCNJ2/DMD/CLTCL1/ACTN2/STAC3/ANK2/ANK3/HSPA2/ACSL1/CA2/CAPN3/SORBS1/ATP1B1/AGT/FXYD1/ATP2A1/TRDN/CASQ1
GOMF_EXONUCLEASE_ACTIVITY_ACTIVE_WITH_EITHER_RIBO_OR_DEOXYRIBONUCLEIC_ACIDS_AND_PRODUCING_5_PHOSPHOMONOESTERS	GOMF_EXONUCLEASE_ACTIVITY_ACTIVE_WITH_EITHER_RIBO_OR_DEOXYRIBONUCLEIC_ACIDS_AND_PRODUCING_5_PHOSPHOMONOESTERS	55	0.624569	2.25069	3.95833e-07	9.31314e-06	7.01312e-06	4793	tags=65%, list=27%, signal=48%	CPSF3/ERI1/XRN2/DCLRE1B/POLD1/EXO5/PAN3/DIS3L2/EXOSC4/CNOT6/DCLRE1A/PAN2/EXO1/APTX/PNLDC1/APEX1/EXOSC10/DCP2/XRN1/ANGEL2/MGME1/DIS3/PLD3/DCLRE1C/FEN1/CNOT8/ERI2/CNOT6L/EXOSC2/EXOSC3/ISG20L2/CNOT2/POLE/ISG20/APEX2/PARN
GOBP_POSITIVE_REGULATION_OF_TRANSPORTER_ACTIVITY	GOBP_POSITIVE_REGULATION_OF_TRANSPORTER_ACTIVITY	113	-0.50942	-2.11557	3.97007e-07	9.31314e-06	7.01312e-06	2187	tags=29%, list=12%, signal=26%	P2RY6/CACNG4/RXRA/KCNE2/WNK2/CACNB4/ABCC8/LRRC52/CHP1/AMIGO1/PPP3CC/NPPA/STIM1/PPP3R1/PINK1/ATP1B2/CACNA2D1/RELN/AKAP6/ADRB2/ADIPOQ/RGN/JPH2/DMD/ACTN2/STAC3/ANK2/ANK3/HSPA2/ATP1B1/ATP2A1/TRDN/CASQ1
GOMF_PRIMARY_ACTIVE_TRANSMEMBRANE_TRANSPORTER_ACTIVITY	GOMF_PRIMARY_ACTIVE_TRANSMEMBRANE_TRANSPORTER_ACTIVITY	147	-0.476479	-2.04882	3.97863e-07	9.31314e-06	7.01312e-06	4598	tags=48%, list=26%, signal=36%	NDUFA10/ATP6V1E2/ABCD1/NDUFA6/NDUFA9/ABCC5/ABCC12/ABCA6/NDUFA12/ATP13A4/NDUFB1/NDUFA8/ATP2C2/ATP6V0D1/NDUFS2/NDUFA7/COX8A/NDUFB9/ABCC2/ABCC3/NDUFA1/ATP6V0D2/COX4I1/ATP4A/NDUFS4/NDUFA4/NDUFB6/NDUFB3/ATP4B/ATP6V0A1/ABCG8/NDUFV1/ATP7B/NDUFB7/ATP6V0A4/NDUFB2/NDUFS3/ATP2A2/ABCD2/NDUFA5/ABCG4/COX5B/NDUFA2/ABCA8/ATP6V1G2/ATP2A3/UQCR10/COX5A/NDUFB10/ABCC8/ATP6V1C2/UQCRFS1/UQCRC1/NDUFV2/NDUFC1/ATP12A/NDUF…
GOBP_FEMALE_MEIOTIC_NUCLEAR_DIVISION	GOBP_FEMALE_MEIOTIC_NUCLEAR_DIVISION	24	0.761991	2.26309	4.06978e-07	9.4849e-06	7.14246e-06	2087	tags=50%, list=12%, signal=44%	TOP2A/NDC80/TTK/FBXO5/MASTL/PLK1/TRIP13/CCNB2/MLH3/CDC25B/AURKA/ATM
GOBP_REPLICATION_FORK_PROCESSING	GOBP_REPLICATION_FORK_PROCESSING	41	0.666276	2.25758	4.11509e-07	9.54879e-06	7.19057e-06	2921	tags=54%, list=17%, signal=45%	RBBP8/WRN/RAD50/ATR/FAM111A/BOD1L1/NBN/THOC1/PCNA/RFWD3/ZGRF1/ETAA1/BLM/GEN1/FANCM/BRCA2/SMARCAL1/TRAIP/ZRANB3/BARD1/ATRX/DDX11
GOBP_NON_MEMBRANE_BOUNDED_ORGANELLE_ASSEMBLY	GOBP_NON_MEMBRANE_BOUNDED_ORGANELLE_ASSEMBLY	342	-0.372006	-1.76081	4.24333e-07	9.80374e-06	7.38256e-06	425	tags=12%, list=2%, signal=12%	MYH11/ADPRHL1/OBSCN/ACTC1/PGM5/MYPN/MYLK3/ACTN2/ANKRD23/LMOD1/FITM1/CAV3/ANKRD1/CFL2/FLNC/CAPN3/FHOD3/KAT2B/LDB3/PRKAA2/MYOZ1/TCAP/TNNT3/TMOD1/TNNT1/MYH6/CCDC69/ASB2/SYNPO2L/NEB/TTN/NRAP/CSRP3/ACTA1/LMOD3/KLHL41/LMOD2/MYH7/MYOZ2/CASQ1/MYL2
GOBP_RESPONSE_TO_RADIATION	GOBP_RESPONSE_TO_RADIATION	415	0.352237	1.69642	4.68156e-07	1.07696e-05	8.10988e-06	3386	tags=28%, list=19%, signal=24%	CCND1/DTL/IFI16/PBK/RAD51AP1/ID2/TIMP1/SNAI2/WRN/SFRP2/MMP9/RAD54B/EXT1/MYC/TP53/MSH2/ECT2/TIPIN/MSH6/NABP1/HMGCR/RHNO1/TOPBP1/KIT/ELOVL4/ATR/DDB2/CCND2/CHEK1/ZBTB1/IMPACT/NIPBL/OPN3/IKBIP/USP1/ANGPT2/VCAM1/HMGN1/NPY/IFT20/COL3A1/ANXA1/HIF1A/CUL4B/FANCG/PCNA/POLD1/CASP3/EIF2AK4/INTS7/MFAP4/RFWD3/PAXIP1/FANCD2/FOS/PNKP/FIGNL1/ERCC3/METTL3/PRKDC/LIG4/BLM/RDH11/FBXO4/POLK/NPM1/CDK5/DDHD2/MEN1/SMC1A/…
GOBP_PYRUVATE_METABOLIC_PROCESS	GOBP_PYRUVATE_METABOLIC_PROCESS	103	-0.530751	-2.17078	4.78766e-07	1.09664e-05	8.25809e-06	2969	tags=40%, list=17%, signal=33%	ALDOB/ME3/PDHA1/PDHB/GCK/DLD/PDHA2/INSR/PC/NUPR1/ALDOA/HK2/OGDH/TPI1/DHTKD1/INS/LDHC/PKLR/SLC4A1/ME1/HDAC4/MLXIPL/VDAC1/PFKFB2/PFKM/PDK2/DLAT/PPARA/PDHX/SLC4A4/NR4A3/MPC2/PFKFB1/PGM1/PRKAG3/GPD1/PDK4/PRKAA2/ACTN3/ENO3/PGAM2
GOBP_REGULATION_OF_DOUBLE_STRAND_BREAK_REPAIR_VIA_HOMOLOGOUS_RECOMBINATION	GOBP_REGULATION_OF_DOUBLE_STRAND_BREAK_REPAIR_VIA_HOMOLOGOUS_RECOMBINATION	62	0.588898	2.18394	4.85642e-07	1.10764e-05	8.34089e-06	4137	tags=52%, list=23%, signal=40%	RAD51AP1/RBBP8/RUVBL1/ACTL6A/CHEK1/ARID2/KLHL15/MBTD1/TRRAP/PARPBP/SMCHD1/FIGNL1/YEATS4/TIMELESS/POGZ/BRD8/HELQ/USP51/SETD2/MORF4L2/MAD2L2/ING3/PPP4R2/EPC2/TP53BP1/ACTR2/TEX15/RAD51/EP400/FUS/ACTB/FANCB
GOBP_SMOOTHENED_SIGNALING_PATHWAY	GOBP_SMOOTHENED_SIGNALING_PATHWAY	131	0.474289	1.99208	5.07101e-07	1.15166e-05	8.67239e-06	4029	tags=39%, list=23%, signal=30%	NKX2-2/DCDC2/ENPP1/GORAB/INTU/HSPB11/GAS1/WDR19/ARL13B/TBC1D32/STIL/EXT1/IFT80/DYNC2H1/HERC4/WDR11/BBS7/SERPINE2/IFT20/IFT52/OTX2/CHSY1/CENPJ/RPGRIP1L/DISP1/TULP3/TMEM17/PTCH1/PDCL/TMEM231/PRKACB/CC2D2A/CDON/IFT57/GPR161/HHAT/DZIP1/EVC2/STK36/TTC26/IFT27/KIAA0586/POR/ARMC9/TUBD1/TCTN3/IFT172/IFT81/CTNNA1/NSDHL/GLIS2
GOBP_RIBOSOMAL_LARGE_SUBUNIT_BIOGENESIS	GOBP_RIBOSOMAL_LARGE_SUBUNIT_BIOGENESIS	64	0.584309	2.1787	5.85027e-07	1.323e-05	9.96269e-06	4596	tags=59%, list=26%, signal=44%	TMA16/ZNHIT6/PAK1IP1/DDX18/NIFK/C1orf109/MAK16/NPM1/NVL/NIP7/SPATA5/RPL10A/RPF2/EIF6/RPL26L1/MRTO4/FTSJ3/NSA2/RPL11/MDN1/SPATA5L1/RPL7L1/TRAF7/NOP2/SDAD1/RPLP0/DHX30/RPL24/NHP2/RPL35A/HEATR3/WDR12/RPL6/BRIX1/RPL7/URB1/PES1/RPL35
GOBP_CHROMOSOME_LOCALIZATION	GOBP_CHROMOSOME_LOCALIZATION	82	0.554623	2.14241	5.88065e-07	1.32426e-05	9.97216e-06	3263	tags=44%, list=19%, signal=36%	NUF2/CCNB1/DLGAP5/NDC80/CENPF/KIF14/KIF18A/CEP55/SPDL1/SPAG5/TERF1/GEM/CENPE/SPICE1/PIBF1/CENPC/VPS4B/EML4/PSRC1/CDC23/FAM83D/SEH1L/MIS12/CHAMP1/KIF2C/AURKB/ATM/CENPQ/ACTR3/HNRNPU/ACTR2/MAPRE1/CDCA5/CHMP5/NUMA1/CDT1
GOBP_CELLULAR_GLUCAN_METABOLIC_PROCESS	GOBP_CELLULAR_GLUCAN_METABOLIC_PROCESS	64	-0.596687	-2.22469	6.01193e-07	1.34814e-05	1.01519e-05	2842	tags=52%, list=16%, signal=43%	PPP1R1A/PPP1R3F/GCK/POMC/STK40/PPP1CB/DYRK2/PYGB/INSR/GYS2/GSK3A/PPP1R2/STBD1/GABARAPL1/GYS1/INS/PER2/PPP1R3B/ACADM/LEPR/PFKM/PHKB/UGP2/AGL/PHKG1/GBE1/PRKAG3/GYG1/SORBS1/PHKA1/PPP1R3C/PPP1R3A/PYGM
GOBP_MUSCLE_HYPERTROPHY	GOBP_MUSCLE_HYPERTROPHY	82	-0.562217	-2.22233	6.96263e-07	1.55479e-05	1.17081e-05	2299	tags=37%, list=13%, signal=32%	PDE5A/ATP2A2/SMAD3/GSK3A/BECN1/FOXO1/IGFBP5/PRKCA/HAMP/PI16/KLF15/NPPA/HDAC4/PPARA/PDLIM5/HEY2/NR4A3/LMCD1/AKAP6/CAMK2D/MYOC/CAV3/AGT/TCAP/MYH6/MLIP/TRIM63/TTN/CSRP3/MYH7
GOBP_COLLAGEN_FIBRIL_ORGANIZATION	GOBP_COLLAGEN_FIBRIL_ORGANIZATION	60	0.60235	2.21346	7.12047e-07	1.58341e-05	1.19237e-05	2929	tags=43%, list=17%, signal=36%	COL5A2/COL11A1/COMP/SFRP2/ATP7A/EXT1/COL1A2/PXDN/COL5A1/DDR2/LOX/COL1A1/COL3A1/SERPINH1/LUM/COL12A1/LOXL1/EMILIN1/PLOD3/CYP1B1/AEBP1/EFEMP2/ANXA2/ADAMTS2/VPS33B/FMOD
GOBP_RELAXATION_OF_MUSCLE	GOBP_RELAXATION_OF_MUSCLE	30	-0.739265	-2.35992	7.73048e-07	1.71193e-05	1.28914e-05	853	tags=53%, list=5%, signal=51%	PDE5A/GSN/TIFAB/ABCC8/PDE4D/KCNMA1/CAMK2D/KCNJ2/PRKG1/ATP1B1/HRC/ACTN3/ATP2A1/SLN/PLN/ATP1A2
GOCC_OXIDOREDUCTASE_COMPLEX	GOCC_OXIDOREDUCTASE_COMPLEX	105	-0.517822	-2.11463	8.19073e-07	1.79988e-05	1.35537e-05	4598	tags=59%, list=26%, signal=44%	NDUFA10/NDUFA6/NDUFA9/UQCRC2/UQCRB/CAT/NDUFA12/NDUFB1/NDUFA8/NDUFS2/BCKDK/NDUFA7/NDUFB9/BCKDHA/UQCRQ/NDUFAB1/NDUFA1/RAC3/DLST/MRPS36/NDUFS4/NDUFA4/NOXA1/NDUFB6/NDUFB3/PDHA1/UQCR11/PDHB/NDUFV1/NDUFB7/DLD/SDHC/NDUFB2/NDUFS3/SDHD/NDUFA5/NOX1/SDHA/OGDH/NDUFA2/UQCR10/NDUFB10/NDUFAF1/UQCRFS1/UQCRC1/NDUFV2/NDUFC1/NDUFV3/LDHC/SDHB/NDUFS7/NDUFB4/WDR93/PDK2/DLAT/ETFA/PDHX/IDH3A/NDUFS1/GPD1L/GPD1/GMPR
GOBP_RNA_3_END_PROCESSING	GOBP_RNA_3_END_PROCESSING	90	0.524933	2.07897	8.19508e-07	1.79988e-05	1.35537e-05	3606	tags=44%, list=20%, signal=36%	CPSF3/INTS6/ERI1/INTS2/TRNT1/ZC3H14/INTS7/LEO1/CPSF6/CSTF3/SSB/EXOSC4/SLBP/NCBP2/EXOSC8/RPS21/CSTF2/FBL/PAPOLA/EXOSC10/INTS8/DHX36/SNRPA/SCAF8/PABPC1/PCF11/YTHDC1/ZFP36L1/CSTF1/BARD1/APLP1/NCBP1/NUDT21/ELAC1/CDC73/ERI2/FIP1L1/ZC3H3/EXOSC2/EXOSC3
GOBP_DNA_REPLICATION_INITIATION	GOBP_DNA_REPLICATION_INITIATION	35	0.681726	2.2296	8.37924e-07	1.83279e-05	1.38015e-05	3925	tags=71%, list=22%, signal=56%	CDC6/TOPBP1/MCM7/NBN/MCM5/MCM6/MCM3/CDC45/ORC5/MCM10/MCM2/CCNE2/POLA1/NOC3L/GMNN/GINS3/PRIM2/ORC6/MCM4/ORC2/CDT1/RPA4/PRIM1/CDK2/TICRR
GOMF_CALMODULIN_BINDING	GOMF_CALMODULIN_BINDING	190	-0.436614	-1.93675	8.49009e-07	1.84945e-05	1.3927e-05	1284	tags=22%, list=7%, signal=21%	GRIN1/TRPV6/CAMKV/ORAI1/MAP6D1/MYO5C/ADD2/PPP3CC/CEACAM1/KCNQ5/PLCB1/PPP3R1/MYH8/MKNK2/PCNT/PHKB/ATP2B2/PHKG1/CAMK2G/MYH14/KCNN2/CAMK2D/MYH11/ADCY1/SLC8A3/SNTA1/OBSCN/RRAD/MYLK2/CAMK2A/MBP/CAMK2B/PHKA1/MYH4/RYR1/CACNA1S/MYH6/RYR3/TTN/MYH7/MYH1/MYH2
GOBP_ORGANIC_ACID_CATABOLIC_PROCESS	GOBP_ORGANIC_ACID_CATABOLIC_PROCESS	227	-0.410241	-1.84837	8.7139e-07	1.89049e-05	1.42361e-05	4034	tags=41%, list=23%, signal=32%	SDS/ACADVL/ASRGL1/HAO1/ACAD8/LPIN3/BCKDK/OTC/ECHS1/MTRR/CYP26A1/BCKDHA/GLUD1/DLST/CYP4A11/HDC/DDO/GAD2/CYP4F3/BCAT2/FAAH/CYP4F12/ARG1/FTCD/HMGCL/AGXT/ECH1/THNSL2/HADHB/HGD/GSTZ1/DLD/TAT/NUDT7/AUH/AGXT2/PIPOX/ABCD2/GPT/FAH/AIG1/MCEE/PON3/NOS1/CYP4F11/CPT2/ALDH4A1/TST/ADTRP/PEX5/MFSD2A/ALDH1L1/ALDH5A1/PRODH2/ABHD1/CRYM/ACAA2/DCXR/HADH/QDPR/ASPA/ACADM/CRAT/ECHDC2/CYP4F2/GOT2/MAT1A/GLUL/ECI1/PPARA/ET…
GOCC_ACTIN_FILAMENT	GOCC_ACTIN_FILAMENT	107	-0.512278	-2.09805	8.76856e-07	1.89465e-05	1.42674e-05	2270	tags=36%, list=13%, signal=31%	MYO1A/KEAP1/SHROOM4/WAS/PDLIM7/GAS2L2/MISP/GDPD2/PALLD/WIPF3/FHDC1/DMTN/TEK/PDLIM2/EHBP1L1/SMTN/PDLIM5/AIF1L/TPM1/AMOT/PSTPIP2/RHOQ/PDLIM1/TPM3/TPM2/ACTC1/GAS2/ACTN2/LMOD1/RCSD1/SMTNL2/LDB3/ACTN3/TMOD1/MYO18B/PDLIM3/ACTA1/LMOD2
GOMF_SODIUM_CHANNEL_REGULATOR_ACTIVITY	GOMF_SODIUM_CHANNEL_REGULATOR_ACTIVITY	34	-0.705845	-2.30064	8.98247e-07	1.93304e-05	1.45565e-05	3079	tags=56%, list=17%, signal=46%	PKP2/FXYD4/FGF13/PRSS8/FXYD7/NOS1/SCN2B/SCN4B/SCN3B/NEDD4L/NEDD4/FXYD3/CAMK2D/SNTA1/SCN1B/GPD1L/CAV3/PTPN3/FXYD1
GOBP_POSITIVE_REGULATION_OF_CALCIUM_ION_TRANSMEMBRANE_TRANSPORTER_ACTIVITY	GOBP_POSITIVE_REGULATION_OF_CALCIUM_ION_TRANSMEMBRANE_TRANSPORTER_ACTIVITY	40	-0.668604	-2.26642	9.76389e-07	2.09277e-05	1.57593e-05	1021	tags=35%, list=6%, signal=33%	PPP3CC/STIM1/PPP3R1/CACNA2D1/AKAP6/RGN/JPH2/STAC3/ANK2/HSPA2/ATP1B1/ATP2A1/TRDN/CASQ1
GOMF_MICROTUBULE_BINDING	GOMF_MICROTUBULE_BINDING	253	0.398775	1.83829	9.83404e-07	2.09937e-05	1.5809e-05	2118	tags=25%, list=12%, signal=22%	HOOK1/JAKMIP2/PRC1/GAS2L3/RACGAP1/DLGAP5/KIF11/KIF23/NUSAP1/CENPF/TPX2/KIF20A/DCX/CEP290/KIF15/KIF14/CCDC88A/NEFH/KIF18A/KIF2A/CLIP2/STRBP/KIF4A/PLK1/SPAG5/TERF1/DPYSL2/HAUS6/CENPE/KIF3A/ALMS1/FMR1/MAP9/FAM161A/CEP57/CEP44/SGIP1/EML4/PSRC1/SPAST/MDM1/CAMSAP2/MAP4K4/FAM83D/KIF18B/RCC2/VPS41/KIF3B/HAUS7/KATNBL1/HOOK3/NIN/CDK5/SKA2/KIF2C/MID1/CCDC66/KATNAL1/CCDC88C/RAE1/EZR/KATNAL2
GOBP_REGULATION_OF_DNA_RECOMBINATION	GOBP_REGULATION_OF_DNA_RECOMBINATION	109	0.50429	2.05235	9.8827e-07	2.10135e-05	1.58239e-05	2982	tags=37%, list=17%, signal=31%	RAD51AP1/RBBP8/MSH2/RUVBL1/MSH6/RAD50/ACTL6A/CHEK1/SMARCAD1/KPNA2/ARID2/KLHL15/THOC1/MBTD1/ATAD5/PAXIP1/TRRAP/PARPBP/STAT6/SMCHD1/TGFB1/FIGNL1/BLM/YEATS4/ZRANB3/TIMELESS/PTPRC/POGZ/BRD8/HELQ/USP51/SETD2/MORF4L2/MAD2L2/ING3/IL27RA/PPP4R2/EPC2/TP53BP1/ACTR2
GOCC_REPLICATION_FORK	GOCC_REPLICATION_FORK	59	0.58773	2.14994	1.04737e-06	2.21817e-05	1.67036e-05	3717	tags=58%, list=21%, signal=46%	RFC4/UHRF1/WRN/DNMT1/TP53/TIPIN/WDHD1/CHEK1/SMARCAD1/NBN/DONSON/MCM3/PCNA/POLD1/ETAA1/MCM10/RAD18/RFC1/BLM/RFC2/SMARCA5/SMARCAL1/POLA1/ZRANB3/TIMELESS/PRIM2/RFC3/XRCC2/RFC5/TP53BP1/TEX264/RPA4/EME1/PRIM1
GOMF_DAMAGED_DNA_BINDING	GOMF_DAMAGED_DNA_BINDING	69	0.576996	2.17446	1.09489e-06	2.30966e-05	1.73925e-05	2986	tags=46%, list=17%, signal=39%	RBBP8/POLI/WRN/MSH2/POT1/MSH6/DDB2/TDG/NBN/CUL4B/DCLRE1B/FANCG/PCNA/POLD1/PNKP/SMC6/DCLRE1A/ERCC3/APTX/RAD18/NEIL3/BLM/POLK/ERCC5/APEX1/XRCC5/DCLRE1C/RPS3/TP53BP1/HMGB2/HMGB1/FEN1
GOMF_OXIDOREDUCTION_DRIVEN_ACTIVE_TRANSMEMBRANE_TRANSPORTER_ACTIVITY	GOMF_OXIDOREDUCTION_DRIVEN_ACTIVE_TRANSMEMBRANE_TRANSPORTER_ACTIVITY	54	-0.629215	-2.29977	1.11609e-06	2.3391e-05	1.76143e-05	4598	tags=69%, list=26%, signal=51%	NDUFA10/NDUFA6/NDUFA9/NDUFA12/NDUFB1/NDUFA8/NDUFS2/NDUFA7/COX8A/NDUFB9/NDUFA1/COX4I1/NDUFS4/NDUFA4/NDUFB6/NDUFB3/NDUFV1/NDUFB7/NDUFB2/NDUFS3/NDUFA5/COX5B/NDUFA2/UQCR10/COX5A/NDUFB10/UQCRFS1/UQCRC1/NDUFV2/NDUFC1/NDUFV3/NDUFS7/COX7B/NDUFB4/NDUFS1/COX7A1/COX6A2
GOMF_METHYLATED_HISTONE_BINDING	GOMF_METHYLATED_HISTONE_BINDING	71	0.559714	2.10912	1.11762e-06	2.3391e-05	1.76143e-05	3093	tags=44%, list=18%, signal=36%	SPIN1/UHRF1/CBX4/MSH6/SPIN4/SUZ12/NCAPG2/CBX5/MORC4/FMR1/CHD1/PHF13/MBTD1/MTF2/KMT2E/CHD8/CBX3/TDRD3/KDM5A/BPTF/PWP1/ZZZ3/NCAPD3/MPHOSPH8/CBX8/ING3/RBBP5/ATRX/TP53BP1/TTLL12/DPF2
GOBP_CARBOHYDRATE_BIOSYNTHETIC_PROCESS	GOBP_CARBOHYDRATE_BIOSYNTHETIC_PROCESS	196	-0.431882	-1.91789	1.14946e-06	2.39636e-05	1.80454e-05	2935	tags=34%, list=17%, signal=29%	SERPINA12/B3GALT1/FUT1/PPP1R3F/B3GNT4/FUT7/GCK/AVPR1B/ST6GALNAC6/DYRK2/FUT3/CHST8/AKR1B1/B3GNT8/G6PC2/PTAFR/INSR/PC/ST3GAL3/FUT5/GYS2/P2RY6/GPT/GSK3A/FUT6/MDH2/ST3GAL6/TPI1/SNCA/SLC37A4/FOXO1/GYS1/FUT2/INS/PGP/ADCYAP1R1/PER2/PPP1R3B/ARPP19/ACADM/B3GNT3/LEPR/PDK2/PPARA/UGP2/AGL/MAS1/PHKG1/EGF/PFKFB1/ADIPOQ/PGM1/IMPA2/GBE1/SLC25A12/RGN/PRKAG3/GOT1/GPD1/GYG1/SORBS1/PPARGC1A/KAT2B/PPP1R3C/FBP2/PGAM2/…
GOCC_CATION_CHANNEL_COMPLEX	GOCC_CATION_CHANNEL_COMPLEX	200	-0.419924	-1.8777	1.19283e-06	2.4771e-05	1.86534e-05	3308	tags=34%, list=19%, signal=28%	KCNB2/SCN10A/CNGA1/CACNG7/KCNC4/HTR3B/SCN5A/CACNG2/KCNQ4/GRIK5/CATSPERG/KCNQ3/HTR3A/GRIN2B/KCNG4/CATSPER1/SMDT1/HCN3/HCN1/HTR3C/TMEM262/KCNAB1/KCNA6/KCNS1/KCNN4/GRIN3A/CACNG4/DLG4/PRKACA/CACNA1F/KCNE2/MCU/KCNA5/CACNB4/ABCC8/KCNB1/KCND3/SCN2B/GRIN1/TRPV6/LRRC52/ORAI1/SCN4B/CACNA2D3/SCN3B/KCNQ5/KCNJ11/PDE4D/KCNMA1/SCN7A/SCNN1A/CACNG6/CACNA2D1/ABCC9/AKAP6/KCNS3/KCNJ2/SCN1B/KCNA7/CACNB1/STAC3/SCN4A/H…
GOCC_PSEUDOPODIUM	GOCC_PSEUDOPODIUM	18	-0.824957	-2.24242	1.21886e-06	2.52133e-05	1.89865e-05	264	tags=28%, list=1%, signal=27%	ACTN2/LDB3/MYOZ1/ACTN3/KLHL41
GOBP_CENTROMERE_COMPLEX_ASSEMBLY	GOBP_CENTROMERE_COMPLEX_ASSEMBLY	27	0.728334	2.21356	1.27679e-06	2.63099e-05	1.98122e-05	2383	tags=59%, list=14%, signal=51%	CENPK/DLGAP5/CENPF/ITGB3BP/HELLS/KNTC1/CENPW/CENPE/CENPI/MIS18A/CENPC/NASP/MIS12/HJURP/CENPN/POGZ
GOMF_CATALYTIC_ACTIVITY_ACTING_ON_A_TRNA	GOMF_CATALYTIC_ACTIVITY_ACTING_ON_A_TRNA	97	0.515197	2.05454	1.35519e-06	2.78178e-05	2.09478e-05	4609	tags=53%, list=26%, signal=39%	TRMT13/NSUN6/TRNT1/METTL8/TRMT1/LCMT2/POP1/RPP40/DTWD1/PUS1/DTD2/PUS10/WARS2/TRMT5/TSEN34/TRMT11/TRMT10B/TYW1/DUS4L/RARS2/LARS2/PTRH2/QTRT1/FARSB/DUS3L/SARS2/THG1L/TRIT1/NSUN3/TSEN2/ELAC1/THUMPD2/YARS2/TRMT61B/VARS2/GATC/PSTK/WDR4/TYW3/PUS3/DALRD3/METTL2B/RPPH1/TRMT10A/SEPSECS/PRORSD1P/AARS2/POP5/FARSA/TRDMT1/METTL6
GOCC_MITOCHONDRIAL_MATRIX	GOCC_MITOCHONDRIAL_MATRIX	433	-0.342939	-1.6719	1.39206e-06	2.84652e-05	2.14353e-05	4199	tags=35%, list=24%, signal=27%	MRPL44/GUF1/NMNAT3/RPUSD3/ACSS1/ALAS2/POLG/ACSM2B/LACTB2/ACADVL/ACAD8/MRPL16/NDUFS2/EXD2/MARS2/BCKDK/NDUFA7/OTC/SIRT5/ECHS1/BCKDHA/FDX1/DNAJA3/NDUFAB1/FASTK/GLUD1/TXN2/MRPS7/LYRM7/DLST/MRPS36/MECR/MRPL40/MRPS28/MRPS10/CPS1/MRPL23/ALKBH7/ME3/MRPL12/PDHA1/MRPL34/PDHB/BCAT2/HSPA9/PRDX3/HMGCL/SMDT1/MRPL38/MRPS9/AURKAIP1/HADHB/POLDIP2/MRPS30/ISCA2/OXCT2/GSTZ1/DLD/PDHA2/NAT8L/ATG4D/ETNPPL/PC/NDUFS3/MRP…
GOBP_MULTICELLULAR_ORGANISMAL_SIGNALING	GOBP_MULTICELLULAR_ORGANISMAL_SIGNALING	157	-0.451855	-1.96033	1.41136e-06	2.87498e-05	2.16496e-05	2188	tags=27%, list=12%, signal=24%	ATP2A2/CACNG4/S1PR1/NFASC/PRKACA/KCNE2/ATP2A3/KCNA5/CHRM5/CACNB4/CHRNA1/KCND3/SCN2B/SCN4B/SCN3B/MAG/PDE4D/SCN7A/ATP1B2/CACNA2D1/ABCC9/ATP2B2/CLCN1/MYH14/KCNN2/CAMK2D/SLC8A3/KCNJ2/SCN1B/BIN1/SCN4A/ANK2/ANK3/CTNNA3/ATP1B1/HRC/AGT/CASQ2/ATP2A1/PLN/ATP1A2/TRDN
GOBP_REGULATION_OF_HEART_RATE	GOBP_REGULATION_OF_HEART_RATE	97	-0.515343	-2.09443	1.44218e-06	2.91549e-05	2.19547e-05	1385	tags=31%, list=8%, signal=29%	KCND3/SCN2B/OXT/SCN4B/SCN3B/NPPA/PDE4D/RNLS/HEY2/TPM1/CACNA2D1/SPX/CAMK2D/SNTA1/KCNJ2/SCN1B/BIN1/GPD1L/DMD/CAV3/ANK2/CTNNA3/POPDC2/HRC/AGT/BVES/CASQ2/MYH6/PLN/MYH7
GOBP_POSITIVE_REGULATION_OF_DNA_METABOLIC_PROCESS	GOBP_POSITIVE_REGULATION_OF_DNA_METABOLIC_PROCESS	277	0.380795	1.77147	1.44101e-06	2.91549e-05	2.19547e-05	3346	tags=32%, list=19%, signal=27%	GINS1/BAZ1A/RAD51AP1/RBBP8/RFC4/DBF4/WRN/CDK1/CDC7/MYC/MSH2/POT1/RUVBL1/SMARCC1/TERF1/RAD50/ATR/ACTL6A/FOXM1/ARID2/USP1/NAF1/NBN/NEK2/PCNA/MBTD1/GINS4/DHX9/SMARCA4/ATAD5/PAXIP1/TNKS/TRRAP/STAT6/SMCHD1/TGFB1/PAK3/PNKP/PBRM1/PRKDC/TRIM28/CYP1B1/RFC2/CCT2/FBXO4/NVL/SMARCA5/YEATS4/HNRNPA1/ARID1A/DHX36/INO80E/KCTD13/SMARCE1/AURKB/ATM/TIMELESS/PTPRC/ACD/UIMC1/POGZ/BRD8/CCT6A/HELQ/GINS3/TFPT/GNL3/PRIM2/…
GOBP_NUCLEOBASE_CONTAINING_COMPOUND_TRANSPORT	GOBP_NUCLEOBASE_CONTAINING_COMPOUND_TRANSPORT	197	0.427272	1.89859	1.45186e-06	2.92398e-05	2.20186e-05	4262	tags=43%, list=24%, signal=33%	PARP11/P2RX7/DDX39A/NUP35/SLC35A5/SRSF7/NXT2/NUP85/NDC1/FMR1/XPOT/THOC1/THOC2/XPO1/TPR/RFTN2/SLC35B3/NUP205/MAGOHB/NUP155/CPSF6/NUP107/DHX9/IGF2BP1/ARC/SSB/TNKS/SLBP/NUP133/NUP54/SLC25A6/IGF2BP2/UPF3B/IGF2BP3/NCBP2/SLC25A5/NPM1/SEH1L/ABCC4/SLC35B4/SLC35A3/HNRNPA1/NUP160/NXT1/RAE1/YTHDC1/SLC33A1/SLC35A1/PEG10/NUP50/ZFP36L1/NUP153/SLC25A17/SETD2/CETN2/AHCTF1/DDX25/NCBP1/TOMM20/SRSF3/EIF4A3/SLC25A32…
GOCC_CILIARY_BASAL_BODY	GOCC_CILIARY_BASAL_BODY	139	0.464307	1.9489	1.53703e-06	3.08388e-05	2.32227e-05	4042	tags=43%, list=23%, signal=34%	CENPF/INTU/CEP290/CCDC88A/CEP78/SPAG5/IFT80/OFD1/DYNC2LI1/WDR11/ODF2L/BBS7/IFT20/CEP19/IFT52/FAM161A/CDC45/RPGR/CAMSAP2/CENPJ/RPGRIP1L/AHI1/TTC8/RAB28/TOPORS/WRAP73/AURKA/RP2/SDCCAG8/PTK2/SPATA7/CCDC66/LCA5/EZR/POC1B/IFT88/NPHP4/CETN2/IFT57/FANK1/PKD2/WDR35/DZIP1/CETN3/RTTN/MAPRE1/RILPL2/TTC26/CCSAP/TTLL1/KIAA0586/ARMC9/CDK10/BBS5/TTLL6/PSMB4/IFT172/IFT81/RAB8A/TUBG1
GOCC_INTERCALATED_DISC	GOCC_INTERCALATED_DISC	50	-0.648962	-2.3155	1.58758e-06	3.16247e-05	2.38145e-05	1897	tags=40%, list=11%, signal=36%	FHOD1/KCNA5/VCL/SLC2A1/HAMP/SCN4B/AKAP6/KCNJ2/SCN1B/PGM5/CAV3/ANK2/ANK3/CTNNA3/ATP1B1/FXYD1/DES/NRAP/ATP1A2/MYH1
GOBP_RNA_MODIFICATION	GOBP_RNA_MODIFICATION	154	0.442368	1.89206	1.58805e-06	3.16247e-05	2.38145e-05	5175	tags=55%, list=29%, signal=39%	TRMT13/TGS1/NAF1/GAR1/NSUN6/CMTR2/METTL8/TRMT1/NAT10/LCMT2/SSB/TRMT6/METTL14/DTWD1/ZC3H13/ADAR/ADAT2/METTL3/PUS1/APOBEC3B/RNMT/PUS10/THADA/TRMT5/FBL/TRMT11/HENMT1/TRMT10B/TYW1/SNRPD1/DUS4L/PUS7L/PUS7/METTL4/QTRT1/SNRPF/FTSJ3/DUS3L/THG1L/DNAJB11/TRIT1/NSUN3/ANKRD16/SNRPD2/NOP2/WDR6/THUMPD2/TRMT61B/SNRPB/SNRPG/ELP4/OSGEP/APOBEC3C/WDR4/TYW3/PUSL1/NHP2/PUS3/CMTR1/DALRD3/METTL2B/THUMPD1/TRMT10A/TRUB1/…
GOCC_CATALYTIC_STEP_2_SPLICEOSOME	GOCC_CATALYTIC_STEP_2_SPLICEOSOME	82	0.539847	2.08533	1.66451e-06	3.30242e-05	2.48684e-05	6048	tags=67%, list=34%, signal=44%	AQR/GPATCH1/PPWD1/MAGOHB/CDC40/CWC22/PNN/SNRPA1/PRPF4B/HNRNPA1/PABPC1/SNRPD1/HNRNPA3/DDX41/SNRPF/PPIL3/SF3B1/SNRPB2/CWC27/HNRNPR/EIF4A3/U2AF1/HNRNPU/SNRPD2/SF3A3/LSM7/SNRPB/PLRG1/SNRPG/CRNKL1/ZCCHC8/DDX5/DHX35/HNRNPK/DDX23/HNRNPC/SRSF1/SYNCRIP/PPIL1/SF3B3/SNRPN/BUD31/SNW1/HNRNPF/SNRPE/RBM22/SF3B6/SF3A2/EFTUD2/HNRNPM/DHX8/SF3A1/BCAS2/RALY/HNRNPA2B1
GOBP_KINETOCHORE_ORGANIZATION	GOBP_KINETOCHORE_ORGANIZATION	21	0.770346	2.19603	1.84604e-06	3.649e-05	2.74783e-05	728	tags=52%, list=4%, signal=50%	NUF2/CENPK/DLGAP5/NDC80/CENPF/SMC2/SMC4/KNTC1/CENPW/CENPE/CENPC
GOBP_ALCOHOL_METABOLIC_PROCESS	GOBP_ALCOHOL_METABOLIC_PROCESS	331	-0.360952	-1.70098	1.87578e-06	3.69412e-05	2.7818e-05	2710	tags=27%, list=15%, signal=23%	GFI1/AVPR1B/RDH8/GDE1/MVK/PNPLA2/GDPD3/MTMR7/IDI1/CYP11B2/LPCAT3/FGF1/AKR1B1/INPP5J/PTAFR/H6PD/MOGAT1/P2RY6/MT3/EPHX2/PCBD1/SEC14L2/INPP4B/ABCG4/INPP1/RDH16/ITPK1/AKR1C3/ACSS2/TKTL1/MIOX/APOA4/APOA5/AKR1C1/TPI1/SNCA/ALDH3B1/COQ3/ADH6/PNPLA4/APOL1/PGP/CYP2C18/RDH12/ACAA2/CYP2C9/CYP1A2/ADCYAP1R1/CYP46A1/PCBD2/QDPR/ALDH1A2/CYP27A1/NFE2L1/DHRS3/CYP3A4/APOB/PLCB1/NR0B2/LEPR/ACO2/ACADL/INPP5A/MOGAT2/CY…
GOBP_MITOCHONDRIAL_ELECTRON_TRANSPORT_NADH_TO_UBIQUINONE	GOBP_MITOCHONDRIAL_ELECTRON_TRANSPORT_NADH_TO_UBIQUINONE	39	-0.678689	-2.30021	1.8973e-06	3.70912e-05	2.7931e-05	4598	tags=85%, list=26%, signal=63%	NDUFA10/DNAJC15/NDUFA6/NDUFA9/NDUFB1/NDUFA8/NDUFS2/NDUFA7/NDUFB9/NDUFAB1/NDUFA1/NDUFS4/NDUFA4/NDUFB6/NDUFB3/NDUFV1/NDUFB7/DLD/NDUFB2/NDUFS3/NDUFA5/NDUFA2/NDUFB10/NDUFAF1/SNCA/COQ9/NDUFV2/NDUFC1/NDUFV3/NDUFS7/NDUFB4/PINK1/NDUFS1
GOCC_CYCLIN_DEPENDENT_PROTEIN_KINASE_HOLOENZYME_COMPLEX	GOCC_CYCLIN_DEPENDENT_PROTEIN_KINASE_HOLOENZYME_COMPLEX	46	0.632704	2.20495	1.89462e-06	3.70912e-05	2.7931e-05	2070	tags=39%, list=12%, signal=35%	CCND1/CKS2/CCNB1/CCNA2/CDK1/CCND2/CKS1B/PCNA/CCNL1/CCNB2/CDK4/CCNT2/CDK14/CCNE2/CCNC/CDK5/CCNL2/CDK13
GOBP_PROTEIN_LOCALIZATION_TO_CHROMOSOME_CENTROMERIC_REGION	GOBP_PROTEIN_LOCALIZATION_TO_CHROMOSOME_CENTROMERIC_REGION	24	0.73914	2.19523	1.95629e-06	3.81048e-05	2.86943e-05	3660	tags=71%, list=21%, signal=56%	BUB1B/NDC80/TTK/ZWILCH/CDK1/KNTC1/SPDL1/RCC2/SMC5/MIS12/CHAMP1/MTBP/AURKB/CENPQ/CDT1/BUB3/JARID2
GOBP_INTRACILIARY_TRANSPORT	GOBP_INTRACILIARY_TRANSPORT	41	0.645609	2.18755	1.97896e-06	3.83379e-05	2.88698e-05	3279	tags=54%, list=19%, signal=44%	INTU/HSPB11/WDR19/IFT74/IFT80/DYNC2H1/DYNC2LI1/TTC30B/BBS12/IFT20/IFT52/RPGR/TTC30A/KIF3B/DYNLL1/LCA5/IFT43/IFT88/IFT57/WDR35/TTC26/IFT27
GOBP_HOMOLOGOUS_RECOMBINATION	GOBP_HOMOLOGOUS_RECOMBINATION	54	0.607956	2.17951	1.98262e-06	3.83379e-05	2.88698e-05	3639	tags=48%, list=21%, signal=38%	TOP2A/RAD51AP1/RBBP8/BRIP1/MND1/RAD54B/TOPBP1/RAD50/RMI1/NBN/TRIP13/SYCP1/C11orf80/FANCD2/MLH3/FANCM/ATM/RAD21/RAD54L/BARD1/TOP2B/PSMC3IP/CCNB1IP1/RAD51/EME1/C14orf39
GOBP_REGULATION_OF_THE_FORCE_OF_HEART_CONTRACTION	GOBP_REGULATION_OF_THE_FORCE_OF_HEART_CONTRACTION	25	-0.749829	-2.30266	2.07904e-06	3.99131e-05	3.0056e-05	434	tags=36%, list=2%, signal=35%	CAMK2D/MYL4/MYH6/MYL3/CSRP3/PLN/ATP1A2/MYH7/MYL2
GOBP_NUCLEOSIDE_TRIPHOSPHATE_METABOLIC_PROCESS	GOBP_NUCLEOSIDE_TRIPHOSPHATE_METABOLIC_PROCESS	211	-0.413522	-1.86603	2.07246e-06	3.99131e-05	3.0056e-05	4063	tags=39%, list=23%, signal=31%	HK3/NDUFB1/NDUFA8/FLCN/UCKL1/CBFA2T3/NDUFS2/FIS1/SIRT6/NDUFA7/ZBTB7A/NDUFB9/RRM2B/GIT1/NDUFAB1/NDUFA1/HK1/HKDC1/NDUFS4/NMNAT1/NDUFB6/ALDOB/NDUFB3/AK5/GCK/NDUFV1/NME6/NDUFB7/INSR/SDHC/NDUFB2/NDUFS3/SDHD/NUPR1/ALDOA/SMPDL3A/HK2/NDUFA5/SDHA/OGDH/NDUFA2/NME9/NDUFB10/TPI1/DHTKD1/NDUFV2/NDUFC1/INS/NDUFV3/AK8/LDHC/SDHB/PKLR/NDUFS7/SLC4A1/NDUFB4/HDAC4/MYH8/MLXIPL/PINK1/PFKFB2/PFKM/PPARA/SLC4A4/NDUFS1/RHO…
GOBP_MUSCLE_ORGAN_MORPHOGENESIS	GOBP_MUSCLE_ORGAN_MORPHOGENESIS	76	-0.563845	-2.20415	2.0868e-06	3.99184e-05	3.006e-05	1068	tags=26%, list=6%, signal=25%	MYBPC3/HAND1/EGLN1/HEY2/TPM1/ZFPM2/ACTC1/MYLK2/ANKRD1/TCAP/MYLPF/MYH6/MYF6/MYL3/TNNI1/TTN/TNNC1/MYH7/XIRP2/MYL2
GOCC_PRERIBOSOME	GOCC_PRERIBOSOME	64	0.567591	2.11637	2.23639e-06	4.26272e-05	3.20998e-05	3731	tags=52%, list=21%, signal=41%	HEATR1/UTP14A/DCAF13/RIOK1/WDR3/NOP58/MAK16/PRKDC/UTP23/SRFBP1/RIOK2/FBL/WDR36/NIP7/NOB1/EIF6/FCF1/UTP6/UTP18/LTV1/MRTO4/FTSJ3/NSA2/MDN1/XRCC5/RPS7/WDR46/UTP3/BYSL/KRR1/MPHOSPH10/NOL10/WDR12
GOMF_OLFACTORY_RECEPTOR_ACTIVITY	GOMF_OLFACTORY_RECEPTOR_ACTIVITY	79	-0.55253	-2.16849	2.40774e-06	4.57298e-05	3.44362e-05	6319	tags=68%, list=36%, signal=44%	OR7E24/OR1A2/OR2F1/OR10H1/OR5V1/OR3A1/OR1J4/OR3A3/OR10A3/OR10C1/OR2C1/OR2B2/OR51M1/OR2W1/OR51I2/OR7C1/OR5L2/OR10D3/OR52D1/OR51B5/OR1E1/OR6B1/OR1I1/OR10A4/OR5P2/OR1A1/OR8D2/OR6A2/OR2J3/OR14J1/OR7C2/OR51B6/OR10A5/OR51E1/OR4D1/OR12D2/OR1J2/OR51B2/OR2H2/OR10J1/OR8B8/OR1D2/OR2S2/OR1G1/OR52A1/OR1F1/OR7A5/OR12D3/OR5I1/OR51I1/OR51B4/OR10H3/OR2B3/OR4D2
GOBP_METAPHASE_PLATE_CONGRESSION	GOBP_METAPHASE_PLATE_CONGRESSION	68	0.561305	2.11203	2.50795e-06	4.74643e-05	3.57423e-05	3263	tags=46%, list=19%, signal=37%	NUF2/CCNB1/NDC80/CENPF/KIF14/KIF18A/CEP55/SPDL1/SPAG5/GEM/CENPE/SPICE1/PIBF1/CENPC/VPS4B/EML4/PSRC1/CDC23/FAM83D/SEH1L/MIS12/CHAMP1/KIF2C/AURKB/CENPQ/HNRNPU/MAPRE1/CDCA5/CHMP5/NUMA1/CDT1
GOBP_REGULATION_OF_SODIUM_ION_TRANSMEMBRANE_TRANSPORT	GOBP_REGULATION_OF_SODIUM_ION_TRANSMEMBRANE_TRANSPORT	65	-0.57728	-2.17052	2.69602e-06	5.08433e-05	3.82868e-05	1908	tags=37%, list=11%, signal=33%	NOS1/WNK2/HECW1/SCN2B/SCN4B/SLMAP/CHP1/SCN3B/ATP1B2/NEDD4L/NEDD4/FXYD3/BPIFA1/CAMK2D/SNTA1/SCN1B/GPD1L/DMD/CAV3/ANK3/PTPN3/ATP1B1/FXYD1/ATP1A2
GOBP_MITOTIC_DNA_INTEGRITY_CHECKPOINT_SIGNALING	GOBP_MITOTIC_DNA_INTEGRITY_CHECKPOINT_SIGNALING	76	0.54662	2.0872	2.82803e-06	5.3145e-05	4.002e-05	4998	tags=57%, list=28%, signal=41%	CCND1/DTL/PBK/CDK1/CDC6/TP53/MSH2/TIPIN/PLK1/TOPBP1/CHEK1/NBN/DONSON/RFWD3/FANCD2/PLK2/PRKDC/BLM/ATM/ATF2/UIMC1/CDK5RAP3/CHEK2/TAOK1/MDC1/TAOK3/EME1/MDM2/XPC/CDK2/TICRR/CASP2/CDC14B/ZNF830/NAE1/GTSE1/WAC/PIDD1/HUS1/CDKN1A/BRCC3/ORC1/RAD17
GOBP_REGULATION_OF_CARDIAC_MUSCLE_CONTRACTION_BY_CALCIUM_ION_SIGNALING	GOBP_REGULATION_OF_CARDIAC_MUSCLE_CONTRACTION_BY_CALCIUM_ION_SIGNALING	22	-0.770522	-2.26484	2.91241e-06	5.45386e-05	4.10695e-05	541	tags=45%, list=3%, signal=44%	TMEM38A/CAMK2D/DMD/ANK2/TMEM38B/ATP1B1/HRC/CASQ2/PLN/ATP1A2
GOBP_RNA_EXPORT_FROM_NUCLEUS	GOBP_RNA_EXPORT_FROM_NUCLEUS	77	0.545135	2.08456	2.96723e-06	5.53711e-05	4.16963e-05	4203	tags=52%, list=24%, signal=40%	DDX39A/NUP85/XPOT/THOC1/THOC2/TPR/MAGOHB/NUP155/CPSF6/NUP107/DHX9/SSB/NUP133/NCBP2/NPM1/HNRNPA1/NUP160/NXT1/RAE1/YTHDC1/NUP153/SETD2/DDX25/NCBP1/SRSF3/EIF4A3/POM121C/THOC6/XPO5/AGFG1/NUP93/SARNP/NRDE2/RAN/AKAP8L/NXF1/KHDRBS1/UPF2/THOC5/NUP188
GOBP_CELL_CYCLE_G1_S_PHASE_TRANSITION	GOBP_CELL_CYCLE_G1_S_PHASE_TRANSITION	244	0.394596	1.81214	3.00228e-06	5.58298e-05	4.20418e-05	2241	tags=25%, list=13%, signal=22%	EZH2/SLFN11/CCND1/RRM2/RBBP8/ID2/KIF14/CCNA2/DBF4/CDC7/STIL/MYC/CDKN3/CDC6/TP53/SMARCC1/CPSF3/SKP2/CCND2/DDR2/ACTL6A/INHBA/ARID2/ID4/ANXA1/CUL4B/RFWD3/APPL2/KMT2E/CRLF3/SMARCA4/CENPJ/ECD/FAM83D/PLK2/BCAT1/NASP/CDK4/PBRM1/CDK14/PRKDC/CDK17/STXBP4/CCNE2/USP37/CDK5/MYO16/NPAT/MEN1/ESRRB/SASS6/APEX1/ARID1A/MTBP/E2F3/SMARCE1/ATM/PRMT2/EIF4EBP1/CDKN2A
GOBP_REGULATION_OF_DNA_REPAIR	GOBP_REGULATION_OF_DNA_REPAIR	185	0.418049	1.83926	3.23558e-06	5.99593e-05	4.51515e-05	3647	tags=35%, list=21%, signal=28%	TWIST1/RAD51AP1/RBBP8/POT1/RUVBL1/SMARCC1/ATR/ACTL6A/CHEK1/FOXM1/ARID2/KLHL15/USP1/PCNA/MBTD1/DHX9/SMARCA4/TRRAP/PARPBP/SMCHD1/PNKP/FIGNL1/PBRM1/PRKDC/TRIM28/TAF2/YEATS4/ARID1A/INO80E/SMARCE1/TIMELESS/SUPT20H/UIMC1/POGZ/BRD8/HELQ/USP51/TFPT/SETD2/KAT2A/BARD1/MORF4L2/MAD2L2/ING3/RPS3/PPP4R2/DDX11/EPC2/UBR5/TP53BP1/ACTR2/HMGB1/DPF2/SUPT7L/SIRT1/TEX15/ERCC8/RNF169/RAD51/EP400/TAF5/SUPT3H/FAM168A/HMG…
GOBP_NON_MOTILE_CILIUM_ASSEMBLY	GOBP_NON_MOTILE_CILIUM_ASSEMBLY	59	0.567717	2.07673	3.26204e-06	6.00328e-05	4.52068e-05	2608	tags=41%, list=15%, signal=35%	GORAB/INTU/CEP290/ARL13B/TBC1D32/IFT74/BBS10/IFT80/DYNC2H1/BBS7/PIBF1/IFT52/VANGL2/CEP135/TMEM107/CENPJ/RPGRIP1L/TTC8/TMEM17/WRAP73/IFT88/EXOC5/CC2D2A/IFT57
GOBP_POSITIVE_REGULATION_OF_RESPONSE_TO_DNA_DAMAGE_STIMULUS	GOBP_POSITIVE_REGULATION_OF_RESPONSE_TO_DNA_DAMAGE_STIMULUS	148	0.442689	1.88244	3.25593e-06	6.00328e-05	4.52068e-05	3110	tags=35%, list=18%, signal=29%	PBK/RAD51AP1/RBBP8/MYC/RUVBL1/SMARCC1/ATR/PMAIP1/ACTL6A/FOXM1/ARID2/USP1/FMR1/PCNA/MBTD1/SPRED1/DHX9/SMARCA4/PAXIP1/TRRAP/SMCHD1/PNKP/PBRM1/TTI1/PRKDC/TRIM28/YEATS4/ARID1A/TTI2/INO80E/SKIL/SMARCE1/ATM/TIMELESS/BCLAF1/UIMC1/POGZ/BRD8/HELQ/TFPT/MSX1/SPRED2/MORF4L2/MAD2L2/ING3/RPS3/DDX11/EPC2/ACTR2/HMGB1/DPF2/SIRT1
GOBP_REGULATION_OF_CATION_CHANNEL_ACTIVITY	GOBP_REGULATION_OF_CATION_CHANNEL_ACTIVITY	164	-0.443737	-1.94582	3.4295e-06	6.28978e-05	4.73642e-05	2800	tags=38%, list=16%, signal=33%	KCNA1/PPP3R2/GSG1L/KLHL24/CACNG7/CACNG2/RNF207/CRHR1/VAMP2/FGF13/STAC2/HCN3/CABP4/HCN1/NLGN3/AHNAK/MAPK8IP2/KCNAB1/KCNS1/P2RY6/CACNG4/KCNRG/RASGRF2/CRHBP/NOS1/DLG4/PRKACA/KCNE2/CACNB4/ABCC8/RASGRF1/JPH1/HPCA/LRRC52/SLMAP/AMIGO1/PPP3CC/NPPA/STIM1/PPP3R1/PDE4D/PINK1/JSRP1/CACNA2D1/RELN/ABCC9/AKAP6/CAMK2D/ADRB2/RRAD/JPH2/DMD/ACTN2/CACNB1/STAC3/ANK2/ANK3/MEF2C/HRC/CASQ2/PLN/TRDN/CASQ1
GOBP_CELL_CYCLE_G2_M_PHASE_TRANSITION	GOBP_CELL_CYCLE_G2_M_PHASE_TRANSITION	140	0.450784	1.89572	3.66055e-06	6.69054e-05	5.03821e-05	2861	tags=34%, list=16%, signal=28%	CCND1/DTL/CCNB1/NDC80/CENPF/RBBP8/KIF14/CCNA2/FBXO5/CDK1/CDC7/MASTL/CDC6/TP53/PLK1/NABP1/TOPBP1/RAD50/MELK/SKP2/CHEK1/FOXM1/NBN/DONSON/VPS4B/ATAD5/PAXIP1/CCNB2/RCC2/CDK4/CDK14/BLM/CDC25B/NPM1/AURKA/TAF2/ESRRB/AURKB/ATM/SIN3A/UIMC1/RAD21/BARD1/CDK5RAP3/CHEK2/WEE1/PPM1D
GOBP_ESTABLISHMENT_OF_ORGANELLE_LOCALIZATION	GOBP_ESTABLISHMENT_OF_ORGANELLE_LOCALIZATION	405	0.337898	1.62155	3.71604e-06	6.76877e-05	5.09712e-05	4561	tags=34%, list=26%, signal=26%	WASF1/NUF2/GRP/CCNB1/NDC80/NUSAP1/CENPF/KIF14/NEFH/KIF18A/CEP55/SPDL1/PLK1/GJA1/SPAG5/TERF1/SYT4/MAD2L1/KIT/GEM/CENPE/KIF3A/DOCK7/WDR11/SPICE1/CEP83/BBS7/PIBF1/CENPC/XPO1/CEP19/HIF1A/ABCE1/LMNB1/VPS4B/EML4/PSRC1/ITGA4/SPAST/MYO1D/CDC23/FAM83D/KIF3B/FAM91A1/LMNB2/EXOC1/EXOC6B/TRAPPC13/PRKCZ/ASIP/HOOK3/MYO1B/RIOK2/TRAPPC10/NPM1/SEH1L/CDK5/MIS12/CHAMP1/KIF2C/FER/CLMN/AURKB/CEP120/ATM/EZR/BICD1/INSC/…
GOBP_ANION_TRANSPORT	GOBP_ANION_TRANSPORT	472	-0.331329	-1.61842	3.87366e-06	7.03188e-05	5.29525e-05	2831	tags=27%, list=16%, signal=23%	GLRA2/SLC22A13/SLC9A3R1/ANO6/SLC11A1/SLC37A1/RHAG/AGXT/ADORA1/SLC6A5/SLC43A2/AVPR1B/SLC13A4/SLC17A9/CLCA4/MTTP/KCNJ10/HRH3/SLC6A8/GABRR2/PTGES/PTAFR/SLC22A9/HTR1B/TSPO2/UMOD/SLC7A6/SLC22A25/P2RY6/CLDN17/GABRA4/SLC16A7/SLC4A8/SLCO2A1/TRH/SLC52A3/SLC51A/CPTP/SLCO1A2/BSND/ANO7/SLC37A2/VDAC3/SLC36A1/FGF23/MAP2K6/SLC22A14/GABRA6/SSTR4/CACNB4/PLA2G2D/SLC22A12/PLA2G4F/CLCNKB/AKR1C1/CA7/SLC4A11/SNCA/SLC6…
GOBP_REGULATION_OF_DNA_TEMPLATED_TRANSCRIPTION_ELONGATION	GOBP_REGULATION_OF_DNA_TEMPLATED_TRANSCRIPTION_ELONGATION	93	0.502971	1.9905	4.08642e-06	7.39295e-05	5.56715e-05	5055	tags=51%, list=29%, signal=36%	EZH2/INTS6/ZNF326/TCERG1/INTS2/HMGN1/THOC1/INTS7/LEO1/CCNT2/MED1/NCBP2/SUPT16H/MED23/INTS10/MED29/MED17/INTS8/SCAF8/CDK13/MED19/NCBP1/GTF2F1/HNRNPU/INTS4/NELFCD/CDC73/EAPP/WDR43/ZC3H4/CCAR2/CCNT1/CDK12/EAF1/NELFB/MED31/THOC5/INTS3/MED8/MED30/LARP7/ELL3/MED4/SETD5/CTNNB1/MED16/VHL
GOBP_POSITIVE_REGULATION_OF_CALCIUM_ION_TRANSMEMBRANE_TRANSPORT	GOBP_POSITIVE_REGULATION_OF_CALCIUM_ION_TRANSMEMBRANE_TRANSPORT	86	-0.528906	-2.09881	5.01131e-06	9.0356e-05	6.80412e-05	1900	tags=31%, list=11%, signal=28%	GRM6/KCNE2/CD19/IL13/LACRT/CACNB4/SNCA/BDKRB1/F2/GRIN1/ADCYAP1R1/PPP3CC/STIM1/PPP3R1/CACNA2D1/P2RX5/AKAP6/RGN/JPH2/STAC3/ANK2/HSPA2/CAPN3/ATP1B1/ATP2A1/TRDN/CASQ1
GOBP_ATP_BIOSYNTHETIC_PROCESS	GOBP_ATP_BIOSYNTHETIC_PROCESS	65	-0.567503	-2.13376	5.56611e-06	0.000100021	7.53195e-05	4598	tags=62%, list=26%, signal=46%	NDUFA10/TREM2/NDUFA6/NDUFA9/NDUFA12/NDUFB1/NDUFA8/FLCN/NDUFS2/NDUFA7/NDUFB9/NDUFAB1/NDUFA1/NDUFS4/NDUFB6/NDUFB3/NDUFV1/NDUFB7/SDHC/NDUFB2/NDUFS3/SDHD/ALDOA/NDUFA5/SDHA/NDUFA2/NDUFB10/NDUFV2/NDUFC1/NDUFV3/LDHC/SDHB/PKLR/NDUFS7/NDUFB4/PINK1/PPARA/NDUFS1/SLC25A12/PPARGC1A
GOBP_REGULATION_OF_CARDIAC_MUSCLE_CONTRACTION	GOBP_REGULATION_OF_CARDIAC_MUSCLE_CONTRACTION	67	-0.564037	-2.12829	5.61257e-06	0.000100182	7.54402e-05	947	tags=25%, list=5%, signal=24%	NPPA/PDE4D/TMEM38A/CAMK2D/KCNJ2/BIN1/DMD/CAV3/ANK2/CTNNA3/TMEM38B/ATP1B1/HRC/CASQ2/ATP2A1/PLN/ATP1A2
GOBP_RNA_PHOSPHODIESTER_BOND_HYDROLYSIS	GOBP_RNA_PHOSPHODIESTER_BOND_HYDROLYSIS	135	0.456521	1.91625	5.60696e-06	0.000100182	7.54402e-05	4367	tags=44%, list=25%, signal=34%	CPSF3/ERI1/XRN2/AGO3/CPSF6/CSTF3/PAN3/AGO2/NYNRIN/DIS3L2/POP1/EXOSC4/RPP40/SLFN12/CNOT6/PAN2/EXO1/NCBP2/UTP23/EXOSC8/DROSHA/RPS21/RNASE6/CSTF2/RNASEH2A/PNLDC1/APEX1/EXOSC10/DCP2/TSEN34/PCF11/NOB1/FCF1/XRN1/ANGEL2/DIS3/DBR1/SND1/TSEN2/NCBP1/NUDT21/FEN1/ELAC1/DICER1/CNOT8/ERI2/CNOT6L/FIP1L1/EXOSC2/EXOSC3/NHP2/ISG20L2/RNASEL/CPSF7/RPPH1/CNOT2/RNASET2/SLFN13/SAMHD1/POP5
GOMF_CATION_CHANNEL_ACTIVITY	GOMF_CATION_CHANNEL_ACTIVITY	303	-0.369745	-1.73091	5.63724e-06	0.000100287	7.55192e-05	3879	tags=33%, list=22%, signal=26%	PKD2L1/OTOP2/RHD/CUL5/KCNIP4/KCNIP2/LRRC38/P2RX1/TRPV4/KCNA10/CHRNG/TRPM2/KCNA1/KCNJ1/P2RX6/KCNB2/SCN10A/CNGA1/CACNG7/KCNC4/HTR3B/SCN5A/CACNG2/KCNQ4/CHRNB2/TPCN1/GRIK5/KCNQ3/SLC12A4/HTR3A/GRIN2B/KCNG4/CATSPER1/TRPM3/ANO6/KCNK16/FXYD4/RHAG/HCN3/HCN1/KCNJ10/HTR3C/KCNAB1/RHBG/KCNA6/NCS1/HTR1B/KCNS1/KCNN4/KCNT1/GRIN3A/CACNG4/TMC2/ASIC4/AQP1/CACNA1F/KCNE2/MCU/KCNA5/CACNB4/CHRNA1/ABCC8/SLC4A11/KCNB1/CH…
GOBP_POSITIVE_REGULATION_OF_CELL_CYCLE_PHASE_TRANSITION	GOBP_POSITIVE_REGULATION_OF_CELL_CYCLE_PHASE_TRANSITION	109	0.484257	1.97082	5.71683e-06	0.000101364	7.6331e-05	1905	tags=30%, list=11%, signal=27%	EZH2/CCND1/DTL/RRM2/CCNB1/DLGAP5/FBXO5/CDK1/CDC7/STIL/CDC6/CPSF3/UBE2C/CCND2/DDR2/THOC1/ANXA1/CUL4B/VPS4B/KMT2E/CENPJ/ATAD5/CDC23/FAM83D/RCC2/CDK4/TMOD3/STXBP4/CDC25B/NPM1/SASS6/APEX1/MTBP
GOBP_REGULATION_OF_RYANODINE_SENSITIVE_CALCIUM_RELEASE_CHANNEL_ACTIVITY	GOBP_REGULATION_OF_RYANODINE_SENSITIVE_CALCIUM_RELEASE_CHANNEL_ACTIVITY	21	-0.769185	-2.19971	5.90308e-06	0.00010432	7.85568e-05	1908	tags=62%, list=11%, signal=55%	NOS1/PRKACA/JPH1/PDE4D/JSRP1/AKAP6/CAMK2D/JPH2/DMD/HRC/CASQ2/PLN/TRDN
GOBP_PROTEIN_CONTAINING_COMPLEX_LOCALIZATION	GOBP_PROTEIN_CONTAINING_COMPLEX_LOCALIZATION	167	0.422311	1.82322	5.98042e-06	0.000105338	7.93234e-05	4038	tags=43%, list=23%, signal=34%	DLG2/INTU/HSPB11/WDR19/IFT74/TERF1/IFT80/DYNC2H1/ATR/DYNC2LI1/TTC30B/NDC1/SLC1A1/BBS12/IFT20/XPO1/IFT52/SHISA6/ABCE1/LMNB1/RPGR/ARC/TTC30A/DBN1/GPC6/RCC2/KIF3B/ZDHHC3/SNAP25/LMNB2/PRKCZ/RIOK2/ADAM10/NPM1/SEH1L/DYNLL1/LCA5/ATM/EZR/IFT43/EIF6/IFT88/LTV1/EFNB2/IFT57/MDN1/CPLX1/WDR35/DZIP1/HNRNPU/TYROBP/SFPQ/SDAD1/HIP1/TTC26/IPO9/LSG1/IFT27/AP2A2/DLG1/RAN/NLGN1/NPTN/AP2M1/CLSTN1/GRIPAP1/AKAP9/NETO1/I…
GOBP_REGULATION_OF_CARDIAC_MUSCLE_CONTRACTION_BY_REGULATION_OF_THE_RELEASE_OF_SEQUESTERED_CALCIUM_ION	GOBP_REGULATION_OF_CARDIAC_MUSCLE_CONTRACTION_BY_REGULATION_OF_THE_RELEASE_OF_SEQUESTERED_CALCIUM_ION	18	-0.799719	-2.17381	6.03428e-06	0.000105937	7.97746e-05	541	tags=50%, list=3%, signal=49%	TMEM38A/CAMK2D/DMD/ANK2/TMEM38B/HRC/CASQ2/PLN/ATP1A2
GOBP_MEMBRANE_DEPOLARIZATION_DURING_ACTION_POTENTIAL	GOBP_MEMBRANE_DEPOLARIZATION_DURING_ACTION_POTENTIAL	35	-0.675285	-2.21543	6.43699e-06	0.000112637	8.48195e-05	1290	tags=40%, list=7%, signal=37%	SCN2B/SCN4B/SLMAP/SCN3B/SCN7A/CACNA2D1/KCNJ2/SCN1B/CAV3/SCN4A/ANK2/ANK3/PTPN3/ATP1A2
GOMF_ATP_DEPENDENT_CHROMATIN_REMODELER_ACTIVITY	GOMF_ATP_DEPENDENT_CHROMATIN_REMODELER_ACTIVITY	33	0.673867	2.17577	6.45935e-06	0.000112659	8.48359e-05	3490	tags=73%, list=20%, signal=58%	CHD3/RAD54B/HELLS/BTAF1/SMARCAD1/ERCC6L2/SHPRH/CHD1/TTF2/SMARCA4/CHD9/RSF1/CHD8/SMARCA5/SMARCAL1/SMARCA1/CHD6/ZRANB3/HLTF/RAD54L/ATRX/CHD2/CHD1L/EP400
GOMF_VOLTAGE_GATED_CATION_CHANNEL_ACTIVITY	GOMF_VOLTAGE_GATED_CATION_CHANNEL_ACTIVITY	141	-0.446512	-1.91269	6.48285e-06	0.0001127	8.48672e-05	5060	tags=50%, list=29%, signal=36%	KCNG1/KCNK10/KCNH1/HCN4/KCNK7/HVCN1/KCNF1/KCNJ5/LRRC55/KCNJ14/CACNG5/KCNH8/KCNQ1/KCNAB2/GRIN2C/CATSPER3/KCNK9/KCNC3/KCNIP2/LRRC38/KCNA10/KCNA1/KCNJ1/KCNB2/CACNG7/KCNC4/CACNG2/KCNQ4/KCNQ3/GRIN2B/KCNG4/CATSPER1/KCNK16/HCN3/HCN1/KCNJ10/KCNAB1/KCNA6/NCS1/HTR1B/KCNS1/KCNT1/GRIN3A/CACNG4/TMC2/CACNA1F/KCNE2/KCNA5/CACNB4/ABCC8/KCNB1/KCND3/SCN2B/GRIN1/LRRC52/CACNA2D3/KCNQ5/KCNJ11/KCNMA1/CACNG6/CACNA2D1/AB…
GOCC_SITE_OF_DOUBLE_STRAND_BREAK	GOCC_SITE_OF_DOUBLE_STRAND_BREAK	65	0.563119	2.09761	6.66113e-06	0.000115424	8.6918e-05	4823	tags=57%, list=27%, signal=41%	RBBP8/TP53/NABP1/RAD50/SMARCAD1/NBN/RNF138/RFWD3/SMCHD1/SMC5/PNKP/SMC6/RAD18/ESCO2/ARPC5/SMARCA5/SMARCAL1/ARPC3/XRCC4/TIMELESS/ATF2/MAD2L2/ACTR3/TP53BP1/ACTR2/RPA4/CHD1L/RNF169/RAD51/UFL1/NABP2/IFFO1/SAMHD1/INTS3/RPA3/HUS1/POLH
GOBP_CENTROSOME_DUPLICATION	GOBP_CENTROSOME_DUPLICATION	68	0.544808	2.04996	6.81786e-06	0.000117757	8.86751e-05	3363	tags=54%, list=19%, signal=44%	NDC80/STIL/OFD1/CEP76/ALMS1/SPICE1/TMEM67/XPO1/CEP192/KIAA0753/CEP135/CEP44/VPS4B/MDM1/PLK4/CENPJ/NAT10/PLK2/CEP152/CHORDC1/GEN1/USP33/NPM1/SASS6/BRCA2/CEP120/POC1B/PPP1R35/CCP110/CETN2/KAT2A/PKD2/SAC3D1/RTTN/SIRT1/CHMP5/ARHGEF10
GOMF_TRANSMEMBRANE_TRANSPORTER_BINDING	GOMF_TRANSMEMBRANE_TRANSPORTER_BINDING	118	-0.475606	-1.99686	6.85024e-06	0.000117935	8.88089e-05	1908	tags=27%, list=11%, signal=24%	NOS1/KCNE2/ATP2A3/ABCC8/KCNB1/BAG2/KCND3/LRRC52/SCN4B/HERPUD1/SCN3B/KCNJ11/PDE4D/VDAC1/NEDD4L/ABCC9/AKAP6/CAMK2D/SNTA1/SCN1B/GPD1L/ACTN2/CAV3/ANK2/ANK3/HRC/FXYD1/ANK1/FHL1/TCAP/ACTN3/TRDN
GOBP_THIOESTER_METABOLIC_PROCESS	GOBP_THIOESTER_METABOLIC_PROCESS	81	-0.527321	-2.07697	7.07084e-06	0.000121341	9.1374e-05	2922	tags=40%, list=17%, signal=33%	PDHA1/PDHB/MVK/ACSL6/DLD/PDHA2/NUDT7/PIPOX/MCEE/ACSL3/OGDH/ACSS2/ACSL5/SNCA/FITM2/SUCLA2/SUCLG1/BAAT/ACOT11/PDK2/DLAT/PDHX/ACSF2/MLYCD/GLYAT/ACAT1/ACSM5/MPC2/SUCLG2/HMGCS2/ACSL1/PDK4
GOBP_INOSITOL_PHOSPHATE_MEDIATED_SIGNALING	GOBP_INOSITOL_PHOSPHATE_MEDIATED_SIGNALING	56	-0.583589	-2.13391	7.14769e-06	0.000122267	9.20712e-05	1990	tags=30%, list=11%, signal=27%	CAMTA1/LACRT/NFATC1/FHL2/GPR62/CHP1/PPP3CC/PPP3R1/INPP5A/LMCD1/AKAP6/NMUR2/HOMER2/MYOZ1/ACTN3/C10orf71/MYOZ2
GOBP_MAINTENANCE_OF_CELL_NUMBER	GOBP_MAINTENANCE_OF_CELL_NUMBER	171	0.41976	1.81796	7.18342e-06	0.000122485	9.22357e-05	5012	tags=48%, list=28%, signal=35%	EZH2/ASPM/MYC/LDB2/ARID4A/SMARCC1/KIT/ACTL6A/SMC3/NIPBL/KDM3A/MTF2/LEO1/HDAC1/IGF2BP1/SMARCA4/FANCD2/DIS3L2/METTL14/IGF1/SMC5/SKI/ZC3H13/METTL3/LBH/SOX4/HOOK3/ZNF322/LIG4/CNOT3/MED17/ESRRB/SMC1A/SS18/HDAC2/ARID1A/MED12/CTR9/SMARCE1/SIN3A/GNL3/REST/ARID4B/KAT2A/MCPH1/SUDS3/KDM2B/PELO/DPF2/CDC73/SOX2/WDR43/TET1/JAG1/PTN/OGT/ELAVL1/HMGA2/SPI1/RBPJ/NOTCH1/ACTB/CNOT2/TBX3/RBBP4/PHF19/ZIC3/HESX1/GATA2/…
GOCC_NADH_DEHYDROGENASE_COMPLEX	GOCC_NADH_DEHYDROGENASE_COMPLEX	38	-0.65611	-2.20075	7.27315e-06	0.000123193	9.27689e-05	4598	tags=79%, list=26%, signal=58%	NDUFA10/NDUFA6/NDUFA9/NDUFA12/NDUFB1/NDUFA8/NDUFS2/NDUFA7/NDUFB9/NDUFAB1/NDUFA1/NDUFS4/NDUFA4/NDUFB6/NDUFB3/NDUFV1/NDUFB7/NDUFB2/NDUFS3/NDUFA5/NDUFA2/NDUFB10/NDUFAF1/NDUFV2/NDUFC1/NDUFV3/NDUFS7/NDUFB4/WDR93/NDUFS1
GOCC_MITOTIC_SPINDLE_POLE	GOCC_MITOTIC_SPINDLE_POLE	37	0.642657	2.12854	7.29419e-06	0.000123193	9.27689e-05	3208	tags=57%, list=18%, signal=47%	ASPM/PLK1/SPAG5/CNTRL/SMC3/FAM161A/STAG2/FAM83D/TNKS/SMC6/KATNBL1/NIN/AURKA/STAG1/SMC1A/AURKB/RAE1/KIF20B/MAPRE1/MAP10/NUMA1
GOBP_CARDIAC_CONDUCTION	GOBP_CARDIAC_CONDUCTION	91	-0.517525	-2.08958	7.25774e-06	0.000123193	9.27689e-05	1862	tags=32%, list=11%, signal=29%	PRKACA/KCNE2/ATP2A3/KCNA5/KCND3/SCN2B/SCN4B/SCN3B/PDE4D/ATP1B2/CACNA2D1/ABCC9/ATP2B2/KCNN2/CAMK2D/SLC8A3/KCNJ2/SCN1B/BIN1/ANK2/CTNNA3/ATP1B1/HRC/AGT/CASQ2/ATP2A1/PLN/ATP1A2/TRDN
GOBP_ATP_SYNTHESIS_COUPLED_ELECTRON_TRANSPORT	GOBP_ATP_SYNTHESIS_COUPLED_ELECTRON_TRANSPORT	77	-0.540669	-2.11593	7.4669e-06	0.000125712	9.46659e-05	4598	tags=70%, list=26%, signal=52%	NDUFA10/DNAJC15/NDUFA6/NDUFA9/UQCRC2/UQCRB/NDUFA12/NDUFB1/NDUFA8/NDUFS2/NDUFA7/COX8A/NDUFB9/UQCRQ/NDUFAB1/NDUFA1/COX4I1/NDUFS4/NDUFA4/NDUFB6/NDUFB3/UQCR11/NDUFV1/NDUFB7/DLD/SDHC/NDUFB2/NDUFS3/SDHD/NDUFA5/SDHA/COX5B/NDUFA2/UQCR10/COX5A/NDUFB10/NDUFAF1/SNCA/GHITM/UQCRFS1/COQ9/UQCRC1/NDUFV2/NDUFC1/NDUFV3/SDHB/NDUFS7/COX7B/NDUFB4/CYCS/PINK1/NDUFS1/COX7A1/COX6A2
GOBP_MITOTIC_G2_M_TRANSITION_CHECKPOINT	GOBP_MITOTIC_G2_M_TRANSITION_CHECKPOINT	43	0.606362	2.07351	8.02956e-06	0.00013476	0.000101479	5139	tags=72%, list=29%, signal=51%	DTL/RBBP8/CDK1/CDC6/PLK1/NABP1/TOPBP1/RAD50/CHEK1/NBN/DONSON/BLM/ATM/UIMC1/BARD1/CDK5RAP3/TAOK1/TAOK3/TICRR/CDC14B/ZNF830/NABP2/NAE1/INTS3/HUS1/CDKN1A/BRCC3/ORC1/CHFR/RAD17/CLSPN
GOCC_INTRACILIARY_TRANSPORT_PARTICLE	GOCC_INTRACILIARY_TRANSPORT_PARTICLE	24	0.718229	2.13312	8.56671e-06	0.000143325	0.000107928	3927	tags=71%, list=22%, signal=55%	HSPB11/WDR19/IFT74/TRIM59/IFT80/TTC30B/IFT20/IFT52/TTC30A/IFT43/IFT88/IFT57/WDR35/TTC26/IFT27/IFT172/IFT81
GOBP_POSITIVE_REGULATION_OF_CALCIUM_ION_TRANSPORT	GOBP_POSITIVE_REGULATION_OF_CALCIUM_ION_TRANSPORT	120	-0.473731	-1.98924	9.23122e-06	0.000153959	0.000115937	1900	tags=25%, list=11%, signal=22%	GRM6/KCNE2/CD19/IL13/LACRT/CACNB4/SNCA/BDKRB1/F2/GRIN1/ORAI1/ADCYAP1R1/PPP3CC/STIM1/PPP3R1/CXCL12/CACNA2D1/P2RX5/AKAP6/RGN/JPH2/CAMK2A/STAC3/ANK2/HSPA2/CAPN3/ATP1B1/ATP2A1/TRDN/CASQ1
GOBP_OXIDATIVE_PHOSPHORYLATION	GOBP_OXIDATIVE_PHOSPHORYLATION	104	-0.489091	-1.99838	9.36118e-06	0.00015564	0.000117203	4598	tags=61%, list=26%, signal=45%	NDUFA10/DNAJC15/ABCD1/NDUFA6/NDUFA9/UQCRC2/UQCRB/NDUFA12/NDUFB1/NDUFA8/NDUFS2/NDUFA7/COX8A/NDUFB9/UQCRQ/NDUFAB1/NDUFA1/COX4I1/NDUFS4/NDUFA4/NDUFB6/COX6B2/NDUFB3/UQCR11/NDUFV1/NDUFB7/DLD/SDHC/NDUFB2/NDUFS3/SDHD/NUPR1/NDUFA5/SDHA/COX5B/NDUFA2/UQCR10/COX5A/NDUFB10/NDUFAF1/SNCA/GHITM/UQCRFS1/COQ9/UQCRC1/NDUFV2/NDUFC1/PPIF/NDUFV3/SLC25A23/SDHB/NDUFS7/COX7B/FXN/NDUFB4/CYCS/MLXIPL/PINK1/NDUFS1/CHCHD10/C…
GOBP_CELLULAR_RESPONSE_TO_IONIZING_RADIATION	GOBP_CELLULAR_RESPONSE_TO_IONIZING_RADIATION	68	0.539682	2.03067	9.49396e-06	0.000157358	0.000118496	3634	tags=43%, list=21%, signal=34%	IFI16/RAD51AP1/SNAI2/WRN/SFRP2/TP53/ECT2/RHNO1/ATR/CCND2/NIPBL/INTS7/FIGNL1/LIG4/BLM/FBXO4/BRCA2/ATM/TSPYL5/EGR1/ZMPSTE24/BARD1/XRCC5/CHEK2/TP53BP1/SIRT1/RAD51/TNKS1BP1/MDM2
GOBP_SISTER_CHROMATID_COHESION	GOBP_SISTER_CHROMATID_COHESION	49	0.599077	2.11575	9.74883e-06	0.000161082	0.0001213	3119	tags=45%, list=18%, signal=37%	BUB1B/CDC20/PDS5B/PLK1/SMC3/NIPBL/STAG2/BUB1/TNKS/SMC5/ESCO2/PDS5A/STAG1/SMC1A/MCMBP/POGZ/RAD21/ATRX/DDX11/FEN1/SFPQ/CDCA5
GOBP_NUCLEAR_EXPORT	GOBP_NUCLEAR_EXPORT	148	0.428242	1.82101	9.78355e-06	0.000161157	0.000121357	4203	tags=43%, list=24%, signal=33%	EGR2/DDX39A/NUP85/XPOT/THOC1/THOC2/XPO1/TPR/UHMK1/ABCE1/MAGOHB/NUP155/CPSF6/NUP107/DHX9/CTDSPL2/SSB/NUP133/TGFB1/CAMK1/NCBP2/ANP32B/RIOK2/NPM1/CDK5/HNRNPA1/NUP160/NXT1/RAE1/YTHDC1/SP100/EIF6/CSE1L/LTV1/NUP153/SETD2/DDX25/BARD1/MDN1/NCBP1/SRSF3/EIF4A3/SDAD1/POM121C/THOC6/XPO6/CALR/LSG1/XPO5/AGFG1/NUP93/TXN/XPO7/SARNP/NRDE2/RAN/AKAP8L/NXF1/KHDRBS1/UPF2/THOC5/TCF7L2/RANBP2/NUP188
GOBP_REGULATION_OF_SMALL_MOLECULE_METABOLIC_PROCESS	GOBP_REGULATION_OF_SMALL_MOLECULE_METABOLIC_PROCESS	296	-0.364092	-1.699	9.83096e-06	0.000161439	0.00012157	2717	tags=26%, list=15%, signal=23%	GCK/GFI1/AVPR1B/APOC3/DKKL1/GIP/DYRK2/LPCAT3/FGF1/PTAFR/INSR/NCS1/H6PD/FMO4/P2RY6/GUCA2B/ABCD2/GPT/NUPR1/EPHX2/GSK3A/RCVRN/ATCAY/SEC14L2/ABCG4/NOS1/PPTC7/AKR1C3/APOC2/RORA/APOA4/APOA5/SNCA/FOXO1/MFSD2A/COQ3/GUCA2A/HPCA/INS/PGP/WDTC1/CLYBL/ADCYAP1R1/SLC4A1/ARPP19/ACADM/CEACAM1/ME1/APOB/HDAC4/MLXIPL/MID1IP1/SLC45A3/PINK1/PFKFB2/LEPR/PDK2/PPARA/ACADL/MLYCD/SLC4A4/NR4A3/FMO2/MAS1/PFKFB1/ADIPOQ/BHMT/S…
GOMF_RIBONUCLEOPROTEIN_COMPLEX_BINDING	GOMF_RIBONUCLEOPROTEIN_COMPLEX_BINDING	138	0.438946	1.84707	1.00805e-05	0.000165029	0.000124273	4413	tags=41%, list=25%, signal=31%	EZH2/TMA16/CPEB2/ERI1/IMPACT/PHF6/CBX5/FMR1/NME1/RNF135/UHMK1/ABCE1/RBM3/CPSF6/DHX33/DHX9/PRMT3/DNAJC2/SLFN12/SRP72/EIF3C/LTN1/NPM1/NVL/SNRPA/SNRPD1/SPATA5/EIF6/LETMD1/RPN2/SPATA5L1/SND1/SECISBP2L/LETM2/EIF4A3/NAA15/HNRNPU/SEC61A1/GEMIN4/SNRPB/XPO5/NAA16/SNRPG/PPIH/TTC5/DDX5/MDM2/WDR12/RNASEL/IFIH1/PRMT5/DHX29/CKAP5/PRMT7/UNG/SEC61B
GOBP_OLEFINIC_COMPOUND_METABOLIC_PROCESS	GOBP_OLEFINIC_COMPOUND_METABOLIC_PROCESS	140	-0.446309	-1.91196	1.074e-05	0.000175289	0.000131999	2890	tags=34%, list=16%, signal=28%	FAAH/CYP4F12/FAAH2/RDH8/STAT5B/PNPLA2/DKKL1/ALOX15B/CYP11B2/AKR1B1/H6PD/EPHX2/PTGS1/CYP4F11/CYP2S1/RDH16/AKR1C3/AKR1C1/PTGDS/CYP2C19/PLA2G4C/ADH6/PNPLA4/GRIN1/CYP2C18/RDH12/CYP2C9/CYP1A2/CYP46A1/CYP2A13/ALDH1A2/DHRS3/CYP2A6/CYP3A4/CYP4F2/CYP1A1/DHRS7/CYP2J2/ADH1A/ALDH1A1/MGLL/AKR1B10/TTR/BCO2/RDH5/ADH1C/ADH1B
GOMF_METAL_ION_TRANSMEMBRANE_TRANSPORTER_ACTIVITY	GOMF_METAL_ION_TRANSMEMBRANE_TRANSPORTER_ACTIVITY	411	-0.33717	-1.63168	1.10992e-05	0.000180598	0.000135997	3570	tags=30%, list=20%, signal=24%	LRRC38/SLC6A12/SLC5A7/TRPV4/KCNA10/TRPM2/KCNA1/SLC9A3/KCNJ1/KCNB2/SCN10A/CACNG7/KCNC4/ATP4A/SCN5A/CACNG2/KCNQ4/TPCN1/SLC9A9/GRIK5/KCNQ3/SLC12A4/GRIN2B/CNNM4/ATP4B/KCNG4/CATSPER1/TRPM3/SLC40A1/KCNK16/FXYD4/SLC11A1/SLC6A5/ATP7B/HCN3/SLC13A4/HCN1/KCNJ10/SLC6A8/SLC5A2/KCNAB1/KCNA6/SLC30A3/SLC5A11/NCS1/HTR1B/KCNS1/KCNN4/KCNT1/ATP2A2/GRIN3A/SLC8B1/SLC4A8/CACNG4/TMC2/SLC28A2/SLC31A2/ASIC4/AQP1/SLC28A1/C…
GOBP_SODIUM_ION_TRANSMEMBRANE_TRANSPORT	GOBP_SODIUM_ION_TRANSMEMBRANE_TRANSPORT	174	-0.420088	-1.8516	1.13619e-05	0.000184311	0.000138793	3347	tags=37%, list=19%, signal=30%	SLC9A3/SCN10A/KLHL24/ATP4A/SCN5A/TPCN1/SLC9A9/CNNM4/ATP4B/SLC9A3R1/SLC6A19/ANO6/FXYD4/FGF13/SLC6A5/HCN3/HCN1/SLC6A8/SLC5A2/FXYD7/SLC8B1/SLC4A8/NOS1/ASIC4/WNK2/SLC4A11/SLC6A1/HECW1/SLC41A1/SLC9A2/SCN2B/ATP12A/SCN4B/SLMAP/CHP1/SLC17A4/SCN3B/NPPA/SLC5A5/SCN7A/SCNN1A/ATP1B2/SLC4A4/SLC6A17/NEDD4L/SLC5A1/NEDD4/FXYD3/BPIFA1/CAMK2D/SLC12A2/SLC8A3/SNTA1/SLC20A2/SCN1B/GPD1L/DMD/CAV3/SCN4A/ANK3/PTPN3/ATP1B1…
GOBP_REGULATION_OF_CELL_CYCLE_G2_M_PHASE_TRANSITION	GOBP_REGULATION_OF_CELL_CYCLE_G2_M_PHASE_TRANSITION	98	0.486493	1.94395	1.14265e-05	0.000184798	0.000139159	2695	tags=35%, list=15%, signal=30%	CCND1/DTL/CCNB1/CENPF/RBBP8/KIF14/FBXO5/CDK1/CDC7/CDC6/TP53/PLK1/NABP1/TOPBP1/RAD50/CHEK1/NBN/DONSON/VPS4B/ATAD5/PAXIP1/RCC2/CDK4/BLM/CDC25B/NPM1/AURKA/AURKB/ATM/SIN3A/UIMC1/RAD21/BARD1/CDK5RAP3
GOBP_ADAPTIVE_THERMOGENESIS	GOBP_ADAPTIVE_THERMOGENESIS	156	-0.431081	-1.87307	1.15085e-05	0.000185561	0.000139734	1999	tags=28%, list=11%, signal=25%	RHEB/G0S2/UCP2/LNPEP/WNT10B/YBX2/OMA1/LGR4/IL13/MAP2K6/FH/CPT2/SCT/LCN2/HADH/OXT/SORL1/PER2/MFN2/PCTP/ACOT11/LEPR/ACADL/GRB10/PLCL2/ZNF423/PRKAB2/IL15/ALDH1A1/ADRB2/LPIN1/ADIPOQ/ACHE/UCP3/FABP4/CD36/GATM/ESRRG/SLC25A4/ACSL1/PLCL1/PPARGC1A/ACTN3/SLN
GOMF_ACTIVE_ION_TRANSMEMBRANE_TRANSPORTER_ACTIVITY	GOMF_ACTIVE_ION_TRANSMEMBRANE_TRANSPORTER_ACTIVITY	256	-0.3768	-1.71488	1.17636e-05	0.000189103	0.000142401	3347	tags=32%, list=19%, signal=26%	SLC9A3/ATP6V0D2/SLC47A2/COX4I1/SLC22A4/ATP4A/SLC9A9/SLC12A4/ATP4B/ATP6V0A1/SLC11A1/SLC37A1/SLC6A5/ATP7B/SLC13A4/SLC45A1/SLC6A8/SLC5A2/ATP6V0A4/SLC5A11/SLC22A9/ATP2A2/SLC8B1/SLC16A7/SLC4A8/SLCO2A1/SLCO1A2/SLC28A2/SLC37A2/COX5B/SLC28A1/SLC36A1/ATP6V1G2/ATP2A3/UQCR10/COX5A/ABCC8/SLC4A11/SLC6A1/SLC37A4/SLC46A1/ATP6V1C2/UQCRFS1/UQCRC1/MFSD2A/SLC41A1/SLC9A2/SLC22A7/SLC26A9/ATP12A/SLC25A11/COX7B/SLC4A1/…
GOBP_PROTON_MOTIVE_FORCE_DRIVEN_ATP_SYNTHESIS	GOBP_PROTON_MOTIVE_FORCE_DRIVEN_ATP_SYNTHESIS	43	-0.626435	-2.17568	1.19483e-05	0.000191496	0.000144203	4598	tags=72%, list=26%, signal=53%	NDUFA10/NDUFA6/NDUFA9/NDUFA12/NDUFB1/NDUFA8/NDUFS2/NDUFA7/NDUFB9/NDUFAB1/NDUFA1/NDUFS4/NDUFB6/NDUFB3/NDUFV1/NDUFB7/SDHC/NDUFB2/NDUFS3/SDHD/NDUFA5/SDHA/NDUFA2/NDUFB10/NDUFV2/NDUFC1/NDUFV3/SDHB/NDUFS7/NDUFB4/NDUFS1
GOBP_REGULATION_OF_MYOTUBE_DIFFERENTIATION	GOBP_REGULATION_OF_MYOTUBE_DIFFERENTIATION	39	-0.649204	-2.20027	1.20439e-05	0.000192449	0.000144921	1182	tags=44%, list=7%, signal=41%	BCL2/MYF5/CEACAM5/RBM38/MYOD1/MYOG/HDAC4/DMPK/MAMSTR/BHLHE41/CAV3/TRIM72/ACTN3/MYF6/SMYD1/LMOD3/RBM24
GOBP_HISTONE_MODIFICATION	GOBP_HISTONE_MODIFICATION	438	0.331248	1.59823	1.26333e-05	0.000201265	0.00015156	5527	tags=44%, list=31%, signal=31%	EZH2/TWIST1/SNAI2/UHRF1/MLLT3/CHD3/DNMT1/TP53/RUVBL1/ARID4A/PRMT6/SUZ12/DDB2/ACTL6A/CHEK1/SMARCAD1/NIPBL/NCAPG2/EED/BOD1L1/PHF20L1/TET2/KDM3A/CUL4B/MBTD1/MBIP/MTF2/ZNF451/LEO1/HDAC1/BCOR/KMT2E/PCGF3/ISL1/PAXIP1/ASXL1/TRRAP/TRERF1/CTCFL/SKI/NFYA/KDM5B/KAT6A/CAMK1/JMJD1C/KDM5A/RYBP/MYSM1/TAF2/FBL/RCOR1/MEN1/SMARCA5/HDAC2/TBL1X/BRCA2/YEATS4/LEF1/SETDB2/SUV39H2/KMT2A/PWP1/ZZZ3/CTR9/AURKB/PRMT2/SUPT20…
GOMF_RNA_METHYLTRANSFERASE_ACTIVITY	GOMF_RNA_METHYLTRANSFERASE_ACTIVITY	56	0.55759	2.02061	1.28309e-05	0.000203805	0.000153472	5663	tags=66%, list=32%, signal=45%	TRMT13/TGS1/NSUN6/CMTR2/METTL8/TRMT1/LCMT2/METTL14/METTL3/RNMT/TRMT5/FBL/TRMT11/HENMT1/TRMT10B/METTL4/FTSJ3/NSUN3/NOP2/THUMPD2/TRMT61B/WDR4/TYW3/CMTR1/METTL2B/TRMT10A/TRDMT1/METTL6/FTSJ1/EMG1/FDXACB1/DIMT1/ALKBH8/THUMPD3/NSUN5/METTL15/MEPCE
GOCC_CALCIUM_CHANNEL_COMPLEX	GOCC_CALCIUM_CHANNEL_COMPLEX	55	-0.591877	-2.16521	1.32841e-05	0.000210378	0.000158422	3247	tags=49%, list=18%, signal=40%	CACNG7/CACNG2/CATSPERG/CATSPER1/SMDT1/TMEM262/CACNG4/PRKACA/CACNA1F/MCU/CACNB4/TRPV6/ORAI1/CACNA2D3/PDE4D/CACNG6/CACNA2D1/AKAP6/CACNB1/STAC3/HSPA2/CACNG1/RYR1/CASQ2/CACNA1S/ATP2A1/RYR3
GOMF_SINGLE_STRANDED_RNA_BINDING	GOMF_SINGLE_STRANDED_RNA_BINDING	83	0.516401	2.00501	1.33881e-05	0.000211397	0.000159189	4500	tags=48%, list=26%, signal=36%	RBM11/CBX4/STRBP/AQR/FMR1/ZC3H14/TIA1/AGO3/DHX9/PABPC3/PAN3/AGO2/SSB/DIS3L2/DDX60/PUS1/PABPC1L/HNRNPA1/EXOSC10/PABPC1/CBX8/ILF3/DDX60L/EIF4A3/DDX11/HNRNPU/IFIT5/DDX58/L1TD1/POLR2G/RBMS2/KHDRBS1/RBM7/HNRNPC/IFIH1/RBMS1/SYNCRIP/ZFR2/ELAVL4/PTBP1
GOBP_MAINTENANCE_OF_LOCATION_IN_CELL	GOBP_MAINTENANCE_OF_LOCATION_IN_CELL	206	-0.397158	-1.78165	1.3587e-05	0.000213906	0.000161079	2263	tags=22%, list=13%, signal=20%	GP1BA/P2RY6/SLC8B1/GSN/HK2/TAPT1/NOS1/PRKACA/CD19/IL13/LACRT/CHD7/VPS13A/SNCA/BDKRB1/JPH1/F2/LCN2/SLC25A23/METTL21C/SORL1/NOL3/PDE4D/PINK1/JSRP1/CCL21/CHCHD10/TMEM38A/AKAP6/CAMK2D/JPH2/DMD/ANK2/ANK3/TMEM38B/CAPN3/HRC/RYR1/CASQ2/DHRS7C/ATP2A1/RYR3/PLN/ATP1A2/TRDN/CASQ1
GOCC_COSTAMERE	GOCC_COSTAMERE	16	-0.804042	-2.13246	1.49437e-05	0.000234572	0.000176641	318	tags=75%, list=2%, signal=74%	AHNAK/SDC4/DAG1/VCL/PGM5/DMD/SVIL/ANK2/ANK3/FLNC/SYNM/SMPX
GOBP_EPIGENETIC_REGULATION_OF_GENE_EXPRESSION	GOBP_EPIGENETIC_REGULATION_OF_GENE_EXPRESSION	134	0.441478	1.84716	1.50825e-05	0.000236057	0.000177759	4012	tags=41%, list=23%, signal=32%	EZH2/BAZ1A/IFI16/HELLS/DNMT1/L3MBTL3/ARID4A/FAM172A/SUZ12/CHEK1/TDG/TPR/LMNB1/HDAC1/PCGF3/RLIM/SMCHD1/CTCFL/LMNB2/CBX3/METTL3/TRIM28/ASIP/GLMN/SMARCA5/EXOSC10/ARID1A/SETDB2/CTR9/PPHLN1/YTHDC1/NDN/SIN3A/ZNF304/MPHOSPH8/ARID4B/MORC2/PPM1D/HNRNPU/HMGB1/SETDB1/SIRT1/TET1/TRIM27/OGT/ATF7IP2/HMGA2/JARID2/SPI1/CDK2/DIRAS3/ATF7IP/CREBZF/WDR5/RRP8
GOBP_ENDODERM_DEVELOPMENT	GOBP_ENDODERM_DEVELOPMENT	79	0.511506	1.96766	1.51794e-05	0.000236187	0.000177857	3246	tags=37%, list=18%, signal=30%	NR0B1/COL5A2/LAMB1/COL11A1/PAX9/MMP9/EXT1/FN1/COL5A1/INHBA/COL8A1/COL12A1/ITGA4/LEO1/HDAC1/ARC/ITGA5/COL4A2/BPTF/ITGB2/MED12/CTR9/ZFP36L1/SETD2/LAMB3/PELO/CDC73/SOX2/MMP2
GOBP_METHYLATION	GOBP_METHYLATION	337	0.34388	1.6309	1.51387e-05	0.000236187	0.000177857	4988	tags=42%, list=28%, signal=31%	EZH2/TYMS/TRMT13/TGS1/MYC/HELLS/DNMT1/ARID4A/PRMT6/SUZ12/EED/BOD1L1/MIS18A/NSUN6/CMTR2/TET2/KDM3A/ASMTL/MTF2/METTL8/BCOR/KMT2E/TRMT1/LCMT2/PRMT3/PAXIP1/TRMT6/FOS/METTL14/CTCFL/NFYA/ZC3H13/HNMT/METTL3/TRIM28/RNMT/THADA/PRMT9/TRMT5/FBL/MEN1/SMARCA5/METTL18/TRMT11/HENMT1/TRMT10B/SETDB2/SUV39H2/KMT2A/PWP1/CTR9/TDRD9/NSUN7/SNRPD1/PRMT2/FBXO11/METTL4/PCMTD2/SNRPF/ZMPSTE24/FTSJ3/ZNF304/MPHOSPH8/VCPKMT/S…
GOBP_POSITIVE_REGULATION_OF_CATION_CHANNEL_ACTIVITY	GOBP_POSITIVE_REGULATION_OF_CATION_CHANNEL_ACTIVITY	70	-0.549173	-2.10876	1.55686e-05	0.00024154	0.000181888	2187	tags=44%, list=12%, signal=39%	KCNIP2/LRRC38/KCNA1/PPP3R2/CACNG2/RNF207/STAC2/NLGN3/P2RY6/CACNG4/KCNE2/CACNB4/ABCC8/LRRC52/AMIGO1/PPP3CC/NPPA/STIM1/PPP3R1/PINK1/CACNA2D1/RELN/AKAP6/ADRB2/JPH2/ACTN2/STAC3/ANK2/ANK3/TRDN/CASQ1
GOMF_5_3_EXONUCLEASE_ACTIVITY	GOMF_5_3_EXONUCLEASE_ACTIVITY	16	0.786637	2.12114	1.58163e-05	0.000244672	0.000184246	2986	tags=75%, list=17%, signal=62%	CPSF3/XRN2/DCLRE1B/EXO5/DCLRE1A/EXO1/APTX/DCP2/XRN1/PLD3/DCLRE1C/FEN1
GOBP_OSSIFICATION	GOBP_OSSIFICATION	378	0.338792	1.61708	1.60573e-05	0.000247682	0.000186513	3050	tags=26%, list=17%, signal=22%	TNFAIP6/SOX11/CDH11/TWIST1/WNT5A/CLEC11A/ENPP1/SPP1/COL5A2/EGR2/KL/COL11A1/SUCO/INTU/SNAI2/FBXO5/COMP/GDF10/VCAN/SFRP2/MMP9/THBS3/EXT1/P2RX7/COL1A2/SLC26A2/BAMBI/CTHRC1/IFT80/TRPM4/DDR2/TNC/FZD1/LOX/NIPBL/COL1A1/JUNB/ID4/MMP13/HIF1A/TMEM119/CTSK/RUNX3/CALCA/TWSG1/CHSY1/BCOR/DHX9/CYP24A1/CLIC1/NAB1/MINPP1/IGF1/TGFB1/ASPN/FIGNL1/SKI/ADAR/CBFB/EXT2/STC1/CHRDL1/IBSP/OMD/DCHS1/FBL/MEN1/SOX8/ID3/DHX36/…
GOCC_DNA_REPAIR_COMPLEX	GOCC_DNA_REPAIR_COMPLEX	19	0.763029	2.14095	1.6108e-05	0.000247748	0.000186563	2967	tags=74%, list=17%, signal=61%	PALB2/FANCI/ASCC3/FANCD2/PRKDC/LIG4/RCOR1/BRCA2/XRCC4/ATM/PHF21A/XRCC5/DCLRE1C/TP53BP1
GOBP_POSITIVE_REGULATION_OF_SMALL_MOLECULE_METABOLIC_PROCESS	GOBP_POSITIVE_REGULATION_OF_SMALL_MOLECULE_METABOLIC_PROCESS	134	-0.446301	-1.89917	1.66259e-05	0.000254978	0.000192008	2717	tags=31%, list=15%, signal=27%	GCK/AVPR1B/DYRK2/FGF1/PTAFR/INSR/NCS1/P2RY6/GUCA2B/ABCD2/GPT/RCVRN/ABCG4/NOS1/APOC2/APOA4/APOA5/SNCA/FOXO1/GUCA2A/INS/CLYBL/ADCYAP1R1/ARPP19/MLXIPL/MID1IP1/SLC45A3/PINK1/PPARA/MLYCD/SLC4A4/NR4A3/MAS1/ADIPOQ/SLC25A12/RGN/GPD1/SORBS1/PPARGC1A/KAT2B/PRKAA2/ACTN3
GOMF_MICROFILAMENT_MOTOR_ACTIVITY	GOMF_MICROFILAMENT_MOTOR_ACTIVITY	37	-0.65266	-2.16647	1.68626e-05	0.000257868	0.000194183	1045	tags=30%, list=6%, signal=28%	MYO5C/MYH8/MYH14/MYH11/ACTC1/MYH7B/MYH4/MYH6/MYH7/MYH1/MYH2
GOBP_MEMBRANE_REPOLARIZATION	GOBP_MEMBRANE_REPOLARIZATION	45	-0.601574	-2.10681	1.69353e-05	0.000258239	0.000194463	1776	tags=42%, list=10%, signal=38%	KCNE2/KCNA5/KCND3/SCN2B/SCN4B/NPPA/ATP1B2/CACNA2D1/NEDD4L/AKAP6/KCNN2/SNTA1/KCNJ2/SCN1B/CAV3/ANK2/ATP1B1/CASQ2/ATP1A2
GOBP_MITOTIC_CYTOKINESIS	GOBP_MITOTIC_CYTOKINESIS	77	0.521514	1.99423	1.73197e-05	0.000263349	0.000198311	1499	tags=27%, list=9%, signal=25%	RACGAP1/KIF23/NUSAP1/ANLN/CKAP2/KIF20A/STMN1/MYH10/MITD1/CEP55/ECT2/KIF4A/PLK1/SNX18/USP8/MAP9/EFHC1/VPS4B/SPAST/EXOC1/EXOC6B
GOCC_SM_LIKE_PROTEIN_FAMILY_COMPLEX	GOCC_SM_LIKE_PROTEIN_FAMILY_COMPLEX	79	0.509605	1.96034	1.75146e-05	0.000265555	0.000199972	5516	tags=59%, list=31%, signal=41%	TGS1/PRPF3/LSM8/PRPF4/LUC7L/PRPF40A/DDX20/SNRPA1/SNRPA/LUC7L3/SNRPD1/GEMIN8/SF3B4/SNRPF/SF3B1/SNRPB2/SNRPD2/PRPF39/BUD13/SF3A3/GEMIN4/LSM7/SNRPB/SNRPG/PPIH/RBM42/DDX23/SF3B5/RBMX2/SF3B3/LSM5/CLNS1A/SNRPN/LARP7/GEMIN5/LSM1/SNRNP70/LSM11/ARFGEF1/SNRPE/PRPF31/SF3B6/SF3A2/EFTUD2/PHF5A/GEMIN6/AAR2
GOBP_PRIMARY_ALCOHOL_METABOLIC_PROCESS	GOBP_PRIMARY_ALCOHOL_METABOLIC_PROCESS	96	-0.48616	-1.9623	1.80003e-05	0.000272146	0.000204936	2798	tags=36%, list=16%, signal=31%	ALDH3A2/RDH8/GDE1/PNPLA2/GDPD3/CYP11B2/AKR1B1/H6PD/RDH16/AKR1C3/ACSS2/TKTL1/AKR1C1/ALDH3B1/ADH6/PNPLA4/CYP2C18/RDH12/CYP1A2/ALDH1A2/DHRS3/CYP3A4/CYP1A1/DHRS7/ALDH2/ADH1A/ALDH1A1/ALDH1B1/AKR1B10/SULT1B1/TTR/RDH5/GPD1/ADH1C/ADH1B
GOBP_RESPONSE_TO_X_RAY	GOBP_RESPONSE_TO_X_RAY	31	0.67049	2.12432	1.86408e-05	0.000281033	0.000211628	3451	tags=61%, list=20%, signal=49%	CCND1/SFRP2/TP53/MSH2/CCND2/NIPBL/IKBIP/ANXA1/CASP3/LIG4/BLM/BRCA2/XRCC4/ATM/XRCC5/XRCC2/TP53BP1/ERCC8/RAD51
GOBP_REGULATION_OF_CHROMATIN_ORGANIZATION	GOBP_REGULATION_OF_CHROMATIN_ORGANIZATION	40	0.611513	2.06006	1.88471e-05	0.000283344	0.000213368	3952	tags=60%, list=22%, signal=47%	BAZ1A/MLLT3/DNMT1/L3MBTL3/TPR/MKI67/TLK1/SSRP1/TRIM28/SETDB2/CTR9/PPHLN1/METTL4/SIN3A/ZNF304/MPHOSPH8/MORC2/HNRNPU/SETDB1/TET1/ATF7IP2/ZNHIT1/CDK2/ATF7IP
GOBP_TRNA_PROCESSING	GOBP_TRNA_PROCESSING	118	0.460304	1.88938	1.92343e-05	0.000288352	0.000217139	5263	tags=53%, list=30%, signal=37%	TRMT13/NSUN6/TRNT1/METTL8/TRMT1/NAT10/LCMT2/SSB/TRMT6/POP1/RPP40/DTWD1/ADAT2/PUS1/PUS10/THADA/TRMT5/TSEN34/TRMT11/TRMT10B/TYW1/DUS4L/PUS7/QTRT1/DUS3L/THG1L/TRIT1/NSUN3/TSEN2/LAGE3/ANKRD16/TP53RK/WDR6/ELAC1/THUMPD2/TRMT61B/ELP4/OSGEP/WDR4/TYW3/PUSL1/PUS3/FAM98B/DALRD3/METTL2B/THUMPD1/RPPH1/TRMT10A/TRUB1/TRMT112/AARS2/POP5/TRDMT1/METTL6/FTSJ1/ELP3/C9orf64/TRMU/YRDC/TRUB2/ALKBH8/THUMPD3
GOBP_CARBOHYDRATE_CATABOLIC_PROCESS	GOBP_CARBOHYDRATE_CATABOLIC_PROCESS	145	-0.4404	-1.89662	2.10681e-05	0.000314959	0.000237175	2830	tags=30%, list=16%, signal=26%	FUT1/FUT7/GLYCTK/GCK/PYGB/INSR/FUT5/LCT/NUPR1/GSK3A/ALDOA/HK2/FUT6/OGDH/TKTL1/MIOX/TPI1/DHTKD1/STBD1/GABARAPL1/FUT2/INS/NEU3/PKLR/PPP1R3B/SLC4A1/HDAC4/RBKS/MLXIPL/PFKFB2/PFKM/PPARA/SLC4A4/AGL/PFKFB1/PGM1/SLC25A12/PRKAG3/GPD1/PRKAA2/ACTN3/ENO3/PGAM2/PYGM
GOBP_TRNA_MODIFICATION	GOBP_TRNA_MODIFICATION	83	0.508535	1.97447	2.14467e-05	0.000319723	0.000240763	5263	tags=60%, list=30%, signal=42%	TRMT13/NSUN6/METTL8/TRMT1/NAT10/LCMT2/SSB/TRMT6/DTWD1/ADAT2/PUS1/PUS10/THADA/TRMT5/TRMT11/TRMT10B/TYW1/DUS4L/PUS7/QTRT1/DUS3L/THG1L/TRIT1/NSUN3/ANKRD16/WDR6/THUMPD2/TRMT61B/ELP4/OSGEP/WDR4/TYW3/PUSL1/PUS3/DALRD3/METTL2B/THUMPD1/TRMT10A/TRUB1/TRMT112/AARS2/TRDMT1/METTL6/FTSJ1/ELP3/C9orf64/TRMU/YRDC/ALKBH8/THUMPD3
GOCC_PERICENTRIC_HETEROCHROMATIN	GOCC_PERICENTRIC_HETEROCHROMATIN	25	0.693603	2.06786	2.17979e-05	0.000324054	0.000244024	2146	tags=44%, list=12%, signal=39%	EZH2/BAZ1A/HELLS/DNMT1/ZNF618/CBX5/CENPC/CBX3/ESCO2/SMARCA5/NCAPD3
GOBP_NEGATIVE_REGULATION_OF_GENE_EXPRESSION_EPIGENETIC	GOBP_NEGATIVE_REGULATION_OF_GENE_EXPRESSION_EPIGENETIC	77	0.518075	1.98108	2.20077e-05	0.000326264	0.000245689	4012	tags=47%, list=23%, signal=36%	EZH2/BAZ1A/HELLS/DNMT1/L3MBTL3/FAM172A/TPR/LMNB1/HDAC1/SMCHD1/LMNB2/CBX3/TRIM28/ASIP/SMARCA5/SETDB2/CTR9/PPHLN1/NDN/SIN3A/ZNF304/MPHOSPH8/MORC2/PPM1D/HMGB1/SETDB1/SIRT1/TET1/TRIM27/ATF7IP2/HMGA2/SPI1/CDK2/ATF7IP/CREBZF/RRP8
GOBP_NUCLEOSOME_ASSEMBLY	GOBP_NUCLEOSOME_ASSEMBLY	42	0.613089	2.08691	2.27891e-05	0.000336912	0.000253706	2979	tags=48%, list=17%, signal=40%	BAZ1A/NAP1L3/DNAJC9/TSPYL4/SHPRH/SSRP1/RSF1/KAT6A/MCM2/NAP1L5/SUPT16H/ANP32B/NPM1/SMARCA5/TSPYL5/NAP1L1/BRD2/SART3/ATRX/HMGB2
GOBP_PROTEIN_LOCALIZATION_TO_CONDENSED_CHROMOSOME	GOBP_PROTEIN_LOCALIZATION_TO_CONDENSED_CHROMOSOME	17	0.76002	2.06997	2.40561e-05	0.000354661	0.000267072	3596	tags=82%, list=20%, signal=66%	NDC80/TTK/ZWILCH/CDK1/KNTC1/SPDL1/RCC2/MIS12/CHAMP1/MTBP/AURKB/CENPQ/CDT1/BUB3
GOBP_CELLULAR_RESPONSE_TO_UV	GOBP_CELLULAR_RESPONSE_TO_UV	82	0.504916	1.9504	2.42731e-05	0.000356875	0.000268739	2086	tags=33%, list=12%, signal=29%	PBK/TIMP1/MMP9/MYC/TP53/RHNO1/ATR/DDB2/CHEK1/ZBTB1/IMPACT/OPN3/CUL4B/PCNA/POLD1/EIF2AK4/MFAP4/METTL3/POLK/NPM1/DHX36/PTPRK/CARD16/MMP1/POLA1/AURKB/CRIP1
GOCC_BLOOD_MICROPARTICLE	GOCC_BLOOD_MICROPARTICLE	96	-0.482827	-1.94885	2.44618e-05	0.000358661	0.000270084	2708	tags=39%, list=15%, signal=33%	ALB/CFB/APCS/AMBP/FGB/C3/SERPINF2/GSN/CIB2/SERPINC1/APOA4/KRT1/KNG1/F2/APOL1/SLC2A1/SLC4A1/CD5L/ITIH1/C8A/PZP/PLG/HPX/CPN2/AFM/HSPA1L/HBD/HBB/FGA/HRG/SERPINA3/ITIH4/ACTC1/ITIH2/HSPA2/AGT/ACTA1
GOCC_CILIARY_TRANSITION_ZONE	GOCC_CILIARY_TRANSITION_ZONE	63	0.538044	1.9982	2.46419e-05	0.000360311	0.000271327	3145	tags=43%, list=18%, signal=35%	INTU/CEP290/WDR19/DYNC2LI1/TMEM67/IFT20/IFT52/FAM161A/TMEM107/RPGRIP1L/AHI1/TTC8/TMEM17/TOPORS/PCDHB13/SPATA7/CCDC66/LCA5/BBS9/TMEM231/NPHP4/CC2D2A/CETN2/IFT57/TMEM237/CETN3/CCSAP
GOBP_POSITIVE_REGULATION_OF_STRIATED_MUSCLE_CELL_DIFFERENTIATION	GOBP_POSITIVE_REGULATION_OF_STRIATED_MUSCLE_CELL_DIFFERENTIATION	41	-0.627048	-2.14297	2.5191e-05	0.000367334	0.000276615	2159	tags=41%, list=12%, signal=36%	BCL2/BMP4/MYF5/MESP1/HAMP/MYOD1/MYOG/MAMSTR/AKAP6/MYLK3/CAV3/MEF2C/ACTN3/MYF6/SMYD1/LMOD3/RBM24
GOBP_SOMATIC_DIVERSIFICATION_OF_IMMUNE_RECEPTORS	GOBP_SOMATIC_DIVERSIFICATION_OF_IMMUNE_RECEPTORS	70	0.521229	1.96324	2.70093e-05	0.000392775	0.000295774	2985	tags=39%, list=17%, signal=32%	BCL11B/MSH2/MSH6/NBN/THOC1/PMS2P5/ATAD5/PAXIP1/STAT6/TGFB1/EXO1/ADAR/PRKDC/LIG4/LIG1/LEF1/XRCC4/ATM/HSPD1/PTPRC/SWAP70/MAD2L2/DCLRE1C/IL27RA/TP53BP1/HMGB2/HMGB1
GOBP_REGULATION_OF_SODIUM_ION_TRANSPORT	GOBP_REGULATION_OF_SODIUM_ION_TRANSPORT	87	-0.504136	-1.99525	2.71564e-05	0.000393841	0.000296576	1466	tags=38%, list=8%, signal=35%	SLC9A3R1/FXYD4/MLLT6/FGF13/PRSS8/FXYD7/NOS1/WNK2/HECW1/SCN2B/SCN4B/SLMAP/CHP1/SCN3B/NKAIN1/DMPK/ATP1B2/NEDD4L/NEDD4/FXYD3/BPIFA1/CAMK2D/ADRB2/SNTA1/SCN1B/GPD1L/DMD/CAV3/ANK3/PTPN3/ATP1B1/FXYD1/ATP1A2
GOBP_CYTOKINESIS	GOBP_CYTOKINESIS	157	0.42032	1.8032	2.74822e-05	0.000397486	0.000299321	3185	tags=31%, list=18%, signal=26%	PRC1/RACGAP1/KIF23/NUSAP1/ANLN/CKAP2/KIF20A/KIF14/STMN1/MYH10/MITD1/CDC6/CEP55/ECT2/KIF4A/PLK1/SNX18/USP8/MAP9/EFHC1/PKN2/VPS4B/SPAST/PLK4/PLK2/CSPP1/KIF3B/KLHL13/PRPF40A/EXOC1/EXOC6B/CDC25B/AURKA/BRCA2/KLHL9/AURKB/ROCK1/EXOC5/KIF20B/CCP110/SETD2/CETN2/AHCTF1/ACTR3/PIK3C3/ACTR2/RASA1/MAP10/CHMP5
GOBP_REGULATION_OF_TELOMERE_MAINTENANCE	GOBP_REGULATION_OF_TELOMERE_MAINTENANCE	88	0.499271	1.9778	2.77532e-05	0.000400322	0.000301456	5225	tags=57%, list=30%, signal=40%	MYC/POT1/RUVBL1/TERF1/RAD50/ATR/ACTL6A/NAF1/NBN/NEK2/NAT10/TNKS/SMC5/PNKP/SMC6/CCT2/FBXO4/HNRNPA1/EXOSC10/DCP2/DHX36/INO80E/AURKB/ATM/ACD/XRN1/CCT6A/TFPT/GNL3/XRCC5/ATRX/HNRNPU/MAPKAPK5/CCT7/HMBOX1/NSMCE1/HNRNPC/GNL3L/NSMCE4A/NABP2/EID3/YLPM1/XRCC1/PARN/CCT5/CTNNB1/CCT8/PKIB/RUVBL2/HNRNPD
GOCC_PRECATALYTIC_SPLICEOSOME	GOCC_PRECATALYTIC_SPLICEOSOME	51	0.574263	2.04152	2.82121e-05	0.000405843	0.000305614	5801	tags=67%, list=33%, signal=45%	PRPF38B/PRPF3/MAGOHB/CWC22/LSM8/PRPF4/SNRPA1/SNRPD1/SF3B4/SNRPF/RNF113A/SF3B1/PRPF38A/SNRPB2/CWC27/SNRPD2/BUD13/SF3A3/LSM7/SNRPB/SNRPG/SF3B5/RBMX2/SF3B3/LSM5/MFAP1/SNRPE/PRPF31/SF3B6/SF3A2/EFTUD2/PHF5A/IK/SF3A1
GOBP_XENOBIOTIC_METABOLIC_PROCESS	GOBP_XENOBIOTIC_METABOLIC_PROCESS	101	-0.471271	-1.91677	2.9672e-05	0.000425698	0.000320565	1927	tags=33%, list=11%, signal=29%	UGT2B15/PON3/NOS1/CYP2S1/NCEH1/RORA/AKR1C1/CES3/TPMT/HNF4A/AOC2/CYP2C19/GRIN1/SLC22A7/CYP2C18/CYP2C9/CYP1A2/CYP46A1/CYP2A13/NQO1/ALDH3A1/NAT2/CYP2A6/CYP3A4/CYP4F2/LPO/FMO2/CYP1A1/GLYAT/CYP2J2/SULT1B1/RORC/ACSL1
GOBP_INTERSTRAND_CROSS_LINK_REPAIR	GOBP_INTERSTRAND_CROSS_LINK_REPAIR	34	0.642921	2.0909	2.99313e-05	0.000428266	0.000322499	4137	tags=59%, list=23%, signal=45%	RAD51AP1/ATR/FANCI/ERCC6L2/DCLRE1B/FANCG/RFWD3/EXO5/FANCD2/DCLRE1A/NEIL3/FANCF/FANCM/FANCA/DCLRE1C/FANCL/MCM8/RAD51/POLN/FANCB
GOMF_3_5_EXONUCLEASE_ACTIVITY	GOMF_3_5_EXONUCLEASE_ACTIVITY	50	0.571002	2.02268	3.01153e-05	0.000429747	0.000323615	4793	tags=54%, list=27%, signal=39%	WRN/RAD50/ERI1/XRN2/POLD1/EXO5/PAN3/DIS3L2/EXOSC4/CNOT6/PAN2/PNLDC1/APEX1/EXOSC10/ANGEL2/DIS3/CNOT8/ERI2/CNOT6L/EXOSC2/EXOSC3/ISG20L2/CNOT2/POLE/ISG20/APEX2/PARN
GOBP_CYTOSKELETON_DEPENDENT_INTRACELLULAR_TRANSPORT	GOBP_CYTOSKELETON_DEPENDENT_INTRACELLULAR_TRANSPORT	188	0.401649	1.76959	3.12024e-05	0.000444072	0.000334402	3279	tags=28%, list=19%, signal=23%	HOOK1/WASF1/DLG2/INTU/HSPB11/CCDC88A/WDR19/NEFH/IFT74/KIF4A/MYO10/SYT4/IFT80/DYNC2H1/DYNC2LI1/KIF3A/TTC30B/BBS12/IFT20/IFT52/HIF1A/SPAST/RPGR/TUBA1A/MYO1D/TTC30A/KIF3B/PRKCZ/TUBA1C/HOOK3/MYO1B/TUBB/DYNLL1/LCA5/CCDC88C/BICD1/IFT43/IFT88/MREG/FNBP1L/IFT57/MYO5A/TUBA1B/WDR35/MAP1B/HNRNPU/SFPQ/AP3M2/TTC26/BLOC1S6/ARHGAP21/IFT27
GOBP_ORGANIC_ACID_TRANSPORT	GOBP_ORGANIC_ACID_TRANSPORT	299	-0.352757	-1.64722	3.14397e-05	0.00044626	0.000336049	2810	tags=28%, list=16%, signal=24%	SLC22A13/SLC9A3R1/SLC6A19/SLC11A1/AGXT/ADORA1/SLC6A5/SLC43A2/AVPR1B/KCNJ10/HRH3/PLIN2/PTGES/SLC22A9/HTR1B/TSPO2/UMOD/SLC7A6/RBP5/ABCD2/SLC16A7/TRH/SLC51A/SLCO1A2/ACSL3/SLC36A1/MAP2K6/OCA2/CPT2/SSTR4/CACNB4/PLA2G2D/ACSL5/PLA2G4F/AKR1C1/SNCA/SLC6A1/SLC46A1/AQP9/MFSD2A/APBA1/FABP2/SLC7A9/SLC26A9/SLC26A8/SLC25A11/SLC2A1/SLC25A30/OXT/GFAP/RBP2/PER2/PLA2G2A/SLC22A2/SLC16A1/CEACAM1/NR0B2/CYP4F2/GOT2/PPA…
GOBP_RNA_PHOSPHODIESTER_BOND_HYDROLYSIS_EXONUCLEOLYTIC	GOBP_RNA_PHOSPHODIESTER_BOND_HYDROLYSIS_EXONUCLEOLYTIC	40	0.604619	2.03684	3.16106e-05	0.000447496	0.00033698	4072	tags=55%, list=23%, signal=42%	CPSF3/ERI1/XRN2/PAN3/DIS3L2/EXOSC4/CNOT6/PAN2/EXOSC8/PNLDC1/EXOSC10/DCP2/XRN1/ANGEL2/DIS3/CNOT8/ERI2/CNOT6L/EXOSC2/EXOSC3/ISG20L2/CNOT2
GOBP_MORPHOGENESIS_OF_EMBRYONIC_EPITHELIUM	GOBP_MORPHOGENESIS_OF_EMBRYONIC_EPITHELIUM	151	0.419337	1.78261	3.17408e-05	0.000448149	0.000337472	2933	tags=31%, list=17%, signal=26%	PCDH8/SOX11/TWIST1/WNT5A/SFRP2/STIL/CTHRC1/MIB1/FZD1/SULF1/HS2ST1/IFT52/VANGL2/HIF1A/CASP3/FZD2/TGFB1/SKI/TULP3/SOX4/STK3/PLXNB2/GLMN/STK4/FZD6/SOX8/PTK7/DEAF1/MED12/DLC1/PTCH1/TEAD2/PRKACB/CC2D2A/KIF20B/SETD2/KAT2A/IFT57/FZD3/RALA/BRD2/TFAP2A/RPS7/PFN1/ABL1/BCL10/KDM2B
GOBP_TRICARBOXYLIC_ACID_CYCLE	GOBP_TRICARBOXYLIC_ACID_CYCLE	31	-0.675722	-2.17417	3.20053e-05	0.000450692	0.000339387	3333	tags=74%, list=19%, signal=60%	DLST/MRPS36/PDHA1/PDHB/MDH1/PDHA2/SDHC/ACO1/SDHD/SDHA/MDH2/OGDH/FH/DHTKD1/SUCLA2/SUCLG1/SDHB/DLAT/ACO2/IDH3A/NNT/SUCLG2/IDH2
GOBP_ONE_CARBON_COMPOUND_TRANSPORT	GOBP_ONE_CARBON_COMPOUND_TRANSPORT	18	-0.772349	-2.09942	3.27624e-05	0.000459947	0.000346356	2739	tags=72%, list=16%, signal=61%	RHAG/HBZ/UMOD/AQP1/AQP5/AQP9/AQP3/UPK3A/SLC14A1/HBD/HBB/CA2/AQP4
GOBP_REGULATION_OF_CARBOHYDRATE_METABOLIC_PROCESS	GOBP_REGULATION_OF_CARBOHYDRATE_METABOLIC_PROCESS	167	-0.41413	-1.81911	3.28349e-05	0.000459947	0.000346356	1296	tags=27%, list=7%, signal=25%	GCK/AVPR1B/POMC/DYRK2/PTAFR/INSR/P2RY6/GPT/NUPR1/GSK3A/RORA/SNCA/FOXO1/INS/PGP/ADCYAP1R1/PPP1R3B/SLC4A1/ARPP19/ACADM/HDAC4/MLXIPL/SLC45A3/PFKFB2/LEPR/PDK2/PPARA/MLYCD/SLC4A4/MAS1/EGF/PFKFB1/ADIPOQ/SLC25A12/RGN/RORC/GPD1/SORBS1/PPARGC1A/KAT2B/PDK4/PRKAA2/PPP1R3C/ACTN3/PPP1R3A
GOBP_MRNA_EXPORT_FROM_NUCLEUS	GOBP_MRNA_EXPORT_FROM_NUCLEUS	57	0.563199	2.04158	3.50062e-05	0.000489079	0.000368294	4148	tags=47%, list=24%, signal=36%	DDX39A/NUP85/THOC1/THOC2/TPR/MAGOHB/NUP155/NUP107/NUP133/NCBP2/NUP160/NXT1/RAE1/YTHDC1/SETD2/DDX25/NCBP1/SRSF3/EIF4A3/THOC6/AGFG1/NUP93/SARNP/AKAP8L/NXF1/UPF2/THOC5
GOBP_REGULATION_OF_ACTIN_FILAMENT_BASED_MOVEMENT	GOBP_REGULATION_OF_ACTIN_FILAMENT_BASED_MOVEMENT	39	-0.632476	-2.14358	3.68581e-05	0.000513458	0.000386652	1068	tags=33%, list=6%, signal=31%	MYBPC3/PDE4D/CAMK2D/KCNJ2/BIN1/MYLK2/CAV3/ANK2/CTNNA3/ATP2A1/PLN/ATP1A2/TNNC1
GOBP_REGULATION_OF_SPINDLE_ORGANIZATION	GOBP_REGULATION_OF_SPINDLE_ORGANIZATION	41	0.604217	2.0473	3.69436e-05	0.000513458	0.000386652	3447	tags=51%, list=20%, signal=41%	TPX2/KIF15/STIL/PLK1/SPAG5/MAP9/TPR/TACC3/VPS4B/PSRC1/CENPJ/SASS6/BORA/RAE1/CLTC/CEP97/HNRNPU/CCSAP/CHMP5/NUMA1/RNF4
GOBP_LIPID_OXIDATION	GOBP_LIPID_OXIDATION	110	-0.471958	-1.94502	3.73722e-05	0.000518066	0.000390122	1698	tags=31%, list=10%, signal=28%	ECH1/HADHB/ALOX15B/FMO4/AUH/ABCD2/CPT2/PEX5/MFSD2A/ACAA2/HADH/HAO2/ACADM/CRAT/ECHDC2/CYP4F2/ECI1/PPARA/ETFA/ACADL/MLYCD/NR4A3/ECI2/FMO2/ACAT1/ACOX2/ETFDH/ACADS/ADIPOQ/APOD/PHYH/PPARGC1A/PDK4/FABP3
GOBP_ENERGY_RESERVE_METABOLIC_PROCESS	GOBP_ENERGY_RESERVE_METABOLIC_PROCESS	75	-0.521779	-2.03303	3.83843e-05	0.000527982	0.000397589	2842	tags=48%, list=16%, signal=40%	PPP1R1A/PPP1R3F/GCK/POMC/STK40/PPP1CB/DYRK2/PYGB/PRLH/INSR/GYS2/MT3/GSK3A/PPP1R2/MRAP2/STBD1/GABARAPL1/GYS1/INS/PER2/PPP1R3B/ACADM/LEPR/PFKM/PHKB/UGP2/AGL/PHKG1/GBE1/PRKAG3/GYG1/SORBS1/PHKA1/PPP1R3C/PPP1R3A/PYGM
GOBP_REGULATION_OF_CELLULAR_CARBOHYDRATE_METABOLIC_PROCESS	GOBP_REGULATION_OF_CELLULAR_CARBOHYDRATE_METABOLIC_PROCESS	138	-0.435542	-1.85538	3.83612e-05	0.000527982	0.000397589	2816	tags=30%, list=16%, signal=25%	PPP1R3F/GCK/AVPR1B/POMC/DYRK2/PTAFR/INSR/P2RY6/GPT/NUPR1/GSK3A/RORA/SNCA/FOXO1/INS/PGP/ADCYAP1R1/PPP1R3B/SLC4A1/ARPP19/ACADM/HDAC4/SLC45A3/PFKFB2/LEPR/PDK2/PPARA/MLYCD/MAS1/PFKFB1/ADIPOQ/SLC25A12/RGN/RORC/SORBS1/PPARGC1A/KAT2B/PDK4/PPP1R3C/ACTN3/PPP1R3A
GOBP_SODIUM_ION_TRANSPORT	GOBP_SODIUM_ION_TRANSPORT	238	-0.37713	-1.70458	3.82027e-05	0.000527982	0.000397589	3288	tags=33%, list=19%, signal=27%	SCN10A/KLHL24/SLC22A4/ATP4A/SCN5A/TPCN1/SLC9A9/PKP2/CNNM4/ATP4B/SLC9A3R1/SLC6A19/ANO6/FXYD4/MLLT6/FGF13/SLC6A5/PRSS8/HCN3/SLC13A4/HCN1/SLC6A8/SLC5A2/FXYD7/SLC5A11/UMOD/SLC8B1/SLC4A8/PON3/NOS1/ASIC4/WNK2/CLCNKB/SLC4A11/SLC6A1/HECW1/SLC41A1/SLC9A2/SCN2B/ATP12A/SCN4B/SLMAP/CHP1/SLC17A4/SCN3B/NPPA/NKAIN1/SLC5A5/SCN7A/DMPK/SCNN1A/ATP1B2/SLC4A4/SLC6A17/NEDD4L/SLC5A1/SLC13A5/SLC10A1/NEDD4/FXYD3/BPIFA1/C…
GOCC_DYSTROPHIN_ASSOCIATED_GLYCOPROTEIN_COMPLEX	GOCC_DYSTROPHIN_ASSOCIATED_GLYCOPROTEIN_COMPLEX	17	-0.770529	-2.06527	3.87089e-05	0.000531078	0.00039992	2014	tags=59%, list=11%, signal=52%	DAG1/SGCB/SSPN/SNTA1/SGCD/PGM5/DMD/CAV3/SGCA/SGCG
GOMF_EXORIBONUCLEASE_ACTIVITY	GOMF_EXORIBONUCLEASE_ACTIVITY	42	0.605882	2.06238	3.95217e-05	0.000540839	0.000407271	4072	tags=55%, list=23%, signal=42%	CPSF3/ERI1/XRN2/PAN3/DIS3L2/EXOSC4/CNOT6/PAN2/EXOSC8/PNLDC1/EXOSC10/DCP2/XRN1/ANGEL2/DIS3/CNOT8/EXOSC1/ERI2/CNOT6L/EXOSC2/EXOSC3/ISG20L2/CNOT2
GOCC_NUCLEAR_SPECK	GOCC_NUCLEAR_SPECK	378	0.330792	1.57889	4.19296e-05	0.000572322	0.000430979	4102	tags=36%, list=23%, signal=28%	RBM11/NR0B1/IFI16/POU4F2/POLI/SMC4/FNDC1/WRN/CBX4/DDX39A/ZNF217/TENM1/SRSF7/TCERG1/HEATR5B/NCAPG2/GTF2E2/ARHGAP18/THOC1/THOC2/SRSF11/HIF1A/RBM10/FNBP4/PRPF3/UHMK1/NSRP1/ZC3H14/BNIP3L/RSRC1/BASP1/CPSF6/KMT2E/ASCC3/CDC40/CCNL1/CWC22/TCF12/SMC5/FBXL4/SMC6/PRPF4/PNN/ZC3H13/PRPF40A/KAT6A/METTL3/RFXAP/SNRPA1/PRPF4B/GPATCH2/TOPORS/SMURF2/RBM27/NPM1/CCNL2/DDX42/S100PBP/APEX1/DHX36/PLAG1/LUC7L3/SRSF10/SRP…
GOCC_BASOLATERAL_PLASMA_MEMBRANE	GOCC_BASOLATERAL_PLASMA_MEMBRANE	216	-0.376698	-1.69363	4.26557e-05	0.000580749	0.000437324	2828	tags=31%, list=16%, signal=26%	RAB17/ADCY8/SLC40A1/ITGA3/ADORA1/MPZ/ATP7B/MTTP/KCNJ10/ATP6V0A4/RHBG/SLC22A9/UMOD/SLC7A6/MYO1A/P2RY6/SLC16A7/SLC51A/DAG1/BSND/AQP1/CEACAM5/ABCA8/CD300LG/SLC4A11/SLC46A1/AQP9/PROM2/SLC41A1/SLC29A1/SLC22A7/AQP3/GPIHBP1/ATP12A/ORAI1/ERBB4/IDE/SLC2A1/SLC4A1/SLC16A1/SLC2A9/SLC39A5/SLC22A8/TEK/NDRG4/SLC29A2/LEPR/LPO/SLC4A4/SLC14A1/FLOT1/SLC16A10/CA4/SLC10A1/ATP2B2/SLC12A2/EGFR/SLC38A3/CD38/ANK2/ANK3/SL…
GOBP_EPITHELIAL_TUBE_FORMATION	GOBP_EPITHELIAL_TUBE_FORMATION	138	0.421362	1.77308	4.28228e-05	0.00058154	0.00043792	2933	tags=33%, list=17%, signal=27%	SOX11/TWIST1/WNT5A/CEP290/SFRP2/STIL/CTHRC1/MIB1/FZD1/HS2ST1/IFT52/VANGL2/HIF1A/CASP3/FZD2/TGFB1/SKI/TULP3/SOX4/STK3/PLXNB2/GLMN/STK4/FZD6/SOX8/PTK7/DEAF1/MED12/DLC1/PTCH1/TEAD2/PRKACB/CC2D2A/KIF20B/SETD2/KAT2A/IFT57/FZD3/RALA/BRD2/RPS7/PFN1/ABL1/BCL10/KDM2B
GOBP_NUCLEUS_ORGANIZATION	GOBP_NUCLEUS_ORGANIZATION	127	0.43862	1.83895	4.45666e-05	0.000603686	0.000454596	3722	tags=41%, list=21%, signal=33%	VRK1/PRKCB/PARP11/CDK1/CEP55/PLK1/NUP35/CHEK1/NDC1/TMF1/KDM3A/TPR/NUP205/LMNB1/SYCP1/NUP155/VPS4B/SPAST/NUP107/NUP133/NUP54/LMNB2/USPL1/GOLM1/PITPNB/SEH1L/SMARCA5/SRPK2/RPS19/REEP4/TOR1B/NUP153/ZMPSTE24/AHCTF1/WDR73/ANKLE2/TBPL1/DDX11/HMGB2/SIRT1/USP36/CHMP5/NUMA1/TMEM170A/AGFG1/TARDBP/NUP93/LEMD3/POLR1B/ACTR6/WBP2NL/AKAP8L
GOMF_OXIDOREDUCTASE_ACTIVITY_ACTING_ON_CH_OH_GROUP_OF_DONORS	GOMF_OXIDOREDUCTASE_ACTIVITY_ACTING_ON_CH_OH_GROUP_OF_DONORS	127	-0.436793	-1.84549	4.58975e-05	0.000620139	0.000466987	3068	tags=35%, list=17%, signal=29%	CYP4F3/ME3/LIPF/ALDH3A2/RDH8/ZADH2/HADHB/MDH1/KCNAB1/AKR1B1/H6PD/MDH2/RDH16/PTGR2/AKR1C3/MIOX/AKR1C1/BDH1/CHDH/ADH6/RDH12/DCXR/HADH/LDHC/HAO2/ALDH3A1/CYP27A1/ME1/DHRS3/CYP4F2/HIBADH/IDH3A/DHRS7/ADH1A/DHRS11/AKR1B10/IDH2/GPD1L/ADHFE1/RDH5/GPD1/ADH1C/LDHD/ADH1B/DHRS7C
GOBP_REGULATION_OF_CELL_CYCLE_CHECKPOINT	GOBP_REGULATION_OF_CELL_CYCLE_CHECKPOINT	45	0.59319	2.05044	4.75409e-05	0.000638535	0.000480839	3481	tags=47%, list=20%, signal=38%	CCNB1/NDC80/PBK/MAD2L1/THOC1/TPR/WDR76/RFWD3/ETAA1/TTI1/GEN1/FBXO4/BRCA2/TTI2/AURKB/CRY1/BARD1/CHEK2/CDT1/RAD51/CCAR2
GOCC_U2_TYPE_SPLICEOSOMAL_COMPLEX	GOCC_U2_TYPE_SPLICEOSOMAL_COMPLEX	85	0.49337	1.92636	4.76179e-05	0.000638535	0.000480839	5841	tags=59%, list=33%, signal=40%	AQR/PRPF3/MAGOHB/CDC40/CWC22/LSM8/PRPF4/LUC7L/PRPF40A/SNRPA1/LUC7L3/SNRPD1/SF3B4/SNRPF/RNF113A/SF3B1/PRPF38A/SNRPB2/CWC27/EIF4A3/SNRPD2/PRPF39/BUD13/SF3A3/LSM7/SNRPB/PLRG1/SNRPG/CRNKL1/SF3B5/RBMX2/PPIL1/SF3B3/LSM5/SNRPN/BUD31/SNW1/SNRNP70/MFAP1/SNRPE/PRPF31/RBM22/SF3B6/SF3A2/EFTUD2/PHF5A/DHX8/IK/SF3A1/BCAS2
GOBP_PEPTIDYL_LYSINE_MODIFICATION	GOBP_PEPTIDYL_LYSINE_MODIFICATION	371	0.325435	1.55825	4.74247e-05	0.000638535	0.000480839	5488	tags=45%, list=31%, signal=32%	EZH2/TWIST1/EGR2/SNAI2/MLLT3/PLOD2/ATP7A/DNMT1/CBX4/KIAA1586/RUVBL1/ARID4A/PRMT6/TRPM4/ACTL6A/CHEK1/LOX/BOD1L1/PHF20L1/TET2/KDM3A/MBTD1/MBIP/MTF2/ZNF451/BCOR/KMT2E/LOXL1/ISL1/PAXIP1/TRRAP/PLOD3/SMC5/SMC6/CTCFL/HMG20B/NFYA/USPL1/KAT6A/SENP7/CAMK1/TRIM28/SOX4/TOPORS/TAF2/MEN1/SMARCA5/HDAC2/BRCA2/YEATS4/METTL18/LEF1/SETDB2/SUV39H2/KMT2A/PWP1/ZZZ3/CTR9/SUPT20H/ATF2/SIN3A/EGR1/TRIM38/BRD8/ZMPSTE24/GNL…
GOBP_MEMBRANE_DEPOLARIZATION	GOBP_MEMBRANE_DEPOLARIZATION	78	-0.511377	-2.00231	4.81846e-05	0.000642726	0.000483995	1290	tags=26%, list=7%, signal=24%	SCN2B/SCN4B/SLMAP/SCN3B/GCLM/SCN7A/CACNA2D1/NEDD4L/CAMK2D/KCNJ2/SCN1B/GPD1L/MYOC/CAV3/SCN4A/ANK2/ANK3/PTPN3/FHL1/ATP1A2
GOBP_POSITIVE_REGULATION_OF_MITOTIC_CELL_CYCLE_PHASE_TRANSITION	GOBP_POSITIVE_REGULATION_OF_MITOTIC_CELL_CYCLE_PHASE_TRANSITION	89	0.477364	1.88334	4.82917e-05	0.000642726	0.000483995	1905	tags=30%, list=11%, signal=27%	CCND1/DTL/RRM2/CCNB1/DLGAP5/FBXO5/CDK1/CDC7/STIL/CDC6/CPSF3/UBE2C/CCND2/DDR2/ANXA1/CUL4B/VPS4B/KMT2E/CENPJ/CDC23/RCC2/CDK4/TMOD3/CDC25B/SASS6/APEX1/MTBP
GOBP_CYTOSKELETON_DEPENDENT_CYTOKINESIS	GOBP_CYTOSKELETON_DEPENDENT_CYTOKINESIS	91	0.476893	1.87735	4.82585e-05	0.000642726	0.000483995	1499	tags=23%, list=9%, signal=21%	RACGAP1/KIF23/NUSAP1/ANLN/CKAP2/KIF20A/STMN1/MYH10/MITD1/CEP55/ECT2/KIF4A/PLK1/SNX18/USP8/MAP9/EFHC1/VPS4B/SPAST/EXOC1/EXOC6B
GOCC_HISTONE_METHYLTRANSFERASE_COMPLEX	GOCC_HISTONE_METHYLTRANSFERASE_COMPLEX	60	0.54623	2.00724	4.85113e-05	0.000644042	0.000484986	5287	tags=57%, list=30%, signal=40%	EZH2/RUVBL1/SUZ12/AEBP2/EED/BOD1L1/CBX5/TEX10/MGA/PAXIP1/CHD8/MEN1/HDAC2/KMT2A/KANSL1/RBBP5/KDM6A/NCOA6/PAGR1/JARID2/WDR5/PRMT5/RBBP4/KDM6B/HCFC2/UTY/CXXC1/RUVBL2/PRPF31/TAF1/TAF4/LAS1L/SETD1B/ASH2L
GOBP_POSITIVE_REGULATION_OF_DOUBLE_STRAND_BREAK_REPAIR_VIA_HOMOLOGOUS_RECOMBINATION	GOBP_POSITIVE_REGULATION_OF_DOUBLE_STRAND_BREAK_REPAIR_VIA_HOMOLOGOUS_RECOMBINATION	36	0.626376	2.05839	4.95271e-05	0.000655158	0.000493357	4137	tags=56%, list=23%, signal=43%	RAD51AP1/RBBP8/RUVBL1/ACTL6A/ARID2/MBTD1/TRRAP/YEATS4/TIMELESS/POGZ/BRD8/HELQ/MORF4L2/ING3/EPC2/ACTR2/EP400/FUS/ACTB/FANCB
GOBP_CELLULAR_AMINO_ACID_CATABOLIC_PROCESS	GOBP_CELLULAR_AMINO_ACID_CATABOLIC_PROCESS	103	-0.475249	-1.94378	4.95941e-05	0.000655158	0.000493357	4034	tags=48%, list=23%, signal=37%	SDS/ASRGL1/ACAD8/BCKDK/OTC/ECHS1/MTRR/BCKDHA/GLUD1/DLST/HDC/DDO/GAD2/BCAT2/ARG1/FTCD/HMGCL/AGXT/HGD/GSTZ1/DLD/TAT/AUH/AGXT2/PIPOX/GPT/FAH/NOS1/ALDH4A1/ALDH5A1/PRODH2/CRYM/QDPR/ASPA/GOT2/MAT1A/GLUL/ETFA/HPD/DAO/HIBADH/ALDH6A1/ACAT1/IDO1/ACADSB/CARNS1/GOT1/ADHFE1/GPT2
GOBP_REGULATION_OF_STRIATED_MUSCLE_CELL_DIFFERENTIATION	GOBP_REGULATION_OF_STRIATED_MUSCLE_CELL_DIFFERENTIATION	78	-0.510202	-1.99771	4.99803e-05	0.000658629	0.000495971	2159	tags=33%, list=12%, signal=29%	BCL2/GSK3A/BMP4/MYF5/CEACAM5/MESP1/RBM38/HAMP/PI16/MYOD1/MYOG/HDAC4/DMPK/PPARA/MAMSTR/BHLHE41/AKAP6/MYLK3/CAV3/MEF2C/TRIM72/ACTN3/MYF6/SMYD1/LMOD3/RBM24
GOCC_CYTOSOLIC_RIBOSOME	GOCC_CYTOSOLIC_RIBOSOME	78	0.494079	1.89616	5.04199e-05	0.000662786	0.000499101	5773	tags=74%, list=33%, signal=50%	RPL39L/EIF2AK4/RPS4Y1/RPS24/RPL3/RPS21/RPL36/ISG15/RPS19/RPL10A/RPL26L1/RPL12/RPL11/RPS3/RPL31/RPS7/RPL7L1/RPS11/RPLP0/RPL8/RPL24/RPS5/RPS12/RPS18/RPL35A/RPS4X/RPL6/RPS17/RPS10/RPL37A/RPL29/DHX29/RPL34/RPL39/RPL19/RPS6/RPL36AL/RPL7/RPL9/RPL37/RPL30/RPL35/RPS29/RPS16/EIF2A/RPS8/RPL32/RPL22/RPL41/FAU/RPL18/MRPS11/RPL15/UBA52/RPL14/RPS23/RPL23A/RPS27
GOBP_DNA_TEMPLATED_TRANSCRIPTION_ELONGATION	GOBP_DNA_TEMPLATED_TRANSCRIPTION_ELONGATION	221	0.374868	1.69682	5.30901e-05	0.000696171	0.000524241	4148	tags=37%, list=24%, signal=28%	EZH2/NMI/TCERG1L/LDB2/INTS6/BTAF1/ZNF326/TCERG1/TDG/AEBP2/INTS2/HMGN1/THOC1/KDM3A/TRIP13/INTS7/LEO1/DHX9/TRRAP/NAB1/PSIP1/CCNT2/RSF1/ERCC3/MED1/KAT6A/NCBP2/SUPT16H/JMJD1C/MED23/PPRC1/RYBP/INTS10/MED29/MED17/NPAT/GON4L/INTS8/SCAF8/MED12/CTR9/CDK13/TEFM/SUPT20H/MTDH/BCLAF1/SETD2/NAB2/MED19/SND1/NCBP1/GTF2F1/HNRNPU/KDM2B/TP53BP1/LPXN/DPF2/INTS4/NELFCD/CDC73/EAPP/POLR1E/WDR43/ZC3H4/ELP4/TGFB1I1/CCAR2…
GOBP_ANION_TRANSMEMBRANE_TRANSPORT	GOBP_ANION_TRANSMEMBRANE_TRANSPORT	254	-0.365046	-1.6584	5.4581e-05	0.000713967	0.000537642	2873	tags=27%, list=16%, signal=23%	ARG1/GLRA2/ANO6/SLC11A1/SLC37A1/SLC6A5/SLC43A2/SLC13A4/CLCA4/KCNJ10/SLC6A8/GABRR2/PTAFR/TSPO2/CLDN17/GABRA4/SLC16A7/SLC4A8/BSND/ANO7/SLC37A2/VDAC3/GABRA6/CLCNKB/SLC4A11/SLC6A1/SLC37A4/SLC46A1/CLDN4/APOL1/SLC26A9/SLC26A8/SLC25A11/SLC44A4/SLC25A30/GFAP/PER2/SLC4A1/PCYOX1/SLC22A2/SLC16A1/VDAC1/SLC5A5/ANKH/SLC25A18/SLC4A4/MPC1/SLC5A1/SLC13A5/GABRA3/MPC2/FXYD3/CLCN1/BEST3/SLC12A2/NMUR2/SLC38A3/SLC20A2…
GOBP_LIPID_MODIFICATION	GOBP_LIPID_MODIFICATION	186	-0.391194	-1.73165	5.51143e-05	0.000719181	0.000541569	2924	tags=28%, list=17%, signal=24%	B3GALT1/MTMR3/GBA2/ECH1/HADHB/MTMR7/ALOX15B/LPCAT3/INPP5J/FMO4/AUH/ABCD2/EPHX2/ABO/INPP4B/MTMR10/CPT2/CHRM5/APOA4/APOA5/PEX5/MFSD2A/ACAA2/HADH/DGKK/HAO2/ACADM/CRAT/CYP3A4/ECHDC2/CYP4F2/ECI1/PPARA/ETFA/ACADL/MLYCD/INPP5A/NR4A3/ECI2/FMO2/B4GALNT1/CYP1A1/ACAT1/ACOX2/ETFDH/ACADS/ADIPOQ/APOD/PHYH/PPARGC1A/PDK4/FABP3
GOCC_BASAL_PART_OF_CELL	GOCC_BASAL_PART_OF_CELL	258	-0.358237	-1.62898	5.6859e-05	0.000740137	0.000557349	2828	tags=29%, list=16%, signal=25%	RAB17/ADCY8/SLC40A1/ITGA3/ADORA1/MPZ/ATP7B/MTTP/KCNJ10/ATP6V0A4/RHBG/SLC22A9/UMOD/SLC7A6/MYO1A/P2RY6/SHROOM4/SLC16A7/SLC51A/DAG1/BSND/AQP1/CEACAM5/DST/ABCA8/AQP5/CD300LG/SLC4A11/ITGB4/SLC46A1/AQP9/PROM2/PHLDB1/SLC41A1/CLDN4/SLC29A1/SLC22A7/AQP3/GPIHBP1/ATP12A/ORAI1/ERBB4/IDE/SLC2A1/SLC4A1/GKN2/SLC16A1/CEACAM1/SLC2A9/SLC39A5/SLC22A8/TEK/NDRG4/SLC29A2/LEPR/LPO/SLC4A4/SLC14A1/FLOT1/SLC16A10/MET/CA4/…
GOBP_POSITIVE_REGULATION_OF_DNA_REPAIR	GOBP_POSITIVE_REGULATION_OF_DNA_REPAIR	113	0.448806	1.83623	5.9112e-05	0.000767593	0.000578024	3110	tags=34%, list=18%, signal=28%	RAD51AP1/RBBP8/RUVBL1/SMARCC1/ACTL6A/FOXM1/ARID2/USP1/PCNA/MBTD1/DHX9/SMARCA4/TRRAP/SMCHD1/PNKP/PBRM1/PRKDC/TRIM28/YEATS4/ARID1A/INO80E/SMARCE1/TIMELESS/UIMC1/POGZ/BRD8/HELQ/TFPT/MORF4L2/MAD2L2/ING3/RPS3/DDX11/EPC2/ACTR2/HMGB1/DPF2/SIRT1
GOBP_RIBOSOMAL_SMALL_SUBUNIT_BIOGENESIS	GOBP_RIBOSOMAL_SMALL_SUBUNIT_BIOGENESIS	71	0.504946	1.90274	6.09527e-05	0.000787663	0.000593138	3802	tags=42%, list=22%, signal=33%	HEATR1/DCAF13/RIOK1/WDR3/NAT10/RPS24/RPP40/DDX52/PRKDC/UTP23/SRFBP1/RPS21/RIOK2/NPM1/RPS19/NOB1/FCF1/UTP6/LTV1/XRCC5/RPS7/WDR46/UTP3/WDR43/BYSL/RPS5/MPHOSPH10/NOL10/RPS17/NOL11
GOBP_REGULATION_OF_POTASSIUM_ION_TRANSPORT	GOBP_REGULATION_OF_POTASSIUM_ION_TRANSPORT	101	-0.462345	-1.88047	6.08604e-05	0.000787663	0.000593138	2800	tags=33%, list=16%, signal=28%	VAMP2/ANO6/GCK/ADORA1/KCNAB1/KCNS1/KCNN4/KCNRG/NOS1/KCNE2/KCNA5/WNK2/CAB39/ABCC8/LRRC52/AMIGO1/NPPA/ATP1B2/KEL/NEDD4L/ABCC9/AKAP6/NEDD4/KCNN2/KCNJ2/BIN1/ACTN2/CAV3/ANK2/ANK3/ATP1B1/FHL1/CASQ2
GOBP_REGULATION_OF_TRANSCRIPTION_ELONGATION_BY_RNA_POLYMERASE_II	GOBP_REGULATION_OF_TRANSCRIPTION_ELONGATION_BY_RNA_POLYMERASE_II	77	0.502157	1.92021	6.47045e-05	0.000832115	0.000626612	5434	tags=53%, list=31%, signal=37%	EZH2/INTS6/TCERG1/INTS2/INTS7/LEO1/MED1/NCBP2/SUPT16H/MED23/INTS10/MED29/MED17/INTS8/CDK13/MED19/NCBP1/GTF2F1/HNRNPU/INTS4/NELFCD/CDC73/EAPP/WDR43/CCNT1/CDK12/EAF1/NELFB/MED31/INTS3/MED8/MED30/LARP7/ELL3/MED4/CTNNB1/MED16/VHL/PWWP2A/INTS9/ERCC6
GOBP_POSITIVE_REGULATION_OF_DOUBLE_STRAND_BREAK_REPAIR	GOBP_POSITIVE_REGULATION_OF_DOUBLE_STRAND_BREAK_REPAIR	77	0.502034	1.91974	6.47045e-05	0.000832115	0.000626612	3093	tags=36%, list=18%, signal=30%	RAD51AP1/RBBP8/RUVBL1/SMARCC1/ACTL6A/FOXM1/ARID2/MBTD1/SMARCA4/TRRAP/SMCHD1/PNKP/PBRM1/PRKDC/YEATS4/ARID1A/SMARCE1/TIMELESS/POGZ/BRD8/HELQ/MORF4L2/MAD2L2/ING3/DDX11/EPC2/ACTR2/DPF2
GOBP_NEGATIVE_REGULATION_OF_CALCIUM_ION_TRANSPORT	GOBP_NEGATIVE_REGULATION_OF_CALCIUM_ION_TRANSPORT	60	-0.538815	-1.99185	6.52868e-05	0.000836888	0.000630206	1021	tags=22%, list=6%, signal=20%	PPP3CC/PPP3R1/VDAC1/UBR3/RRAD/BIN1/PACSIN3/CAV3/CASQ2/SLN/PLN/ATP1A2/TRDN
GOBP_POSITIVE_REGULATION_OF_DNA_RECOMBINATION	GOBP_POSITIVE_REGULATION_OF_DNA_RECOMBINATION	62	0.528463	1.95981	6.53892e-05	0.000836888	0.000630206	4137	tags=47%, list=23%, signal=36%	RAD51AP1/RBBP8/MSH2/RUVBL1/ACTL6A/ARID2/MBTD1/ATAD5/PAXIP1/TRRAP/STAT6/TGFB1/YEATS4/TIMELESS/PTPRC/POGZ/BRD8/HELQ/MORF4L2/MAD2L2/ING3/EPC2/TP53BP1/ACTR2/EP400/EXOSC3/FUS/ACTB/FANCB
GOBP_ENDODERMAL_CELL_DIFFERENTIATION	GOBP_ENDODERMAL_CELL_DIFFERENTIATION	46	0.576771	2.01002	6.6248e-05	0.000843831	0.000635434	3246	tags=46%, list=18%, signal=37%	NR0B1/COL5A2/LAMB1/COL11A1/MMP9/FN1/COL5A1/INHBA/COL8A1/COL12A1/ITGA4/LEO1/ITGA5/COL4A2/ITGB2/CTR9/SETD2/LAMB3/CDC73/SOX2/MMP2
GOCC_FIBRILLAR_CENTER	GOCC_FIBRILLAR_CENTER	131	0.425211	1.78594	6.61281e-05	0.000843831	0.000635434	5098	tags=51%, list=29%, signal=37%	PTPN13/HEATR1/CDCA7L/TERF1/KIT/HERC4/FAM111A/GAR1/E2F5/RAI14/STAG2/LEO1/TOP1/NOP58/SMARCA4/TRERF1/IP6K2/DCLRE1A/POLR1C/DSN1/EXOSC8/RNMT/CCDC137/RPAIN/FBL/SMARCA5/DEAF1/RAE1/EZR/MTDH/LIPA/NUFIP1/NONO/SNRPB2/ORC6/ZNF415/PSPC1/MBD6/SIRT1/POLR1E/AFF4/WDR43/UTP15/PLRG1/COIL/MRI1/RSAD2/TRIM27/POLR1B/ZNF174/RERG/KLF6/ZNRF2/PRMT7/UBTF/EIF3L/URB1/KDM4A/RREB1/FBLIM1/APEX2/TAF4B/JAZF1/TIMM13/AKNA/TAF1C/KDM5D
GOBP_POSITIVE_REGULATION_OF_SKELETAL_MUSCLE_TISSUE_DEVELOPMENT	GOBP_POSITIVE_REGULATION_OF_SKELETAL_MUSCLE_TISSUE_DEVELOPMENT	17	-0.760581	-2.03861	6.71102e-05	0.000852556	0.000642004	2159	tags=53%, list=12%, signal=46%	BCL2/MYF5/MYOD1/MYOG/FLOT1/MEF2C/ACTN3/MYF6/LMOD3
GOBP_POSITIVE_REGULATION_OF_CARBOHYDRATE_METABOLIC_PROCESS	GOBP_POSITIVE_REGULATION_OF_CARBOHYDRATE_METABOLIC_PROCESS	71	-0.520102	-2.00505	6.72524e-05	0.000852556	0.000642004	2717	tags=37%, list=15%, signal=31%	GCK/AVPR1B/DYRK2/PTAFR/INSR/P2RY6/GPT/SNCA/FOXO1/INS/ADCYAP1R1/ARPP19/MLXIPL/SLC45A3/PPARA/SLC4A4/MAS1/EGF/SLC25A12/RGN/GPD1/SORBS1/PPARGC1A/KAT2B/PRKAA2/ACTN3
GOCC_POLYSOME	GOCC_POLYSOME	60	0.53865	1.97938	6.90421e-05	0.00087317	0.000657527	5215	tags=60%, list=30%, signal=42%	NR0B1/MYH10/IMPACT/FMR1/EIF2AK4/DHX9/RPS4Y1/AGO2/DIS3L2/VIM/RPS21/RPL36/RPL10A/RPL11/EIF3H/NUFIP2/RPS3/RPL31/FUBP3/CALR/RPL8/RPL24/RPS4X/RPL6/UPF2/RPL39/RPL19/RPS6/ELAVL4/RPL30/RPS29/RPL32/RPL41/ATXN2/EEF2/RPL18
GOBP_ADP_METABOLIC_PROCESS	GOBP_ADP_METABOLIC_PROCESS	86	-0.490157	-1.94505	7.05403e-05	0.000890009	0.000670207	2115	tags=28%, list=12%, signal=25%	NUPR1/ALDOA/HK2/OGDH/TPI1/DHTKD1/INS/PKLR/SLC4A1/HDAC4/MLXIPL/PFKFB2/PFKM/PPARA/SLC4A4/PFKFB1/PGM1/AK1/PRKAG3/GPD1/PRKAA2/ACTN3/ENO3/PGAM2
GOBP_CALCINEURIN_MEDIATED_SIGNALING	GOBP_CALCINEURIN_MEDIATED_SIGNALING	47	-0.578443	-2.04318	7.11402e-05	0.00089546	0.000674313	1990	tags=30%, list=11%, signal=26%	CAMTA1/LACRT/NFATC1/FHL2/CHP1/PPP3CC/PPP3R1/LMCD1/AKAP6/HOMER2/MYOZ1/ACTN3/C10orf71/MYOZ2
GOCC_SPLICEOSOMAL_SNRNP_COMPLEX	GOCC_SPLICEOSOMAL_SNRNP_COMPLEX	61	0.524805	1.93435	7.1553e-05	0.000898537	0.00067663	5516	tags=59%, list=31%, signal=41%	PRPF3/LSM8/PRPF4/LUC7L/PRPF40A/SNRPA1/SNRPA/LUC7L3/SNRPD1/SF3B4/SNRPF/SF3B1/SNRPB2/SNRPD2/PRPF39/BUD13/SF3A3/LSM7/SNRPB/SNRPG/PPIH/RBM42/DDX23/SF3B5/RBMX2/SF3B3/LSM5/SNRPN/SNRNP70/SNRPE/PRPF31/SF3B6/SF3A2/EFTUD2/PHF5A/AAR2
GOMF_NUCLEOSOME_BINDING	GOMF_NUCLEOSOME_BINDING	52	0.55025	1.95934	7.34852e-05	0.000920635	0.00069327	4454	tags=52%, list=25%, signal=39%	SMARCC1/ACTL6A/EED/HMGN1/HMGN5/HDAC1/SSRP1/SMARCA4/SUPT16H/SMARCA5/HDAC2/ARID1A/SMARCA1/SMARCE1/MLLT10/HMGN2/CHD1L/RNF169/RNF4/ACTR6/HMGA2/ZNHIT1/HNRNPC/ACTB/RBBP4/HIRA/HMGN4
GOBP_ETHANOL_METABOLIC_PROCESS	GOBP_ETHANOL_METABOLIC_PROCESS	19	-0.750736	-2.0806	7.4552e-05	0.000931813	0.000701688	1669	tags=47%, list=9%, signal=43%	ACSS2/ALDH3B1/ADH6/ALDH2/ADH1A/ALDH1B1/SULT1B1/ADH1C/ADH1B
GOBP_TRNA_METHYLATION	GOBP_TRNA_METHYLATION	39	0.599151	1.9967	7.50161e-05	0.000935423	0.000704406	5263	tags=64%, list=30%, signal=45%	TRMT13/NSUN6/METTL8/TRMT1/LCMT2/TRMT6/THADA/TRMT5/TRMT11/TRMT10B/NSUN3/WDR6/THUMPD2/TRMT61B/WDR4/TYW3/DALRD3/METTL2B/TRMT10A/TRMT112/TRDMT1/METTL6/FTSJ1/ALKBH8/THUMPD3
GOBP_DNA_UNWINDING_INVOLVED_IN_DNA_REPLICATION	GOBP_DNA_UNWINDING_INVOLVED_IN_DNA_REPLICATION	21	0.711593	2.02855	7.69097e-05	0.0009568	0.000720504	1602	tags=52%, list=9%, signal=48%	GINS1/WRN/RECQL/MCM7/MCM5/MCM6/MCM3/CDC45/GINS4/MCM2/BLM
GOBP_RESPONSE_TO_VIRUS	GOBP_RESPONSE_TO_VIRUS	354	0.327533	1.5574	7.74043e-05	0.000960714	0.000723451	4386	tags=34%, list=25%, signal=26%	SLFN11/NMI/IFI16/PTPN22/STMN1/GBP1/EXT1/IVNS1ABP/JAK1/SKP2/PMAIP1/TSPAN6/FMR1/LGALS8/IFI44/HIF1A/RNF135/EIF2AK4/GBP3/TRIM35/BNIP3L/OAS1/DHX9/TRIM6/EXOSC4/AZI2/DDX60/ADAR/SENP7/TRIM52/TRIM28/EXOC1/APOBEC3B/PYCARD/ZC3HAV1/RNASE6/OAS3/IRF3/DHX36/ISG15/RAB2B/EIF2AK2/HERC5/POLR3C/PLSCR1/AGBL5/SERINC5/TRIM13/IFIT3/CXCR4/CASP1/PTPRC/ATF2/SIN3A/MYD88/TRIM38/CCL8/MICB/ZNF175/DHX15/ZMPSTE24/ILF3/SETD2/DNAJ…
GOBP_ACTION_POTENTIAL	GOBP_ACTION_POTENTIAL	137	-0.432566	-1.84384	7.79649e-05	0.000965426	0.000727	1776	tags=25%, list=10%, signal=22%	KCNE2/KCNA5/CACNB4/CHRNA1/KCNB1/KCND3/SCN2B/CNR2/SCN4B/SLMAP/SCN3B/SCN7A/CACNA2D1/NEDD4L/AKAP6/CLCN1/MYH14/KCNN2/CAMK2D/SNTA1/KCNJ2/SCN1B/BIN1/GPD1L/DMD/CD36/CAV3/SCN4A/ANK2/ANK3/CTNNA3/PTPN3/ATP1B1/ATP1A2
GOBP_HETEROCHROMATIN_ORGANIZATION	GOBP_HETEROCHROMATIN_ORGANIZATION	79	0.489146	1.88164	7.91373e-05	0.000975638	0.00073469	4012	tags=43%, list=23%, signal=33%	EZH2/BAZ1A/HELLS/DNMT1/L3MBTL3/FAM172A/TPR/LMNB1/HDAC1/SMCHD1/LMNB2/CBX3/TRIM28/ASIP/SMARCA5/HDAC2/SETDB2/CTR9/PPHLN1/NDN/SIN3A/ZNF304/MPHOSPH8/MORC2/PPM1D/HMGB1/SETDB1/SIRT1/TET1/ATF7IP2/HMGA2/CDK2/ATF7IP/RRP8
GOMF_TETRAPYRROLE_BINDING	GOMF_TETRAPYRROLE_BINDING	127	-0.42766	-1.8069	7.91552e-05	0.000975638	0.00073469	2587	tags=33%, list=15%, signal=28%	AMBP/CYP11B2/HBZ/CYP8B1/SDHC/THAP4/SDHD/HBQ1/PTGS1/CYP3A43/NOS1/CYP4F11/CYP2S1/EPX/MPO/SLC48A1/CYP2C19/FLVCR2/CYP2C18/CYP2C9/CYP1A2/CYP46A1/STEAP4/CYP2A13/CYP27A1/CYP2A6/CYP3A4/CYP4F2/CYCS/LPO/CYP4B1/HBD/CYP1A1/HBB/SUOX/HCCS/IDO1/HEBP2/CYP2J2/HRG/TCN1/MB
GOBP_MAINTENANCE_OF_LOCATION	GOBP_MAINTENANCE_OF_LOCATION	307	-0.342268	-1.60584	8.01731e-05	0.000985907	0.000742423	3185	tags=26%, list=18%, signal=22%	SKP1/TAF3/TWF2/TPCN1/TMSB4Y/GRIK5/CPS1/ALKBH7/F9/S100A8/ALB/ATP7B/FAF1/CIDEA/STAT5B/PNPLA2/PLIN2/SLC30A3/C3/GP1BA/KEAP1/P2RY6/SLC8B1/GSN/HK2/TAPT1/NOS1/PRKACA/CD19/IL13/LACRT/CHD7/NRROS/FBXW7/VPS13A/SNCA/NRIP1/IGSF11/FITM2/BDKRB1/JPH1/PLA2G4C/F2/LCN2/OSBPL11/SLC25A23/METTL21C/SORL1/NOL3/CRY2/APOB/PDE4D/PINK1/PPARA/JSRP1/CCL21/B4GALNT1/CHCHD10/TMEM38A/AKAP6/LPL/CAMK2D/JPH2/DMD/CD36/FITM1/ANK2/ANK3…
GOBP_NEGATIVE_REGULATION_OF_CALCIUM_ION_TRANSMEMBRANE_TRANSPORT	GOBP_NEGATIVE_REGULATION_OF_CALCIUM_ION_TRANSMEMBRANE_TRANSPORT	44	-0.588826	-2.05214	8.13634e-05	0.000998245	0.000751713	1021	tags=25%, list=6%, signal=24%	PPP3CC/PPP3R1/VDAC1/UBR3/RRAD/BIN1/CASQ2/SLN/PLN/ATP1A2/TRDN
GOCC_INTRACILIARY_TRANSPORT_PARTICLE_B	GOCC_INTRACILIARY_TRANSPORT_PARTICLE_B	18	0.740261	2.04958	8.21285e-05	0.00100532	0.000757042	3927	tags=78%, list=22%, signal=60%	HSPB11/IFT74/TRIM59/IFT80/TTC30B/IFT20/IFT52/TTC30A/IFT88/IFT57/TTC26/IFT27/IFT172/IFT81
GOBP_NUCLEAR_TRANSCRIBED_MRNA_CATABOLIC_PROCESS	GOBP_NUCLEAR_TRANSCRIBED_MRNA_CATABOLIC_PROCESS	113	0.442948	1.81226	8.42209e-05	0.00102857	0.000774553	4233	tags=46%, list=24%, signal=35%	ZCCHC7/ERI1/XRN2/DCP1B/MAGOHB/DHX9/IGF2BP1/PAN3/AGO2/SSB/DIS3L2/EXOSC4/CNOT6/PAN2/UPF3B/NCBP2/EXOSC8/CNOT10/CNOT3/PNLDC1/RC3H2/NT5C3B/EXOSC10/DCP2/DHX36/PABPC1/GSPT2/EIF3E/ATM/XRN1/ZFP36L1/MRTO4/DIS3/NCBP1/EIF4A3/HNRNPU/PELO/CNOT8/LSM7/CNOT6L/POLR2G/TNKS1BP1/EXOSC2/DDX5/EXOSC3/DHX34/DCP1A/CNOT2/TTC37/UPF2/HNRNPAB/SYNCRIP
GOCC_COMPLEX_OF_COLLAGEN_TRIMERS	GOCC_COMPLEX_OF_COLLAGEN_TRIMERS	21	0.708779	2.02052	8.67278e-05	0.00105677	0.000795787	1779	tags=57%, list=10%, signal=51%	COL5A2/COL11A1/COL1A2/COL5A1/COL1A1/COL3A1/COL8A1/LUM/COL10A1/COL4A2/COL4A1/COL16A1
GOMF_PROTON_TRANSMEMBRANE_TRANSPORTER_ACTIVITY	GOMF_PROTON_TRANSMEMBRANE_TRANSPORTER_ACTIVITY	99	-0.473778	-1.9368	8.84239e-05	0.00107498	0.000809501	3347	tags=36%, list=19%, signal=30%	SLC9A3/ATP6V0D2/SLC47A2/COX4I1/ATP4A/SLC9A9/ATP4B/ATP6V0A1/SLC11A1/SLC45A1/ATP6V0A4/COX5B/SLC36A1/ATP6V1G2/UQCR10/COX5A/SLC4A11/SLC46A1/ATP6V1C2/UQCRFS1/UQCRC1/SLC9A2/ATP12A/COX7B/CHP1/SLC2A9/SLC45A3/SLC25A18/NNT/COX7A1/SLC38A3/SLC25A12/CLCN4/SLC25A4/SLC47A1/COX6A2
GOCC_FILAMENTOUS_ACTIN	GOCC_FILAMENTOUS_ACTIN	25	-0.67997	-2.08812	8.91689e-05	0.00107913	0.000812619	827	tags=36%, list=5%, signal=34%	PDLIM2/EHBP1L1/SMTN/PDLIM5/PDLIM1/SMTNL2/LDB3/MYO18B/PDLIM3
GOMF_LYASE_ACTIVITY	GOMF_LYASE_ACTIVITY	173	-0.399213	-1.75701	8.90548e-05	0.00107913	0.000812619	2969	tags=31%, list=17%, signal=26%	ALDOB/ME3/FTCD/UROS/HMGCL/ADCY8/THNSL2/DDC/HADHB/AZIN2/GSTM4/ETNPPL/ALOX5AP/AUH/ACO1/PM20D1/ALDOA/PCBD1/ALAD/CYP2S1/CA5A/FH/TPI1/CA7/MGST3/ADCY9/CLYBL/CYP1A2/PCBD2/ECHDC3/CHAC1/CRY2/ADCY5/PAM/ME1/ECHDC2/FECH/FAHD1/MGST2/ECI1/ACO2/MLYCD/CYP1A1/HCCS/CA4/CA14/ADCY1/CA1/ADCY2/GOT1/CD38/CA2/ENO3/CA3
GOBP_TELOMERE_MAINTENANCE_VIA_TELOMERE_LENGTHENING	GOBP_TELOMERE_MAINTENANCE_VIA_TELOMERE_LENGTHENING	71	0.497627	1.87516	9.80536e-05	0.00118129	0.000889554	3991	tags=49%, list=23%, signal=38%	POT1/TERF1/RAD50/ATR/NAF1/GAR1/DCLRE1B/NEK2/NAT10/TNKS/PNKP/RFC1/CCT2/FBXO4/HNRNPA1/EXOSC10/DCP2/DHX36/AURKB/ATM/ZBTB48/ACD/XRN1/CCT6A/XRCC5/HNRNPU/MAPKAPK5/HSP90AA1/CCT7/RAD51/TNKS1BP1/NHP2/HMBOX1/HNRNPC/GNL3L
GOBP_REGULATION_OF_MRNA_METABOLIC_PROCESS	GOBP_REGULATION_OF_MRNA_METABOLIC_PROCESS	268	0.351042	1.62817	9.78623e-05	0.00118129	0.000889554	4838	tags=46%, list=27%, signal=34%	RBM11/PKP1/MYEF2/FAM172A/SRSF7/DCP1B/FMR1/RBM10/NSRP1/ZC3H14/TIA1/AGO3/RBM3/LEO1/CPSF6/DHX9/IGF2BP1/PAN3/AGO2/DIS3L2/METTL14/CWC22/TRA2A/VIM/CNOT6/PAN2/IGF2BP2/METTL3/IGF2BP3/NCBP2/RAVER2/EXOSC8/ZC3HAV1/CNOT10/CNOT3/NPM1/PNLDC1/RC3H2/PAPOLA/NT5C3B/APEX1/HNRNPA1/DCP2/DHX36/SNRPA/TRA2B/PABPC1/TRAF5/SRSF10/SRPK2/RBM25/PRR5L/YTHDC1/SRSF12/ROCK1/SF3B4/MYD88/ZFP36L1/ANGEL2/DIS3/REST/BARD1/RBM5/RBM39/NC…
GOMF_DNA_SECONDARY_STRUCTURE_BINDING	GOMF_DNA_SECONDARY_STRUCTURE_BINDING	35	0.603801	1.97474	0.000100475	0.00120774	0.000909472	2985	tags=54%, list=17%, signal=45%	NR0B1/RAD51AP1/RBBP8/WRN/MSH2/POT1/MSH6/RAD18/NEIL3/BLM/GEN1/FANCM/MEN1/ERCC5/KMT2A/ABL1/XRCC2/HMGB2/HMGB1
GOBP_MITOTIC_SISTER_CHROMATID_COHESION	GOBP_MITOTIC_SISTER_CHROMATID_COHESION	21	0.704349	2.0079	0.000102	0.00122332	0.000921201	3119	tags=57%, list=18%, signal=47%	CDC20/PDS5B/SMC3/NIPBL/TNKS/SMC5/ESCO2/PDS5A/SMC1A/POGZ/ATRX/CDCA5
GOBP_PROTON_TRANSMEMBRANE_TRANSPORT	GOBP_PROTON_TRANSMEMBRANE_TRANSPORT	117	-0.441864	-1.84837	0.000104676	0.00125259	0.000943246	3347	tags=37%, list=19%, signal=30%	SLC9A3/ATP6V0D2/SLC47A2/COX4I1/ATP4A/NDUFA4/SLC9A9/ATP4B/ATP6V0A1/SLC9A3R1/SLC11A1/ATP6V0A4/PM20D1/UCP2/COX5B/SLC36A1/IL13/ATP6V1G2/UQCR10/COX5A/TACO1/SLC4A11/SLC46A1/ATP6V1C2/UQCRFS1/UQCRC1/SLC9A2/PPIF/ATP12A/NDUFS7/COX7B/CHP1/SLC2A9/SLC25A18/NNT/COX7A1/CLCN4/UCP3/SLC25A4/SLC47A1/ATP1B1/COX6A2/ATP1A2
GOBP_MITOCHONDRIAL_RESPIRATORY_CHAIN_COMPLEX_ASSEMBLY	GOBP_MITOCHONDRIAL_RESPIRATORY_CHAIN_COMPLEX_ASSEMBLY	77	-0.504311	-1.97364	0.000105041	0.00125415	0.00094442	4778	tags=56%, list=27%, signal=41%	OXA1L/TMEM126A/NDUFA10/NDUFA6/NDUFA9/TMEM186/NDUFA12/NDUFB1/NDUFA8/NDUFS2/NDUFB9/SMIM20/NDUFAB1/NDUFA1/LYRM7/UQCC1/NDUFS4/NDUFB6/CHCHD4/AIFM1/NDUFB3/NDUFB7/SAMM50/NDUFB2/NDUFS3/TIMM21/NDUFAF4/SMIM4/NDUFAF5/NDUFA5/OMA1/COA3/NDUFA2/COX14/TACO1/NDUFB10/NDUFAF1/ECSIT/UQCRFS1/NDUFC1/NDUFS7/NDUFB4/NDUFS1
GOBP_MEMBRANE_DEPOLARIZATION_DURING_CARDIAC_MUSCLE_CELL_ACTION_POTENTIAL	GOBP_MEMBRANE_DEPOLARIZATION_DURING_CARDIAC_MUSCLE_CELL_ACTION_POTENTIAL	21	-0.719364	-2.05723	0.000106711	0.00127125	0.000957293	1290	tags=52%, list=7%, signal=49%	SCN2B/SCN4B/SLMAP/SCN3B/CACNA2D1/KCNJ2/SCN1B/CAV3/ANK2/ANK3/ATP1A2
GOMF_EXTRACELLULAR_MATRIX_STRUCTURAL_CONSTITUENT	GOMF_EXTRACELLULAR_MATRIX_STRUCTURAL_CONSTITUENT	164	0.396736	1.70608	0.000107502	0.00127782	0.00096224	1779	tags=22%, list=10%, signal=20%	HMCN1/POSTN/COL5A2/LAMB1/COL11A1/COMP/VCAN/THBS3/MXRA5/COL1A2/CTHRC1/PXDN/FN1/EDIL3/COL5A1/TNC/COL1A1/MFAP2/BGN/OGN/COL3A1/COL8A1/LUM/COL12A1/MFAP4/NID2/EMILIN1/ASPN/COL10A1/COL4A2/ABI3BP/THBS2/PCOLCE/AEBP1/COL4A1/COL16A1
GOCC_SMALL_SUBUNIT_PROCESSOME	GOCC_SMALL_SUBUNIT_PROCESSOME	32	0.618745	1.97291	0.000109724	0.00130133	0.000979948	3608	tags=59%, list=20%, signal=47%	HEATR1/UTP14A/DCAF13/WDR3/NOP58/PRKDC/UTP23/FBL/WDR36/FCF1/UTP6/UTP18/XRCC5/RPS7/WDR46/UTP3/KRR1/MPHOSPH10/NOL10
GOBP_RNA_CATABOLIC_PROCESS	GOBP_RNA_CATABOLIC_PROCESS	255	0.357685	1.65065	0.000110885	0.00131219	0.000988122	4617	tags=42%, list=26%, signal=31%	PKP1/MYEF2/ZCCHC7/ERI1/XRN2/DCP1B/NAF1/FMR1/RBM10/ZC3H14/MAGOHB/AGO3/DHX9/IGF2BP1/PAN3/AGO2/SSB/DIS3L2/POP1/EXOSC4/METTL14/SLFN12/VIM/CNOT6/PAN2/IGF2BP2/UPF3B/METTL3/IGF2BP3/NCBP2/EXOSC8/ZC3HAV1/RNASE6/CNOT10/CNOT3/RNASEH2A/NPM1/PNLDC1/RC3H2/NT5C3B/APEX1/EXOSC10/DCP2/DHX36/PABPC1/TRAF5/PRR5L/GSPT2/EIF3E/ATM/ROCK1/MYD88/XRN1/ZFP36L1/ANGEL2/MRTO4/DIS3/SND1/NCBP1/EIF4A3/HNRNPU/FEN1/PELO/DICER1/CNOT8…
GOBP_PROTEIN_LOCALIZATION_TO_CILIUM	GOBP_PROTEIN_LOCALIZATION_TO_CILIUM	59	0.518676	1.89734	0.000111225	0.0013133	0.000988957	3517	tags=42%, list=20%, signal=34%	EFCAB7/CCDC88A/WDR19/ARL13B/TBC1D32/IFT80/DYNC2H1/IFT20/INVS/LZTFL1/TMEM107/ZDHHC3/TULP3/SPATA7/CCDC66/SNX10/BBS9/NPHP4/FAM149B1/CC2D2A/WDR35/DZIP1/TTC26/GDI2/ARL6
GOBP_APPENDAGE_MORPHOGENESIS	GOBP_APPENDAGE_MORPHOGENESIS	134	0.416292	1.74178	0.00011162	0.00131504	0.000990274	2264	tags=25%, list=13%, signal=22%	HOXD10/SOX11/TFAP2B/TWIST1/WNT5A/CYP26B1/HOXD13/INTU/WDR19/TBC1D32/SFRP2/EXT1/ZNF141/DYNC2H1/NIPBL/FLVCR1/COL3A1/IFT52/HDAC1/TMEM107/RPGRIP1L/SKI/TULP3/MED1/IQCE/SOX4/FZD6/HDAC2/LEF1/PTCH1/TBX5/TMEM231/ACD
GOMF_OXYGEN_BINDING	GOMF_OXYGEN_BINDING	32	-0.639388	-2.07448	0.000112483	0.00131939	0.000993547	3872	tags=56%, list=22%, signal=44%	HBM/NDUFS2/CYP26A1/NGB/ALB/HBZ/CYP8B1/HBQ1/CYP2C19/CYP2C18/CYP3A4/HIF1AN/CYP4B1/HBD/CYP1A1/HBB/SOD2/MB
GOBP_ATTACHMENT_OF_SPINDLE_MICROTUBULES_TO_KINETOCHORE	GOBP_ATTACHMENT_OF_SPINDLE_MICROTUBULES_TO_KINETOCHORE	39	0.590535	1.96799	0.000112279	0.00131939	0.000993547	2064	tags=44%, list=12%, signal=39%	RACGAP1/NUF2/CCNB1/NDC80/ECT2/SPAG5/SPC25/CENPE/CENPC/NEK2/EML4/RCC2/SEH1L/MIS12/CHAMP1/KIF2C/AURKB
GOCC_HETEROCHROMATIN	GOCC_HETEROCHROMATIN	68	0.504606	1.89869	0.000113336	0.00132648	0.000998885	4012	tags=44%, list=23%, signal=34%	EZH2/BAZ1A/UHRF1/HELLS/DNMT1/SUZ12/ZNF618/SMARCAD1/CBX5/CENPC/WDR76/HDAC1/CBX3/TRIM28/ESCO2/SMARCA5/NCAPD3/CDKN2A/MPHOSPH8/CBX8/MORC2/TOP2B/ATRX/SIRT1/ORC2/TNKS1BP1/EME1/HMGA2/UHRF2/RRP8
GOBP_DNA_STRAND_ELONGATION	GOBP_DNA_STRAND_ELONGATION	36	0.609066	2.00151	0.000114177	0.0013334	0.0010041	3150	tags=47%, list=18%, signal=39%	GINS1/RFC4/POT1/RUVBL1/RAD50/ACTL6A/MCM7/NBN/MCM3/DCLRE1B/PCNA/LIG1/INO80E/POLA1/TFPT/RFC3/MCM4
GOMF_EXORIBONUCLEASE_ACTIVITY_PRODUCING_5_PHOSPHOMONOESTERS	GOMF_EXORIBONUCLEASE_ACTIVITY_PRODUCING_5_PHOSPHOMONOESTERS	38	0.600962	2.00442	0.000115897	0.00135053	0.001017	4072	tags=55%, list=23%, signal=43%	CPSF3/ERI1/XRN2/PAN3/DIS3L2/EXOSC4/CNOT6/PAN2/PNLDC1/EXOSC10/DCP2/XRN1/ANGEL2/DIS3/CNOT8/ERI2/CNOT6L/EXOSC2/EXOSC3/ISG20L2/CNOT2
GOBP_NADH_DEHYDROGENASE_COMPLEX_ASSEMBLY	GOBP_NADH_DEHYDROGENASE_COMPLEX_ASSEMBLY	46	-0.591846	-2.06987	0.000119155	0.00138547	0.00104331	4778	tags=67%, list=27%, signal=49%	OXA1L/TMEM126A/NDUFA10/NDUFA6/NDUFA9/TMEM186/NDUFA12/NDUFB1/NDUFA8/NDUFS2/NDUFB9/NDUFAB1/NDUFA1/NDUFS4/NDUFB6/NDUFB3/NDUFB7/NDUFB2/NDUFS3/TIMM21/NDUFAF4/NDUFAF5/NDUFA5/NDUFA2/NDUFB10/NDUFAF1/ECSIT/NDUFC1/NDUFS7/NDUFB4/NDUFS1
GOBP_GLUCOSE_METABOLIC_PROCESS	GOBP_GLUCOSE_METABOLIC_PROCESS	174	-0.392866	-1.73161	0.000120815	0.00140172	0.00105554	2427	tags=30%, list=14%, signal=27%	SERPINA12/PDHA1/PDHB/ONECUT1/GCK/DYRK2/G6PC2/PDHA2/INSR/PC/H6PD/GPT/GSK3A/HK2/MDH2/OMA1/RORA/TKTL1/TPI1/SLC37A4/FOXO1/INS/PGP/WDTC1/DCXR/PER2/ARPP19/ACADM/KCNJ11/SLC45A3/PFKFB2/LEPR/PFKM/PDK2/DLAT/PPARA/MLYCD/PFKFB1/ADIPOQ/PGM1/APOD/SLC25A12/RGN/RORC/GPD1/SORBS1/PPARGC1A/KAT2B/PDK4/ACTN3/ENO3/FBP2/PGAM2
GOBP_MUSCLE_CELL_CELLULAR_HOMEOSTASIS	GOBP_MUSCLE_CELL_CELLULAR_HOMEOSTASIS	23	-0.697397	-2.06958	0.000121731	0.00140755	0.00105993	1038	tags=52%, list=6%, signal=49%	ALDOA/CHRNA1/FXN/PLG/PFKM/BAG3/DMD/CAV3/CFL2/CAPN3/CSRP3/PLN
GOMF_NAD_P_H_DEHYDROGENASE_QUINONE_ACTIVITY	GOMF_NAD_P_H_DEHYDROGENASE_QUINONE_ACTIVITY	35	-0.625098	-2.05078	0.000121848	0.00140755	0.00105993	4598	tags=80%, list=26%, signal=59%	NDUFA10/NDUFA6/NDUFA9/NDUFA12/NDUFB1/NDUFA8/NDUFS2/NDUFA7/NDUFB9/NDUFA1/NDUFS4/NDUFA4/NDUFB6/NDUFB3/NDUFV1/NDUFB7/NDUFB2/NDUFS3/NDUFA5/NDUFA2/NDUFB10/NDUFV2/NDUFC1/NDUFV3/NDUFS7/NQO1/NDUFB4/NDUFS1
GOMF_HYDRO_LYASE_ACTIVITY	GOMF_HYDRO_LYASE_ACTIVITY	53	-0.551694	-2.00521	0.000122109	0.00140755	0.00105993	2306	tags=43%, list=13%, signal=38%	UROS/HADHB/AUH/ACO1/PCBD1/ALAD/CYP2S1/CA5A/FH/CA7/CYP1A2/PCBD2/ECHDC3/ECHDC2/ECI1/ACO2/CYP1A1/CA4/CA14/CA1/CA2/ENO3/CA3
GOBP_BLASTOCYST_GROWTH	GOBP_BLASTOCYST_GROWTH	20	0.710798	2.0052	0.000123166	0.00141667	0.0010668	2039	tags=45%, list=12%, signal=40%	GINS1/PALB2/CHEK1/NCAPG2/NBN/GINS4/IGF1/BRCA2/CTR9
GOBP_ALPHA_AMINO_ACID_CATABOLIC_PROCESS	GOBP_ALPHA_AMINO_ACID_CATABOLIC_PROCESS	86	-0.48133	-1.91002	0.000129231	0.00148324	0.00111693	4034	tags=48%, list=23%, signal=37%	SDS/ASRGL1/ACAD8/OTC/MTRR/GLUD1/DLST/DDO/GAD2/BCAT2/ARG1/HMGCL/AGXT/THNSL2/HGD/GSTZ1/TAT/AUH/AGXT2/PIPOX/GPT/FAH/NOS1/ALDH4A1/PRODH2/CRYM/QDPR/ASPA/GOT2/MAT1A/GLUL/HPD/DAO/HIBADH/ALDH6A1/ACAT1/IDO1/ACADSB/GOT1/ADHFE1/GPT2
GOBP_KINETOCHORE_ASSEMBLY	GOBP_KINETOCHORE_ASSEMBLY	16	0.749228	2.02026	0.000130537	0.00148862	0.00112098	3447	tags=75%, list=20%, signal=60%	CENPK/DLGAP5/CENPF/KNTC1/CENPW/CENPE/CENPC/MIS12/CENPN/POGZ/CENPH/RNF4
GOMF_SINGLE_STRANDED_DNA_HELICASE_ACTIVITY	GOMF_SINGLE_STRANDED_DNA_HELICASE_ACTIVITY	23	0.682357	2.00515	0.000130461	0.00148862	0.00112098	3451	tags=65%, list=20%, signal=53%	RFC4/MCM7/MCM5/MCM6/MCM3/DHX9/MCM2/RFC2/HELQ/CHTF18/RFC3/RFC5/MCM8/MCM4/RAD51
GOMF_RIBONUCLEASE_ACTIVITY	GOMF_RIBONUCLEASE_ACTIVITY	111	0.442142	1.80176	0.000130292	0.00148862	0.00112098	4887	tags=48%, list=28%, signal=35%	CPSF3/ERI1/XRN2/AGO3/PAN3/AGO2/NYNRIN/DIS3L2/POP1/EXOSC4/RPP40/SLFN12/CNOT6/PAN2/EXO1/EXOSC8/DROSHA/RNASE6/RNASEH2A/PNLDC1/APEX1/EXOSC10/DCP2/TSEN34/NOB1/XRN1/ANGEL2/DIS3/DBR1/SND1/TSEN2/FEN1/ELAC1/DICER1/CNOT8/EXOSC1/ERI2/CNOT6L/EXOSC2/EXOSC3/ISG20L2/RNASEL/RPPH1/CNOT2/RNASET2/SLFN13/SAMHD1/POP5/PPP1R8/ISG20/PIWIL4/PARN/ZC3H12D
GOMF_ANION_TRANSMEMBRANE_TRANSPORTER_ACTIVITY	GOMF_ANION_TRANSMEMBRANE_TRANSPORTER_ACTIVITY	284	-0.343599	-1.58661	0.000133822	0.00152283	0.00114674	2831	tags=27%, list=16%, signal=23%	GLRA2/SLC22A13/SLC9A3R1/ANO6/SLC37A1/SLC6A5/SLC13A4/SLC17A9/CLCA4/SLC6A8/GABRR2/SLC22A9/TSPO2/CLDN17/GABRA4/SLC16A7/SLC4A8/SLCO2A1/SLC52A3/SLCO1A2/BSND/ANO7/SLC37A2/VDAC3/SLC36A1/SLC22A14/OCA2/GABRA6/CLCNKB/SLC4A11/SLC6A1/SLC37A4/SLC46A1/MFSD2A/CLDN4/APOL1/SLC7A9/SLC22A7/SLC26A9/SLC26A8/SLC25A11/SLC25A23/SLC2A1/SLC44A4/SLC25A30/SLC4A1/SLC22A2/SLC16A1/SLC22A8/VDAC1/SLC5A5/ANKH/RTBDN/SLC25A18/SLC4A…
GOBP_REGULATION_OF_DNA_BIOSYNTHETIC_PROCESS	GOBP_REGULATION_OF_DNA_BIOSYNTHETIC_PROCESS	117	0.436792	1.79732	0.000136061	0.00154501	0.00116345	3346	tags=39%, list=19%, signal=32%	GINS1/RFC4/MYC/TP53/POT1/TERF1/ATR/CHEK1/USP1/NAF1/TOM1L1/NEK2/PCNA/GINS4/NAT10/TNKS/DNAJC2/PAK3/PNKP/PARP4/CYP1B1/RFC2/CCT2/FBXO4/MEN1/NVL/HNRNPA1/EXOSC10/DCP2/AURKB/ATM/ACD/XRN1/CCT6A/GINS3/CHTF18/XRCC5/RFC3/RFC5/HNRNPU/JADE3/PARM1/MAPKAPK5/BMPR2/HSP90AA1/CCT7
GOBP_REGULATION_OF_CALCIUM_MEDIATED_SIGNALING	GOBP_REGULATION_OF_CALCIUM_MEDIATED_SIGNALING	76	-0.50439	-1.97173	0.000139954	0.00158584	0.0011942	1294	tags=21%, list=7%, signal=20%	FHL2/CHP1/PPP3CC/PPP3R1/PDK2/CD3E/P2RX5/LMCD1/AKAP6/CDH13/RGN/HOMER2/MYOZ1/ACTN3/C10orf71/MYOZ2
GOMF_TRNA_BINDING	GOMF_TRNA_BINDING	57	0.542406	1.96621	0.000141411	0.00159897	0.00120408	5263	tags=60%, list=30%, signal=42%	SLFN11/NSUN6/XPOT/TRNT1/EIF2AK4/TRMT1/NAT10/SSB/PUS1/DTD2/TRMT11/TRMT10B/EEF1A1/SARS2/THG1L/NSUN3/YARS2/IFIT5/XPO5/PSTK/RPL35A/DALRD3/TRMT10A/SEPSECS/SLFN13/AARS2/FARSA/EIF2A/ELP3/TRMU/YRDC/EIF2S3/ALKBH8/THUMPD3
GOCC_CILIARY_TIP	GOCC_CILIARY_TIP	43	0.565569	1.93401	0.000145943	0.00164672	0.00124004	3927	tags=49%, list=22%, signal=38%	HSPB11/WDR19/IFT74/IFT80/DYNC2H1/DYNC2LI1/KIF3A/TTC30B/IFT20/IFT52/KIF3B/DYNLL1/IFT43/IFT88/IFT57/WDR35/TTC26/IFT27/ARMC9/IFT172/IFT81
GOBP_POSITIVE_REGULATION_OF_DNA_BIOSYNTHETIC_PROCESS	GOBP_POSITIVE_REGULATION_OF_DNA_BIOSYNTHETIC_PROCESS	71	0.489227	1.84351	0.000148074	0.00166723	0.00125549	3346	tags=45%, list=19%, signal=37%	GINS1/RFC4/MYC/POT1/ATR/USP1/NAF1/NEK2/PCNA/GINS4/TNKS/PAK3/PNKP/CYP1B1/RFC2/CCT2/FBXO4/NVL/HNRNPA1/AURKB/ATM/ACD/CCT6A/GINS3/CHTF18/XRCC5/RFC3/RFC5/PARM1/MAPKAPK5/HSP90AA1/CCT7
GOBP_XENOBIOTIC_CATABOLIC_PROCESS	GOBP_XENOBIOTIC_CATABOLIC_PROCESS	24	-0.683387	-2.05967	0.00015142	0.00170133	0.00128116	2374	tags=54%, list=13%, signal=47%	NR1I2/GSTM4/FMO4/PON3/NOS1/TPMT/CYP2C19/CYP2C9/CYP1A2/CYP2A6/CYP3A4/CYP1A1/ACSL1
GOBP_HOMOLOGOUS_CHROMOSOME_SEGREGATION	GOBP_HOMOLOGOUS_CHROMOSOME_SEGREGATION	46	0.561582	1.95709	0.000155858	0.0017475	0.00131593	3154	tags=37%, list=18%, signal=30%	BRIP1/MND1/PLK1/TERF1/NDC1/CENPC/TRIP13/SYCP1/FANCD2/PTTG1/CCNE2/MLH3/ATM/PTTG3P/PSMC3IP/CCNB1IP1/TEX15
GOCC_CYTOSOLIC_SMALL_RIBOSOMAL_SUBUNIT	GOCC_CYTOSOLIC_SMALL_RIBOSOMAL_SUBUNIT	34	0.616022	2.00342	0.00015876	0.00177631	0.00133763	5773	tags=74%, list=33%, signal=50%	RPS4Y1/RPS24/RPS21/ISG15/RPS19/RPS3/RPS7/RPS11/RPS5/RPS12/RPS18/RPS4X/RPS17/RPS10/DHX29/RPS6/RPS29/RPS16/EIF2A/RPS8/FAU/MRPS11/UBA52/RPS23/RPS27
GOBP_REGULATION_OF_NUCLEOTIDE_BIOSYNTHETIC_PROCESS	GOBP_REGULATION_OF_NUCLEOTIDE_BIOSYNTHETIC_PROCESS	34	-0.623044	-2.03076	0.000161487	0.00180305	0.00135776	2367	tags=38%, list=13%, signal=33%	NCS1/GUCA2B/RCVRN/NOS1/SNCA/GUCA2A/HPCA/PINK1/PDK2/PPARA/SLC25A12/PPARGC1A/PDK4
GOMF_POTASSIUM_CHANNEL_ACTIVITY	GOMF_POTASSIUM_CHANNEL_ACTIVITY	116	-0.434232	-1.81408	0.000161827	0.00180307	0.00135778	6026	tags=60%, list=34%, signal=40%	KCNS2/KCNK13/KCNJ4/KCNA3/KCNJ8/KCNIP3/KCNK4/KCNK12/KCNH7/KCNJ13/CCDC51/KCNK15/KCNG1/KCNK10/TMEM175/KCNH1/HCN4/KCNMB4/KCNMB3/KCNK7/KCNF1/KCNJ5/LRRC55/KCNJ14/KCNH8/KCNQ1/KCNAB2/KCNK9/KCNC3/PKD2L1/KCNIP4/KCNIP2/LRRC38/KCNA10/KCNA1/KCNJ1/KCNB2/KCNC4/KCNQ4/GRIK5/KCNQ3/KCNG4/KCNK16/FXYD4/HCN3/HCN1/KCNJ10/KCNAB1/KCNA6/KCNS1/KCNN4/KCNT1/AQP1/KCNE2/KCNA5/ABCC8/KCNB1/KCND3/SCN2B/LRRC52/KCNQ5/KCNJ11/KCNMA1/…
GOBP_MONOCARBOXYLIC_ACID_BIOSYNTHETIC_PROCESS	GOBP_MONOCARBOXYLIC_ACID_BIOSYNTHETIC_PROCESS	189	-0.38199	-1.69481	0.000162888	0.00181111	0.00136383	2649	tags=26%, list=15%, signal=23%	APOC3/THNSL2/GIP/ALOX15B/CYP8B1/PTGES/GSTM4/ABCD2/PTGS1/LIAS/AKR1C3/APOC2/APOA4/APOA5/PLA2G4F/PTGDS/ABHD1/BAAT/WDTC1/CYP2C9/CYP1A2/CYP46A1/LDHC/PKLR/PER2/ALDH1A2/CYP27A1/CEACAM1/QKI/CYP3A4/MLXIPL/MID1IP1/SLC45A3/ACADL/MLYCD/CYP1A1/GAMT/PRKAB2/OSBPL6/IDO1/ACSM5/OSBPL1A/LPL/MGLL/RGN/PRKAG3/GATM/PDK4/PRKAA2/TECRL
GOBP_REGULATION_OF_CALCINEURIN_MEDIATED_SIGNALING	GOBP_REGULATION_OF_CALCINEURIN_MEDIATED_SIGNALING	41	-0.594293	-2.03103	0.000170236	0.00188888	0.00142239	1990	tags=32%, list=11%, signal=28%	CAMTA1/LACRT/FHL2/CHP1/PPP3CC/PPP3R1/LMCD1/AKAP6/HOMER2/MYOZ1/ACTN3/C10orf71/MYOZ2
GOBP_POSITIVE_REGULATION_OF_MUSCLE_TISSUE_DEVELOPMENT	GOBP_POSITIVE_REGULATION_OF_MUSCLE_TISSUE_DEVELOPMENT	20	-0.72415	-2.05519	0.000171479	0.00189872	0.0014298	2159	tags=50%, list=12%, signal=44%	BCL2/MYF5/MYOD1/MYOG/FLOT1/MEF2C/PPARGC1A/ACTN3/MYF6/LMOD3
GOBP_MONOSACCHARIDE_METABOLIC_PROCESS	GOBP_MONOSACCHARIDE_METABOLIC_PROCESS	230	-0.358276	-1.61485	0.000172481	0.00190447	0.00143413	2969	tags=29%, list=17%, signal=25%	ALDOB/SERPINA12/PDHA1/PDHB/FUT1/FGGY/FUT7/GLYCTK/ONECUT1/GCK/DYRK2/AKR1B1/G6PC2/PDHA2/INSR/PC/H6PD/FUT5/GCLC/GPT/GSK3A/ALDOA/HK2/FUT6/MDH2/OMA1/RORA/TKTL1/TPI1/SLC37A4/FOXO1/FUT2/INS/PGP/WDTC1/DCXR/SLC2A1/PER2/PFKFB3/ARPP19/ACADM/KCNJ11/RBKS/SLC45A3/PFKFB2/LEPR/PFKM/PDK2/DLAT/PPARA/MLYCD/PFKFB1/ADIPOQ/PGM1/APOD/SLC25A12/RGN/RORC/GPD1/SORBS1/PPARGC1A/KAT2B/PDK4/ACTN3/ENO3/FBP2/PGAM2
GOMF_MRNA_BINDING	GOMF_MRNA_BINDING	291	0.335985	1.57068	0.000172712	0.00190447	0.00143413	4938	tags=43%, list=28%, signal=32%	TYMS/MYEF2/MYH10/TP53/CPEB2/DCP1B/AQR/FMR1/THOC2/TPR/NSRP1/TIA1/CPSF6/DHX33/CDC40/DHX9/IGF2BP1/ARC/CSTF3/PABPC3/AGO2/NYNRIN/SSB/EXOSC4/METTL14/SLBP/EIF3D/IGF2BP2/LUC7L/UPF3B/METTL3/IREB2/IGF2BP3/MIR34A/NCBP2/RAVER2/UTP23/EXOSC8/PABPC1L/CSTF2/SRBD1/RC3H2/HNRNPA1/DHX36/TRA2B/SCAF8/LUC7L3/PABPC1/PCF11/RBM25/YTHDC1/PTBP3/SHMT2/HNRNPLL/PEG10/HNRNPA3/ZFP36L1/ANGEL2/GNL3/ILF3/SF3B1/RBM5/RPS3/RPS7/NCBP1/…
GOMF_ARACHIDONIC_ACID_MONOOXYGENASE_ACTIVITY	GOMF_ARACHIDONIC_ACID_MONOOXYGENASE_ACTIVITY	18	-0.742921	-2.01942	0.000176057	0.00193735	0.0014589	3227	tags=72%, list=18%, signal=59%	CYP4A11/CYP4F3/CYP4F12/CYP4F11/CYP2S1/CYP2C19/CYP2C18/CYP2C9/CYP2A13/CYP2A6/CYP4F2/CYP1A1/CYP2J2
GOBP_VENTRICULAR_CARDIAC_MUSCLE_TISSUE_MORPHOGENESIS	GOBP_VENTRICULAR_CARDIAC_MUSCLE_TISSUE_MORPHOGENESIS	45	-0.558434	-1.95573	0.000181304	0.00199098	0.00149928	1068	tags=24%, list=6%, signal=23%	MYBPC3/HAND1/HEY2/TPM1/ZFPM2/MYH6/MYL3/TNNI1/TNNC1/MYH7/MYL2
GOBP_POLYSACCHARIDE_METABOLIC_PROCESS	GOBP_POLYSACCHARIDE_METABOLIC_PROCESS	98	-0.455408	-1.85301	0.00018288	0.00200417	0.00150921	2842	tags=38%, list=16%, signal=32%	PPP1R1A/PPP1R3F/B3GNT4/GCK/POMC/STK40/PPP1CB/DYRK2/PYGB/B3GNT8/INSR/GYS2/GSK3A/PPP1R2/STBD1/GABARAPL1/GYS1/INS/PER2/PPP1R3B/ACADM/B3GNT3/LEPR/PFKM/PHKB/UGP2/AGL/PHKG1/EGF/GBE1/PRKAG3/GYG1/SORBS1/PHKA1/PPP1R3C/PPP1R3A/PYGM
GOBP_NUCLEAR_TRANSPORT	GOBP_NUCLEAR_TRANSPORT	298	0.337466	1.57841	0.00018375	0.00200958	0.00151328	4203	tags=37%, list=24%, signal=29%	EFCAB7/EGR2/CDK1/TP53/ECT2/DDX39A/NUP35/NXT2/NUP85/KPNA2/TMCO6/NDC1/XPOT/PPP1R12A/THOC1/THOC2/XPO1/TPR/NUP205/UHMK1/ABCE1/MAGOHB/NUP155/RSRC1/CPSF6/NUP107/APPL2/PTTG1IP/DHX9/CTDSPL2/SSB/FLNA/NUP133/HCLS1/TGFB1/NUP54/MED1/UPF3B/CAMK1/NCBP2/TRIM28/STK3/ANP32B/RIOK2/NPM1/SEH1L/CDK5/STK4/FBXO22/RPAIN/HNRNPA1/E2F3/NUP160/NXT1/RAE1/YTHDC1/UFM1/ATF2/SP100/EIF6/CBLB/KPNA5/CSE1L/NUP50/LTV1/NUP153/SETD2/AH…
GOBP_CENTRIOLE_ASSEMBLY	GOBP_CENTRIOLE_ASSEMBLY	42	0.573688	1.95279	0.000185027	0.0020194	0.00152068	2588	tags=55%, list=15%, signal=47%	STIL/OFD1/CEP76/ALMS1/SPICE1/CEP192/KIAA0753/CEP135/CEP44/VPS4B/MDM1/PLK4/CENPJ/PLK2/CEP152/NPM1/SASS6/CEP120/POC1B/PPP1R35/CCP110/CETN2/KAT2A
GOBP_REGULATION_OF_ACTIN_FILAMENT_BASED_PROCESS	GOBP_REGULATION_OF_ACTIN_FILAMENT_BASED_PROCESS	363	-0.320583	-1.52773	0.000192335	0.00209488	0.00157752	1220	tags=13%, list=7%, signal=13%	CSF3/CAPZA2/FLII/NTF3/SYNPO/MYBPC3/ADD2/ARHGEF10L/PAM/KANK1/PDE4D/DMTN/TEK/CXCL12/FAM107A/CCL21/TPM1/CDC42EP3/RHOQ/MET/SPTB/HRG/CAMK2D/KCNJ2/BIN1/LIMCH1/MYLK2/MYLK3/MYOC/ACTN2/ANKRD23/LMOD1/CAV3/SVIL/ANK2/CTNNA3/CFL2/RHOBTB1/FHOD3/TMOD1/SYNPO2/ATP2A1/SYNPO2L/NEB/PLN/LMOD3/LMOD2/ATP1A2/TNNC1
GOBP_HEPARAN_SULFATE_PROTEOGLYCAN_METABOLIC_PROCESS	GOBP_HEPARAN_SULFATE_PROTEOGLYCAN_METABOLIC_PROCESS	40	0.570671	1.92247	0.000195234	0.00212212	0.00159803	5538	tags=68%, list=31%, signal=46%	GLCE/NDST4/EXT1/HS3ST4/B3GALT6/SULF1/HS2ST1/NDST3/EXT2/EXTL2/GUSB/HGSNAT/XYLT1/PXYLP1/DSE/SULF2/B3GAT3/TCF7L2/HS3ST3B1/HPSE/HS3ST3A1/CTNNB1/NDST2/TM9SF2/SGSH/UGDH/HS6ST1
GOBP_NEGATIVE_REGULATION_OF_DNA_REPLICATION	GOBP_NEGATIVE_REGULATION_OF_DNA_REPLICATION	28	0.64139	1.97303	0.000198574	0.00214533	0.00161551	2193	tags=54%, list=12%, signal=47%	SLFN11/FBXO5/CDC6/TP53/TIPIN/TERF1/ATR/DONSON/PDS5A/BLM/BRCA2/SMARCAL1/ZRANB3/TIMELESS/GMNN
GOBP_SENSORY_PERCEPTION_OF_CHEMICAL_STIMULUS	GOBP_SENSORY_PERCEPTION_OF_CHEMICAL_STIMULUS	167	-0.3904	-1.71487	0.000198371	0.00214533	0.00161551	5915	tags=55%, list=34%, signal=37%	OR1J4/OR3A3/TAS2R3/OR10A3/P2RX3/LCN1/TAS2R16/OR10C1/BBS1/OR2C1/OR2B2/TRPA1/OR51M1/OR2W1/OR51I2/OR7C1/CST4/TAS2R13/OR5L2/TAS2R7/OR10D3/OR52D1/OR51B5/CA6/OR1E1/RTP4/OR6B1/OR1I1/OR10A4/VN1R2/OBP2B/DRD2/SLC6A3/TAS1R2/TAS2R41/OR5P2/PKD2L1/OR1A1/REEP2/CST2/PDE4A/OR8D2/OR6A2/OR2J3/OR14J1/PLCB2/TAS2R1/OBP2A/AZGP1/GNG13/OR7C2/BEST2/NAV2/OR51B6/OR10A5/OR51E1/OR4D1/TAS2R39/VN1R1/OR12D2/OR1J2/OR51B2/TAAR5/WN…
GOBP_RESPONSE_TO_METAL_ION	GOBP_RESPONSE_TO_METAL_ION	334	-0.325078	-1.53415	0.000198441	0.00214533	0.00161551	3043	tags=28%, list=17%, signal=23%	MT4/CPS1/MAPK9/CPNE9/RASAL1/S100A8/ARG1/UROS/GLRA2/ADCY8/SYT7/SLC40A1/TSHB/ATP7B/CPNE6/MTTP/KCNJ10/MT1F/CYP11B2/MT1H/TAT/FGB/SLC30A3/TNNT2/ALOX5AP/GCLC/ANXA11/ACO1/BCL2/MT3/MT1E/GSK3A/TXNIP/CRHBP/ASCL1/ALAD/DLG4/AQP1/FGF23/AKR1C3/BECN1/ZACN/ABCC8/SNCA/KCNB1/SLC6A1/SLC41A1/SYT2/HPCA/TRPV6/PPIF/AQP3/SLC25A23/CYP1A2/HAMP/MYOG/PKLR/NQO1/FXN/PAM/STIM1/DMTN/KCNMA1/MT1G/CYP1A1/ENDOG/FGA/MT1X/SLC13A5/NED…
GOBP_MITOTIC_METAPHASE_PLATE_CONGRESSION	GOBP_MITOTIC_METAPHASE_PLATE_CONGRESSION	55	0.53903	1.94244	0.000201417	0.00217165	0.00163533	3263	tags=44%, list=19%, signal=36%	NUF2/CCNB1/NDC80/KIF14/KIF18A/CEP55/SPDL1/CENPE/PIBF1/CENPC/VPS4B/EML4/PSRC1/CDC23/SEH1L/MIS12/CHAMP1/KIF2C/AURKB/HNRNPU/MAPRE1/CDCA5/CHMP5/CDT1
GOBP_HEPARIN_METABOLIC_PROCESS	GOBP_HEPARIN_METABOLIC_PROCESS	16	0.739103	1.99296	0.000206947	0.00222677	0.00167684	1397	tags=50%, list=8%, signal=46%	GLCE/EDNRA/NDST4/EXT1/HS2ST1/SLC10A7/NDST3/EXT2
GOCC_ATPASE_DEPENDENT_TRANSMEMBRANE_TRANSPORT_COMPLEX	GOCC_ATPASE_DEPENDENT_TRANSMEMBRANE_TRANSPORT_COMPLEX	23	-0.685661	-2.03475	0.000207521	0.00222845	0.0016781	1595	tags=39%, list=9%, signal=36%	ABCC8/ATP12A/ATP1B2/ABCC9/ATP1B1/FXYD1/ATP1B4/PLN/ATP1A2
GOBP_MONOSACCHARIDE_BIOSYNTHETIC_PROCESS	GOBP_MONOSACCHARIDE_BIOSYNTHETIC_PROCESS	82	-0.483268	-1.91026	0.000211723	0.00226901	0.00170864	2438	tags=32%, list=14%, signal=27%	AKR1B1/G6PC2/PC/GPT/MDH2/TPI1/SLC37A4/FOXO1/INS/PGP/PER2/ARPP19/ACADM/LEPR/PDK2/PPARA/PFKFB1/ADIPOQ/PGM1/SLC25A12/RGN/GPD1/PPARGC1A/KAT2B/FBP2/PGAM2
GOBP_VASCULAR_TRANSPORT	GOBP_VASCULAR_TRANSPORT	86	-0.473073	-1.87726	0.000214546	0.00229466	0.00172796	2146	tags=30%, list=12%, signal=27%	SLC16A7/SLC4A8/SLC28A2/ATP2A3/SLC6A1/MFSD2A/SLC29A1/SLC2A1/SLC22A2/SLC16A1/SLC22A8/SLC5A5/SLC29A2/LEPR/ATP1B2/SLC4A4/SLC6A17/ABCC9/SLC5A1/SLC2A4/SLC12A2/SLC38A3/ATP8A1/SLC7A2/CD36/ATP1A2
GOBP_SIGNAL_TRANSDUCTION_BY_P53_CLASS_MEDIATOR	GOBP_SIGNAL_TRANSDUCTION_BY_P53_CLASS_MEDIATOR	155	0.388237	1.65998	0.000224391	0.00239515	0.00180363	4102	tags=40%, list=23%, signal=31%	TWIST1/IFI16/POU4F2/SNAI2/MYC/TP53/MSH2/PRMT6/MIF/ATR/PMAIP1/CHEK1/FOXM1/NBN/PAK1IP1/SPRED1/PTTG1IP/ATAD5/PAXIP1/PLK2/TAF9B/KAT6A/SOX4/TOPORS/PYCARD/CASP6/ARMC10/NPM1/AURKA/BRCA2/AURKB/ATM/RPF2/SP100/TP53BP2/ZMPSTE24/MSX1/RPL11/SPRED2/CDK5RAP3/BAX/RPS7/CHEK2/PPM1D/ATRX/TP53RK/JMY/NOP2/SIRT1/SHISA5/MAPKAPK5/DDX5/MDM2/MDM4/PSMD10/ZNHIT1/HNRNPK/WWOX/RRP8/PRMT5/CASP2/E2F7
GOBP_REGULATION_OF_HETEROCHROMATIN_FORMATION	GOBP_REGULATION_OF_HETEROCHROMATIN_FORMATION	25	0.64691	1.92865	0.000229138	0.00244094	0.00183811	3952	tags=68%, list=22%, signal=53%	BAZ1A/DNMT1/L3MBTL3/TPR/TRIM28/SETDB2/CTR9/PPHLN1/SIN3A/ZNF304/MPHOSPH8/MORC2/SETDB1/TET1/ATF7IP2/CDK2/ATF7IP
GOBP_NUCLEOTIDE_PHOSPHORYLATION	GOBP_NUCLEOTIDE_PHOSPHORYLATION	94	-0.458299	-1.84977	0.000236884	0.00251843	0.00189647	4063	tags=43%, list=23%, signal=33%	HK3/FLCN/CBFA2T3/SIRT6/ZBTB7A/GIT1/HK1/HKDC1/NT5C2/ALDOB/AK5/GCK/NME6/INSR/NUPR1/ALDOA/HK2/OGDH/NME9/TPI1/DHTKD1/INS/AK8/PKLR/SLC4A1/HDAC4/MLXIPL/PFKFB2/PFKM/PPARA/SLC4A4/PFKFB1/PGM1/AK1/PRKAG3/GPD1/PRKAA2/ACTN3/ENO3/PGAM2
GOBP_ACETYL_COA_METABOLIC_PROCESS	GOBP_ACETYL_COA_METABOLIC_PROCESS	32	-0.626908	-2.03399	0.000238039	0.00252567	0.00190192	3333	tags=53%, list=19%, signal=43%	DLST/PDHA1/PDHB/MVK/DLD/PDHA2/NUDT7/PIPOX/ACSS2/PDK2/DLAT/PDHX/MLYCD/ACAT1/MPC2/HMGCS2/PDK4
GOBP_DETECTION_OF_CHEMICAL_STIMULUS	GOBP_DETECTION_OF_CHEMICAL_STIMULUS	149	-0.408821	-1.76842	0.000242824	0.00257133	0.0019363	6137	tags=60%, list=35%, signal=39%	OR10H1/OR5V1/OR3A1/CASR/OR1J4/OR3A3/TAS2R3/OR10A3/TAS2R16/OR10C1/OR2C1/SSC5D/OR2B2/TRPA1/OR51M1/OR2W1/OR51I2/OR7C1/CST4/TAS2R13/OR5L2/TAS2R7/OR10D3/OR52D1/OR51B5/TLR6/CA6/OR1E1/RTP4/KCNMB4/KCNMB3/PDX1/OR6B1/OR1I1/CALM1/OR10A4/TREM2/TAS1R2/TAS2R41/OR5P2/PKD2L1/OR1A1/LBP/KCNIP2/CST2/OR8D2/OR6A2/OR2J3/OR14J1/PLCB2/TAS2R1/AZGP1/OR7C2/OR51B6/OR10A5/OR51E1/GCK/OR4D1/TAS2R39/OR12D2/OR1J2/OR51B2/TAS2R4/R…
GOBP_IMPORT_INTO_CELL	GOBP_IMPORT_INTO_CELL	231	-0.354534	-1.59691	0.000244989	0.00258913	0.0019497	1908	tags=20%, list=11%, signal=18%	NOS1/GRM6/ACSL3/CACNA1F/SLC36A1/KCNE2/WNK2/ACSL5/ABCC8/SNCA/SLC6A1/SLC46A1/SLC9A2/SLC29A1/TRPV6/ATP12A/SLC2A1/STEAP4/GFAP/PER2/PPP3CC/SLC22A2/KCNJ11/PPP3R1/SLC39A5/SLC29A2/SCNN1A/ATP1B2/FLOT1/CACNA2D1/ABCC9/SLC5A1/SPX/SLC12A2/SLC8A3/SLC38A3/SLC7A2/SLC2A5/KCNJ2/CD36/SLC47A1/ACSL1/ATP1B1/AGT/CACNA1S/FABP3/ATP1A2
GOBP_HUMORAL_IMMUNE_RESPONSE	GOBP_HUMORAL_IMMUNE_RESPONSE	216	-0.358833	-1.6133	0.000245635	0.00259082	0.00195098	4634	tags=37%, list=26%, signal=27%	GALP/C1S/RNASE2/TREM2/REG3A/SPINK5/CST9L/CR2/C4BPA/IFNA5/S100A9/FCN2/WFDC3/A2M/CLU/IL1B/PSMB10/KLK7/IFNA21/DEFA4/CFHR4/C4BPB/POU2F2/WFDC11/SLPI/REG3G/CFHR2/PI3/PRTN3/SLC11A1/PGLYRP1/CFB/CAMP/PRSS3/FGB/C3/TFEB/BCL2/AIRE/COLEC10/REG1A/RNASE3/SPNS2/ZP4/PF4/IFNA14/DEFA6/ANG/COLEC11/PGC/LGALS4/KRT1/IFNA17/F2/CD55/WFDC12/MASP2/DEFB118/FOXJ1/PGLYRP4/PPBP/CD5L/LTA/C8A/CD59/HPX/CTSG/LTF/KLK3/DMBT1/FGA/MAS…
GOBP_POSITIVE_REGULATION_OF_CELL_CYCLE_G2_M_PHASE_TRANSITION	GOBP_POSITIVE_REGULATION_OF_CELL_CYCLE_G2_M_PHASE_TRANSITION	31	0.618665	1.96012	0.000248097	0.00261163	0.00196665	1718	tags=39%, list=10%, signal=35%	CCND1/DTL/CCNB1/FBXO5/CDK1/CDC7/VPS4B/ATAD5/RCC2/CDK4/CDC25B/NPM1
GOMF_SERINE_HYDROLASE_ACTIVITY	GOMF_SERINE_HYDROLASE_ACTIVITY	175	-0.380988	-1.68408	0.000250319	0.00262982	0.00198035	4009	tags=39%, list=23%, signal=30%	TMPRSS11D/TMPRSS13/KLK14/KLK1/KLK7/ABHD17B/CTRL/ST14/PRSS16/PRSS12/GZMK/TMPRSS12/IMMP1L/MMP19/HP/PRSS22/PARL/TPSD1/F7/TPSAB1/KLK10/PRTN3/DPP9/TMPRSS15/F9/CTRC/ACR/KLK2/PRSS8/DPP8/TMPRSS5/APEH/CFB/HGFAC/PRSS3/PROZ/CTRB2/KLK12/PRSS37/PREP/KLKB1/PRSS33/PLAT/F12/PROC/NCEH1/KLK4/TMPRSS6/PRSS3P2/HTRA3/F2/MASP2/HPN/CD5L/PCSK6/TMPRSS4/PLG/CTSG/LTF/KLK6/KLK11/KLK3/RELN/MASP1/TMPRSS2/HABP2/CFD/ACHE
GOBP_POSITIVE_REGULATION_OF_TELOMERE_MAINTENANCE	GOBP_POSITIVE_REGULATION_OF_TELOMERE_MAINTENANCE	61	0.50382	1.857	0.000254789	0.00267153	0.00201176	3346	tags=43%, list=19%, signal=35%	POT1/RUVBL1/TERF1/RAD50/ATR/ACTL6A/NAF1/NBN/NEK2/TNKS/PNKP/CCT2/FBXO4/HNRNPA1/DHX36/INO80E/AURKB/ATM/ACD/CCT6A/TFPT/GNL3/XRCC5/ATRX/MAPKAPK5/CCT7
GOMF_NUCLEAR_RECEPTOR_ACTIVITY	GOMF_NUCLEAR_RECEPTOR_ACTIVITY	51	-0.542294	-1.94015	0.000257904	0.00269889	0.00203236	2234	tags=37%, list=13%, signal=33%	RARB/PGR/RXRA/NR1D2/ESR1/NR1I3/NR4A1/RORA/NKX3-1/HNF4A/ESRRA/PPARA/NR4A3/RXRG/NR3C2/AR/RORC/ESRRG/THRB
GOBP_INTRACILIARY_ANTEROGRADE_TRANSPORT	GOBP_INTRACILIARY_ANTEROGRADE_TRANSPORT	16	0.732457	1.97504	0.000266629	0.00277388	0.00208883	3927	tags=75%, list=22%, signal=58%	HSPB11/IFT74/IFT80/TTC30B/IFT20/IFT52/IFT88/IFT57/TTC26/IFT27/IFT172/IFT81
GOBP_ENDODERM_FORMATION	GOBP_ENDODERM_FORMATION	55	0.535069	1.92817	0.000266388	0.00277388	0.00208883	3246	tags=38%, list=18%, signal=31%	NR0B1/COL5A2/LAMB1/COL11A1/MMP9/FN1/COL5A1/INHBA/COL8A1/COL12A1/ITGA4/LEO1/ITGA5/COL4A2/ITGB2/CTR9/SETD2/LAMB3/CDC73/SOX2/MMP2
GOBP_SKELETAL_MUSCLE_CELL_DIFFERENTIATION	GOBP_SKELETAL_MUSCLE_CELL_DIFFERENTIATION	67	-0.504501	-1.90365	0.000265692	0.00277388	0.00208883	2115	tags=30%, list=12%, signal=26%	NUPR1/NR1D2/MYF5/NR4A1/MEF2D/GPC1/SIX4/MYOD1/MYOG/SIX1/MYLK2/ANKRD1/MEF2C/RBFOX1/KLHL40/MYF6/SMYD1/ASB2/KLHL41/RBM24
GOBP_POSITIVE_REGULATION_OF_ORGANELLE_ASSEMBLY	GOBP_POSITIVE_REGULATION_OF_ORGANELLE_ASSEMBLY	76	0.479855	1.83226	0.000276199	0.00286785	0.00215959	2550	tags=33%, list=14%, signal=28%	CCDC88A/STIL/FSCN1/SPAG5/SNX18/IFT20/MNS1/CEP135/CAPG/VPS4B/ASAP1/PLK4/CENPJ/SNX7/PAN3/CNOT6/PAN2/WRAP73/SASS6/SNX30/CEP120/RAB3GAP2/PPP1R35/IFT88/CCP110
GOBP_CELLULAR_RESPONSE_TO_XENOBIOTIC_STIMULUS	GOBP_CELLULAR_RESPONSE_TO_XENOBIOTIC_STIMULUS	163	-0.384181	-1.68661	0.000284281	0.00294603	0.00221847	2012	tags=28%, list=11%, signal=25%	GSTM4/HTR1B/FMO4/CRHBP/UGT2B15/PON3/NOS1/CYP2S1/KCNE2/NCEH1/RORA/AKR1C1/CES3/TPMT/NKX3-1/HNF4A/AOC2/CYP2C19/SOX10/GRIN1/SLC22A7/CYP2C18/CYP2C9/CYP1A2/CYP46A1/CYP2A13/NQO1/ALDH3A1/NAT2/CYP2A6/CYP3A4/CYP4F2/LPO/FMO2/CYP1A1/GLYAT/SLC10A1/CYP2J2/ADIPOQ/SULT1B1/RORC/ANKRD1/MEF2C/ACSL1/PRKAA2
GOBP_REGULATION_OF_CELL_DIVISION	GOBP_REGULATION_OF_CELL_DIVISION	169	0.388019	1.67863	0.000285327	0.00295114	0.00222231	2588	tags=26%, list=15%, signal=22%	PRC1/ASPM/RACGAP1/KIF23/KIF20A/INTU/KIF14/MLLT3/SFRP2/MYC/CDC6/ECT2/PLK1/MAP9/EFHC1/MBIP/PKN2/SPAST/PLK4/PLK2/KIF18B/TGFB1/CSPP1/KIF3B/KLHL13/PRPF40A/LBH/BLM/CDC25B/AURKA/ESRRB/BRCA2/PTCH1/ZZZ3/KLHL9/AURKB/INSC/MDK/KIF20B/CCP110/SETD2/CETN2/AHCTF1/KAT2A
GOMF_POTASSIUM_ION_TRANSMEMBRANE_TRANSPORTER_ACTIVITY	GOMF_POTASSIUM_ION_TRANSMEMBRANE_TRANSPORTER_ACTIVITY	148	-0.406502	-1.75491	0.000303091	0.00312881	0.00235611	5271	tags=57%, list=30%, signal=41%	SLC9C2/KCNS2/KCNK13/KCNJ4/KCNA3/KCNJ8/KCNIP3/ATP1A4/KCNK4/KCNK12/KCNH7/SLC9A5/KCNJ13/CCDC51/KCNK15/SLC9A1/KCNG1/KCNK10/TMEM175/KCNH1/HCN4/SLC12A3/KCNMB4/KCNMB3/KCNK7/KCNF1/KCNJ5/LRRC55/KCNJ14/KCNH8/KCNQ1/KCNAB2/KCNK9/KCNC3/PKD2L1/KCNIP4/KCNIP2/LRRC38/KCNA10/KCNA1/SLC9A3/KCNJ1/KCNB2/KCNC4/ATP4A/KCNQ4/SLC9A9/GRIK5/KCNQ3/SLC12A4/ATP4B/KCNG4/KCNK16/FXYD4/HCN3/HCN1/KCNJ10/KCNAB1/KCNA6/KCNS1/KCNN4/KCNT…
GOCC_CATION_TRANSPORTING_ATPASE_COMPLEX	GOCC_CATION_TRANSPORTING_ATPASE_COMPLEX	17	-0.731914	-1.96177	0.000309483	0.00318249	0.00239653	1595	tags=53%, list=9%, signal=48%	ABCC8/ATP12A/ATP1B2/ABCC9/ATP1B1/FXYD1/ATP1B4/PLN/ATP1A2
GOBP_GLUCAN_BIOSYNTHETIC_PROCESS	GOBP_GLUCAN_BIOSYNTHETIC_PROCESS	37	-0.590948	-1.96163	0.000309262	0.00318249	0.00239653	2816	tags=54%, list=16%, signal=46%	PPP1R3F/GCK/DYRK2/INSR/GYS2/GSK3A/GYS1/INS/PER2/PPP1R3B/ACADM/UGP2/AGL/PHKG1/GBE1/PRKAG3/GYG1/SORBS1/PPP1R3C/PPP1R3A
GOMF_DEOXYRIBONUCLEASE_ACTIVITY	GOMF_DEOXYRIBONUCLEASE_ACTIVITY	55	0.532419	1.91862	0.000312534	0.00320768	0.00241549	3092	tags=42%, list=18%, signal=35%	N4BP2/RBBP8/RAD50/NME1/DCLRE1B/POLD1/EXO5/ZGRF1/DFFB/DCLRE1A/EXO1/APTX/GEN1/ERCC5/APEX1/ZRANB3/TEFM/MGME1/PLD3/DCLRE1C/RPS3/FEN1/DICER1
GOMF_PROTEIN_SERINE_THREONINE_PHOSPHATASE_ACTIVITY	GOMF_PROTEIN_SERINE_THREONINE_PHOSPHATASE_ACTIVITY	96	-0.43747	-1.76577	0.00031382	0.0032147	0.00242078	1021	tags=16%, list=6%, signal=15%	PPP3CC/PPM1B/PPP3R1/MYH8/DUSP28/DUSP3/CAMK2G/PPM1J/DUSP10/DUSP26/DUSP13/PPP1R3C/LRRC2/MYH6/LRRC39
GOCC_GLYCOPROTEIN_COMPLEX	GOCC_GLYCOPROTEIN_COMPLEX	21	-0.696373	-1.99148	0.000319227	0.00325758	0.00245307	2263	tags=52%, list=13%, signal=46%	GP1BA/DAG1/SGCB/SSPN/SNTA1/SGCD/PGM5/DMD/CAV3/SGCA/SGCG
GOBP_VASCULAR_PROCESS_IN_CIRCULATORY_SYSTEM	GOBP_VASCULAR_PROCESS_IN_CIRCULATORY_SYSTEM	260	-0.346092	-1.57859	0.000318756	0.00325758	0.00245307	2389	tags=25%, list=14%, signal=22%	FGB/INSR/HTR1B/GCLC/ADRA2B/SERPINF2/SLC16A7/SLC4A8/SLC28A2/SH3GL2/NOS1/TBXA2R/GRIP2/UTS2R/ATP2A3/KCNA5/ABCC8/SLC6A1/MFSD2A/KNG1/SLC29A1/ANGPT1/INS/SLC2A1/PER2/SLC22A2/SLC16A1/NPPA/CEACAM1/SLC22A8/GCLM/SLC5A5/KCNMA1/TEK/SLC29A2/LEPR/PTP4A3/ATP1B2/HRH2/SLC4A4/KEL/TACR2/SLC6A17/HBB/FGA/ABCC9/SLC5A1/SLC2A4/SLC12A2/ADRB2/AGTR1/SNTA1/SLC38A3/ATP8A1/SLC7A2/SOD2/PRKG1/MYLK3/CD36/CD38/P2RY2/SMTNL2/AGT/ATP…
GOBP_POSITIVE_REGULATION_OF_CELLULAR_CARBOHYDRATE_METABOLIC_PROCESS	GOBP_POSITIVE_REGULATION_OF_CELLULAR_CARBOHYDRATE_METABOLIC_PROCESS	50	-0.554673	-1.97907	0.000323867	0.00329863	0.00248398	2717	tags=42%, list=15%, signal=36%	GCK/AVPR1B/DYRK2/PTAFR/INSR/P2RY6/GPT/SNCA/FOXO1/INS/ADCYAP1R1/ARPP19/SLC45A3/PPARA/MAS1/SLC25A12/RGN/SORBS1/PPARGC1A/KAT2B/ACTN3
GOBP_RELAXATION_OF_CARDIAC_MUSCLE	GOBP_RELAXATION_OF_CARDIAC_MUSCLE	17	-0.730746	-1.95864	0.000328676	0.00334122	0.00251606	853	tags=41%, list=5%, signal=39%	PDE4D/CAMK2D/KCNJ2/ATP1B1/HRC/PLN/ATP1A2
GOCC_ATPASE_COMPLEX	GOCC_ATPASE_COMPLEX	88	0.46045	1.82401	0.000330889	0.00335733	0.00252819	3093	tags=34%, list=18%, signal=28%	BCL11B/BAZ1A/CHD3/RUVBL1/SMARCC1/ACTL6A/HMGXB4/ARID2/VPS4B/HDAC1/SMARCA4/TRRAP/RSF1/PBRM1/CFDP1/SS18/SMARCA5/HDAC2/ARID1A/INO80E/BPTF/ANP32E/SMARCA1/SMARCE1/BRD8/TFPT/SF3B1/ING3/DDX21/DPF2
GOMF_ATPASE_BINDING	GOMF_ATPASE_BINDING	77	-0.485036	-1.89821	0.000332187	0.0033641	0.00253329	929	tags=21%, list=5%, signal=20%	SLC26A9/NKAIN1/PDE4D/ATP1B2/FXYD3/EGFR/SNTA1/AR/ANK2/PTPN3/ATP1B1/HRC/ANK1/S100A1/SLN/PLN
GOBP_COLLAGEN_METABOLIC_PROCESS	GOBP_COLLAGEN_METABOLIC_PROCESS	87	0.467613	1.84331	0.000334949	0.00338495	0.00254899	2742	tags=32%, list=16%, signal=27%	SUCO/MMP9/P2RX7/RCN3/COL1A2/COL5A1/DDR2/INHBA/COL1A1/MMP13/HIF1A/SERPINH1/CTSK/MFAP4/F2R/EMILIN1/PLOD3/VIM/ERRFI1/TGFB1/PCOLCE/HDAC2/MMP1/ITGA2/ADAMTS2/MMP12/VPS33B/FAP
GOBP_PROTEOGLYCAN_BIOSYNTHETIC_PROCESS	GOBP_PROTEOGLYCAN_BIOSYNTHETIC_PROCESS	61	0.49895	1.83905	0.000336148	0.00338495	0.00254899	5538	tags=56%, list=31%, signal=38%	GLCE/NDST4/DSEL/EXT1/HS3ST4/B3GALT6/HS2ST1/CHSY1/SLC2A10/IGF1/NDST3/EXT2/CYTL1/EXTL2/XYLT1/PXYLP1/DSE/CHPF2/BMPR2/B3GAT3/CHST14/CANT1/CHST11/CSGALNACT2/TCF7L2/CHST12/HS3ST3B1/HS3ST3A1/CTNNB1/NDST2/TM9SF2/GAL3ST4/UGDH/HS6ST1
GOBP_DOUBLE_STRAND_BREAK_REPAIR_VIA_NONHOMOLOGOUS_END_JOINING	GOBP_DOUBLE_STRAND_BREAK_REPAIR_VIA_NONHOMOLOGOUS_END_JOINING	58	0.49506	1.80367	0.000335993	0.00338495	0.00254899	6107	tags=64%, list=35%, signal=42%	POT1/DCLRE1B/SMCHD1/SMC5/PNKP/DCLRE1A/PRKDC/LIG4/SMARCAL1/POLA1/XRCC4/ATM/HELQ/USP51/MAD2L2/XRCC5/DCLRE1C/TP53BP1/HMGB2/ACTR2/HMGB1/ERCC8/HMGA2/IFFO1/XRCC1/DEK/DTX3L/PSMD14/UVRAG/ERCC6/XRCC6/NUDT16L1/KDM4D/SIRT7/APLF/POLQ/LIG3
GOBP_PROTEIN_LOCALIZATION_TO_MICROTUBULE_ORGANIZING_CENTER	GOBP_PROTEIN_LOCALIZATION_TO_MICROTUBULE_ORGANIZING_CENTER	33	0.600586	1.93916	0.000337704	0.00338783	0.00255115	3208	tags=48%, list=18%, signal=40%	CCDC14/STIL/SPAG5/CEP83/PIBF1/CEP192/KIAA0753/GOLGB1/HOOK3/WRAP73/AURKA/SNX10/BICD1/MCPH1/MAPRE1/NUMA1
GOBP_COLLAGEN_BIOSYNTHETIC_PROCESS	GOBP_COLLAGEN_BIOSYNTHETIC_PROCESS	39	0.567868	1.89245	0.000337422	0.00338783	0.00255115	1826	tags=36%, list=10%, signal=32%	SUCO/RCN3/COL5A1/DDR2/INHBA/COL1A1/SERPINH1/F2R/EMILIN1/VIM/ERRFI1/TGFB1/PCOLCE/HDAC2
GOBP_NEGATIVE_REGULATION_OF_CALCINEURIN_MEDIATED_SIGNALING	GOBP_NEGATIVE_REGULATION_OF_CALCINEURIN_MEDIATED_SIGNALING	15	-0.748481	-1.94416	0.000341414	0.00341763	0.0025736	1294	tags=40%, list=7%, signal=37%	FHL2/CHP1/HOMER2/MYOZ1/ACTN3/MYOZ2
GOBP_CYTOPLASMIC_TRANSLATION	GOBP_CYTOPLASMIC_TRANSLATION	133	0.398407	1.66854	0.000341955	0.00341763	0.0025736	5225	tags=56%, list=30%, signal=40%	RPL22L1/CPEB2/DPH6/FMR1/SH3BGRL/DHX9/IGF2BP1/RPS24/SLBP/EIF3D/RPL3/METTL3/NCBP2/EIF3C/RPS21/RPL36/DHX36/PABPC1/RPS19/EIF3E/RPL10A/RPL26L1/EIF3B/RPL12/NCK1/RPL11/EIF3H/RPS3/RPL31/RPS7/NCBP1/HNRNPU/RPS11/RPLP0/RPL8/RPL24/RPS5/RPS12/RPS18/RPL35A/RPS4X/RPL6/RPS17/RPS10/RPL37A/RPL29/DHX29/RPL34/RPL39/SYNCRIP/DENR/RPL19/RPS6/DPH5/RPL7/YTHDF2/EIF3L/RPL9/DPH7/RPL37/RPL30/RPL35/RPS29/RPS16/RPS8/FTSJ1/RPL3…
GOMF_GTPASE_BINDING	GOMF_GTPASE_BINDING	286	0.328932	1.53812	0.000345276	0.00344437	0.00259373	4741	tags=38%, list=27%, signal=28%	WASF1/RHOH/CDC42EP5/ATP7A/DIAPH3/KNTC1/ECT2/DMXL2/KIF3A/DOCK7/SH3BP4/XPOT/IFT20/FGD6/XPO1/IQGAP2/HACE1/SRGAP2/PKN2/CHML/FLNA/RCC2/ERRFI1/PAK3/KIF3B/FMNL2/RAPGEF6/GNB1/RABGAP1L/RAB11FIP2/ALS2/CAV1/USP33/GOLGA5/GCC2/IQGAP1/CORO1C/CHM/FER/KCTD13/NXT1/BICD1/RAB3GAP2/RAB11FIP1/ROCK1/PAK2/CSE1L/CDC42SE2/EXOC5/DOCK11/FNBP1L/DIAPH2/CYFIP1/MYO5A/STRIP1/PFN1/RABGAP1/TNPO1/RASA1/RAB3IP/IPO9/XPO6/ARFIP2/IPO5…
GOBP_REGULATION_OF_ATP_DEPENDENT_ACTIVITY	GOBP_REGULATION_OF_ATP_DEPENDENT_ACTIVITY	68	-0.502395	-1.90737	0.00034859	0.00347094	0.00261374	742	tags=22%, list=4%, signal=21%	ATP1B2/LTF/TPM1/TPM2/RGN/MYL4/HSPA2/ATP1B1/TNNT3/MYH6/ATP2A1/MYL3/SLN/PLN/TNNC1
GOBP_RETINOL_METABOLIC_PROCESS	GOBP_RETINOL_METABOLIC_PROCESS	46	-0.570591	-1.99553	0.000351654	0.00349493	0.00263181	2679	tags=48%, list=15%, signal=41%	RDH8/PNPLA2/AKR1B1/RDH16/AKR1C3/ADH6/PNPLA4/CYP2C18/RDH12/CYP1A2/ALDH1A2/DHRS3/CYP3A4/CYP1A1/DHRS7/ADH1A/ALDH1A1/AKR1B10/TTR/RDH5/ADH1C/ADH1B
GOBP_POSITIVE_REGULATION_OF_MUSCLE_CELL_DIFFERENTIATION	GOBP_POSITIVE_REGULATION_OF_MUSCLE_CELL_DIFFERENTIATION	62	-0.508154	-1.87555	0.000358734	0.00355866	0.0026798	1379	tags=26%, list=8%, signal=24%	MESP1/HAMP/MYOD1/MYOG/MAMSTR/MAPK12/AKAP6/SOD2/MYLK3/CAV3/MEF2C/ACTN3/MYF6/SMYD1/LMOD3/RBM24
GOBP_NUCLEOBASE_BIOSYNTHETIC_PROCESS	GOBP_NUCLEOBASE_BIOSYNTHETIC_PROCESS	19	0.697407	1.95682	0.000365434	0.0036184	0.00272478	2713	tags=58%, list=15%, signal=49%	PRTFDC1/PPAT/CAD/PAICS/CTPS1/GART/CTPS2/UMPS/HPRT1/SHMT2/GMPS
GOBP_DNA_TEMPLATED_TRANSCRIPTION_TERMINATION	GOBP_DNA_TEMPLATED_TRANSCRIPTION_TERMINATION	18	0.707645	1.95927	0.000369803	0.00365489	0.00275226	4022	tags=78%, list=23%, signal=60%	XRN2/TTF2/DHX9/SCAF8/PCF11/SETX/ZMPSTE24/SCAF4/MTERF1/ZC3H4/POLR2A/MTERF2/TTF1/PRMT5
GOCC_POLYSOMAL_RIBOSOME	GOCC_POLYSOMAL_RIBOSOME	27	0.622224	1.89107	0.000374646	0.00369591	0.00278315	5215	tags=74%, list=30%, signal=52%	NR0B1/DHX9/RPS21/RPL36/RPL10A/RPL11/EIF3H/NUFIP2/RPL31/RPL8/RPL24/RPL6/RPL39/RPL19/ELAVL4/RPL30/RPS29/RPL32/RPL41/RPL18
GOBP_ACTIN_FILAMENT_ORGANIZATION	GOBP_ACTIN_FILAMENT_ORGANIZATION	408	-0.306316	-1.48112	0.000381582	0.00375738	0.00282944	1220	tags=13%, list=7%, signal=12%	CSF3/SHROOM1/CAPZA2/FLII/SYNPO/MYO5C/ADD2/FHDC1/ARHGEF10L/KANK1/MSRB2/DMTN/CXCL12/FAM107A/AIF1L/CCL21/TPM1/CDC42EP3/PSTPIP2/MET/PDLIM1/SPTB/TPM3/TPM2/FSCN3/ACTC1/BIN1/LIMCH1/MYOC/GAS2/ACTN2/LMOD1/CAV3/SVIL/CTNNA3/CFL2/SORBS1/RHOBTB1/FHOD3/XIRP1/CORO6/TCAP/TMOD1/SYNPO2/SYNPO2L/NEB/TTN/NRAP/ACTA1/LMOD3/LMOD2/XIRP2
GOBP_DEFENSE_RESPONSE_TO_SYMBIONT	GOBP_DEFENSE_RESPONSE_TO_SYMBIONT	268	0.337429	1.56503	0.000383035	0.00376475	0.00283499	4608	tags=38%, list=26%, signal=28%	SLFN11/IFI16/PTPN22/GBP1/SKP2/PMAIP1/TSPAN6/RNF135/EIF2AK4/GBP3/TRIM35/BNIP3L/OAS1/DHX9/TRIM6/EXOSC4/AZI2/DDX60/ADAR/SENP7/TRIM52/TRIM28/EXOC1/APOBEC3B/PYCARD/ZC3HAV1/RNASE6/OAS3/IRF3/DHX36/ISG15/RAB2B/EIF2AK2/HERC5/POLR3C/PLSCR1/AGBL5/SERINC5/TRIM13/IFIT3/CASP1/PTPRC/SIN3A/MYD88/TRIM38/MICB/ZNF175/DHX15/ZMPSTE24/ILF3/SETD2/DNAJC3/MMP12/TRIM5/DDX60L/NCBP1/IL10RB/TNFAIP3/TRIM22/DDX21/MLKL/TRIM11/T…
GOMF_NEUROTRANSMITTER_RECEPTOR_ACTIVITY	GOMF_NEUROTRANSMITTER_RECEPTOR_ACTIVITY	96	-0.433139	-1.74829	0.000384114	0.00376842	0.00283775	4820	tags=48%, list=27%, signal=35%	GLRA1/GABRP/HTR6/CHRNE/CHRND/DRD2/HTR1A/GRIN2C/GLRB/DRD5/GABRG3/GABRG1/CHRNG/CHRM4/HTR1D/HTR3B/GABRG2/CHRNB2/GRIK5/HTR3A/GRIN2B/GLRA2/ADORA1/CHRM1/HRH3/HTR3C/GABRR2/HTR1B/GRID1/HTR1E/GRIN3A/GABRA4/GABRA6/CHRM5/ZACN/CHRNA1/CHRNA2/CHRM2/HTR5A/GRIN1/OR10H3/GRID2/CHRNA3/HRH2/GABRA3/CHRNB1
GOBP_REGULATION_OF_MUSCLE_HYPERTROPHY	GOBP_REGULATION_OF_MUSCLE_HYPERTROPHY	54	-0.538168	-1.967	0.000400362	0.00392061	0.00295235	2299	tags=33%, list=13%, signal=29%	PDE5A/SMAD3/GSK3A/BECN1/FOXO1/IGFBP5/PRKCA/HAMP/PI16/PPARA/NR4A3/LMCD1/AKAP6/CAMK2D/CAV3/AGT/MLIP/TRIM63
GOBP_NEGATIVE_REGULATION_OF_ION_TRANSMEMBRANE_TRANSPORTER_ACTIVITY	GOBP_NEGATIVE_REGULATION_OF_ION_TRANSMEMBRANE_TRANSPORTER_ACTIVITY	66	-0.492937	-1.84757	0.000403306	0.00394221	0.00296862	1021	tags=21%, list=6%, signal=20%	PPP3CC/PPP3R1/NEDD4L/NEDD4/CAMK2D/RRAD/ACTN2/CAV3/ANK3/CASQ2/SLN/PLN/ATP1A2/TRDN
GOMF_CARBOXYLIC_ACID_BINDING	GOMF_CARBOXYLIC_ACID_BINDING	152	-0.396414	-1.71925	0.00040459	0.00394753	0.00297263	3726	tags=36%, list=21%, signal=29%	UGT2B17/HLCS/CYP26A1/SIGLEC7/NDUFAB1/GNMT/STX3/GAD2/CD22/CPS1/GRIN2B/S100A8/FTCD/OGFOD1/UROS/GLRA2/ALB/THNSL2/SIGLEC5/PC/ALOX5AP/GCLC/RBP5/STARD5/GRIN3A/EGLN3/RXRA/UGT2B15/NOS1/CYP4F11/ST8SIA3/AKR1C3/AKR1C1/SNCA/SLC46A1/PTGDS/HNF4A/CD33/GRIN1/FABP2/SELP/RBP2/PAM/MAG/EGLN1/EPDR1/HIF1AN/GLUL/AFM/ACOX2/ADIPOQ/PHYH/FABP4/SERPINA5/FABP3
GOBP_NEGATIVE_REGULATION_OF_TELOMERE_MAINTENANCE	GOBP_NEGATIVE_REGULATION_OF_TELOMERE_MAINTENANCE	30	0.610959	1.92571	0.000406642	0.00396031	0.00298225	2923	tags=43%, list=17%, signal=36%	POT1/TERF1/RAD50/NBN/NAT10/TNKS/HNRNPA1/EXOSC10/DCP2/ATM/ACD/XRN1/HNRNPU
GOBP_NEGATIVE_REGULATION_OF_CALCIUM_ION_TRANSMEMBRANE_TRANSPORTER_ACTIVITY	GOBP_NEGATIVE_REGULATION_OF_CALCIUM_ION_TRANSMEMBRANE_TRANSPORTER_ACTIVITY	34	-0.604433	-1.9701	0.000412421	0.00399472	0.00300816	1021	tags=24%, list=6%, signal=22%	PPP3CC/PPP3R1/RRAD/CASQ2/SLN/PLN/ATP1A2/TRDN
GOBP_ROOF_OF_MOUTH_DEVELOPMENT	GOBP_ROOF_OF_MOUTH_DEVELOPMENT	88	0.454854	1.80184	0.000412088	0.00399472	0.00300816	1889	tags=22%, list=11%, signal=19%	SOX11/TWIST1/WNT5A/INTU/SNAI2/TBC1D32/FZD1/INHBA/MSC/BBS7/PAK1IP1/BCOR/FZD2/TMEM107/TIPARP/SKI/SOS1/ANP32B/LEF1
GOMF_CHANNEL_REGULATOR_ACTIVITY	GOMF_CHANNEL_REGULATOR_ACTIVITY	130	-0.408025	-1.72915	0.000411986	0.00399472	0.00300816	3247	tags=37%, list=18%, signal=30%	CACNG7/PDZD3/CACNG2/ENSA/PKP2/SLC9A3R1/FXYD4/FGF13/PRSS8/CABP4/AMBP/VTI1B/KCNAB1/TNNI3/FXYD7/KCNS1/BCL2/CACNG4/BSND/NOS1/KCNE2/WNK2/SCN2B/LRRC52/SCN4B/CHP1/AMIGO1/ARPP19/SCN3B/STIM1/CACNG6/NEDD4L/ABCC9/NEDD4/FXYD3/CAMK2D/ADRB2/SNTA1/KCNS3/RRAD/SCN1B/PACSIN3/PRKG1/GPD1L/CAV3/CACNG1/PTPN3/FXYD1
GOBP_MRNA_CATABOLIC_PROCESS	GOBP_MRNA_CATABOLIC_PROCESS	211	0.35791	1.60379	0.000417848	0.00403996	0.00304223	4544	tags=42%, list=26%, signal=31%	PKP1/MYEF2/ZCCHC7/ERI1/XRN2/DCP1B/FMR1/RBM10/ZC3H14/MAGOHB/AGO3/DHX9/IGF2BP1/PAN3/AGO2/SSB/DIS3L2/EXOSC4/METTL14/VIM/CNOT6/PAN2/IGF2BP2/UPF3B/METTL3/IGF2BP3/NCBP2/EXOSC8/ZC3HAV1/CNOT10/CNOT3/NPM1/PNLDC1/RC3H2/NT5C3B/APEX1/EXOSC10/DCP2/DHX36/PABPC1/TRAF5/PRR5L/GSPT2/EIF3E/ATM/ROCK1/MYD88/XRN1/ZFP36L1/ANGEL2/MRTO4/DIS3/SND1/NCBP1/EIF4A3/HNRNPU/PELO/CNOT8/LSM7/MOV10/FASTKD1/TARDBP/CNOT6L/POLR2G/TTC5…
GOBP_NEGATIVE_REGULATION_OF_RESPONSE_TO_DNA_DAMAGE_STIMULUS	GOBP_NEGATIVE_REGULATION_OF_RESPONSE_TO_DNA_DAMAGE_STIMULUS	67	0.483614	1.81679	0.000431044	0.00414501	0.00312134	3701	tags=37%, list=21%, signal=30%	TWIST1/SNAI2/FBXO5/SFRP2/MIF/KLHL15/THOC1/PTTG1IP/ATAD5/PARPBP/SMCHD1/DDIAS/TAF9B/MAD2L2/RPS3/BID/CHEK2/UBR5/TP53BP1/SIRT1/RNF169/CCAR2/MDM2/HMGA2/PSMD10
GOBP_ORGANIC_ANION_TRANSPORT	GOBP_ORGANIC_ANION_TRANSPORT	341	-0.315564	-1.4907	0.000430696	0.00414501	0.00312134	2810	tags=26%, list=16%, signal=22%	SLC22A13/SLC9A3R1/SLC11A1/RHAG/AGXT/ADORA1/SLC6A5/SLC43A2/AVPR1B/SLC17A9/MTTP/KCNJ10/HRH3/SLC6A8/PTGES/SLC22A9/HTR1B/TSPO2/UMOD/SLC7A6/SLC22A25/SLC16A7/SLC4A8/SLCO2A1/TRH/SLC52A3/SLC51A/CPTP/SLCO1A2/SLC36A1/MAP2K6/SLC22A14/SSTR4/CACNB4/PLA2G2D/SLC22A12/PLA2G4F/AKR1C1/SLC4A11/SNCA/SLC6A1/SLC46A1/AQP9/MFSD2A/APBA1/SLC7A9/SLC22A7/SLC26A9/SLC26A8/SLC25A11/SLC25A23/SLC2A1/SLC44A4/SLC25A30/OXT/GFAP/PER…
GOBP_FOREBRAIN_DEVELOPMENT	GOBP_FOREBRAIN_DEVELOPMENT	366	0.307856	1.47425	0.00043072	0.00414501	0.00312134	2964	tags=23%, list=17%, signal=19%	EZH2/BCL11B/NR0B1/FAT4/ASPM/WNT5A/PGAP1/ZSWIM6/LAMB1/ID2/KIF14/ARL13B/STIL/ATP7A/EXT1/PCSK1/DYNC2H1/XRN2/INHBA/DOCK7/ID4/EFHC1/NPY/SRGAP2C/COL3A1/HIF1A/FYN/UBA6/CASP3/TACC3/OTX2/SRGAP2/TWSG1/POU3F2/HDAC1/GART/NEUROD6/IGF2BP1/RPGRIP1L/ISL1/ROBO1/METTL14/TTC8/SKI/OXTR/METTL3/SLIT2/HOOK3/ARPC5/NIN/CDK5/EPHA5/LRP8/CREB1/LEF1/TRA2B/LPAR1/DLC1/SLC7A11/CEP120/HPRT1/CXCR4/SIN3A/MDK/ATIC/ROBO2/CDON/MSX1/P…
GOBP_REGULATION_OF_NUCLEOTIDE_METABOLIC_PROCESS	GOBP_REGULATION_OF_NUCLEOTIDE_METABOLIC_PROCESS	85	-0.462781	-1.83305	0.000432645	0.00415293	0.0031273	2380	tags=28%, list=14%, signal=25%	INSR/NCS1/GUCA2B/NUPR1/RCVRN/NOS1/SNCA/GUCA2A/HPCA/INS/SLC4A1/ME1/HDAC4/MLXIPL/PINK1/PDK2/PPARA/SLC4A4/SLC25A12/GPD1/PPARGC1A/PDK4/PRKAA2/ACTN3
GOBP_MATURATION_OF_SSU_RRNA	GOBP_MATURATION_OF_SSU_RRNA	50	0.521326	1.84671	0.000449432	0.0042986	0.003237	3802	tags=44%, list=22%, signal=35%	HEATR1/DCAF13/RIOK1/WDR3/NAT10/RPP40/DDX52/UTP23/SRFBP1/RPS21/RIOK2/RPS19/NOB1/FCF1/UTP6/WDR46/UTP3/WDR43/BYSL/MPHOSPH10/NOL10/NOL11
GOBP_CELLULAR_RESPONSE_TO_LIGHT_STIMULUS	GOBP_CELLULAR_RESPONSE_TO_LIGHT_STIMULUS	111	0.42353	1.72591	0.000449306	0.0042986	0.003237	2260	tags=26%, list=13%, signal=23%	PBK/TIMP1/MMP9/MYC/TP53/RHNO1/ATR/DDB2/CHEK1/ZBTB1/IMPACT/OPN3/CUL4B/PCNA/POLD1/EIF2AK4/MFAP4/METTL3/RDH11/POLK/NPM1/DHX36/PTPRK/CARD16/MMP1/POLA1/AURKB/CRIP1/CRY1
GOBP_CARDIAC_MUSCLE_CELL_CONTRACTION	GOBP_CARDIAC_MUSCLE_CELL_CONTRACTION	70	-0.502313	-1.92882	0.000457294	0.00436597	0.00328773	1776	tags=34%, list=10%, signal=31%	KCNE2/KCNA5/KCND3/SCN2B/SCN4B/SCN3B/PDE4D/CACNA2D1/NEDD4L/ABCC9/KCNN2/CAMK2D/SNTA1/SGCD/KCNJ2/SCN1B/BIN1/GPD1L/CAV3/ANK2/CTNNA3/ATP2A1/PLN/ATP1A2
GOBP_NEGATIVE_REGULATION_OF_ION_TRANSMEMBRANE_TRANSPORT	GOBP_NEGATIVE_REGULATION_OF_ION_TRANSMEMBRANE_TRANSPORT	90	-0.449364	-1.79549	0.000460377	0.00438755	0.00330398	2159	tags=29%, list=12%, signal=25%	BCL2/KCNRG/NOS1/KCNE2/CAB39/HECW1/PPIF/HAMP/PPP3CC/PPP3R1/VDAC1/KEL/NEDD4L/NEDD4/UBR3/CAMK2D/RRAD/BIN1/ACTN2/CAV3/ANK3/CASQ2/SLN/PLN/ATP1A2/TRDN
GOBP_TRANSCRIPTION_BY_RNA_POLYMERASE_I	GOBP_TRANSCRIPTION_BY_RNA_POLYMERASE_I	52	0.512911	1.82639	0.00046123	0.00438785	0.00330421	5214	tags=56%, list=30%, signal=39%	TAF1B/HEATR1/WDR75/TAF1A/GTF2H1/DHX33/SMARCA4/FLNA/POLR1C/SMARCA5/PWP1/EIF2AK3/ZMPSTE24/SF3B1/DDX11/DDX21/POLR1E/WDR43/UTP15/ACTR6/NOL11/TTF1/UBTF/POLR1A/DEK/PIH1D1/POLR2K/TAF1C/TAF1
GOBP_RESPONSE_TO_MUSCLE_STRETCH	GOBP_RESPONSE_TO_MUSCLE_STRETCH	26	-0.666255	-2.06055	0.000464759	0.00441355	0.00332356	275	tags=31%, list=2%, signal=30%	NPPA/DMD/ANKRD23/CAV3/ANKRD1/TCAP/TTN/CSRP3
GOBP_NUCLEAR_TRANSCRIBED_MRNA_CATABOLIC_PROCESS_EXONUCLEOLYTIC	GOBP_NUCLEAR_TRANSCRIBED_MRNA_CATABOLIC_PROCESS_EXONUCLEOLYTIC	19	0.690152	1.93647	0.000468179	0.00443814	0.00334207	4091	tags=63%, list=23%, signal=49%	DIS3L2/EXOSC4/CNOT6/EXOSC8/NT5C3B/DCP2/DIS3/CNOT8/POLR2G/EXOSC2/EXOSC3/TTC37
GOBP_TRANSCRIPTION_ELONGATION_BY_RNA_POLYMERASE_II_PROMOTER	GOBP_TRANSCRIPTION_ELONGATION_BY_RNA_POLYMERASE_II_PROMOTER	97	0.431042	1.71895	0.000473761	0.00447515	0.00336994	5055	tags=43%, list=29%, signal=31%	EZH2/INTS6/TCERG1/INTS2/INTS7/LEO1/ERCC3/MED1/NCBP2/SUPT16H/MED23/INTS10/MED29/MED17/INTS8/CTR9/CDK13/SETD2/MED19/NCBP1/GTF2F1/HNRNPU/INTS4/NELFCD/CDC73/EAPP/WDR43/ELP4/CCNT1/CDK12/EAF1/NELFB/MED31/INTS3/MED8/MED30/LARP7/ELL3/MED4/CTNNB1/MED16/VHL
GOBP_TEMPERATURE_HOMEOSTASIS	GOBP_TEMPERATURE_HOMEOSTASIS	174	-0.374355	-1.65002	0.00047362	0.00447515	0.00336994	1999	tags=24%, list=11%, signal=21%	RHEB/G0S2/UCP2/LNPEP/WNT10B/YBX2/OMA1/LGR4/IL13/MAP2K6/FH/CPT2/FOXO1/LCN2/HADH/OXT/PER2/MFN2/PCTP/ACOT11/LEPR/ACADL/GRB10/PLCL2/ZNF423/PRKAB2/IL15/ALDH1A1/ADRB2/LPIN1/ADIPOQ/ACHE/FABP4/CD36/GATM/ESRRG/ACSL1/PLCL1/PPARGC1A/ACTN3/SLN
GOBP_PROTEIN_MONOUBIQUITINATION	GOBP_PROTEIN_MONOUBIQUITINATION	76	0.470035	1.79477	0.000477669	0.00450409	0.00339174	4856	tags=46%, list=28%, signal=33%	DTL/UHRF1/DDB2/UBE3D/CUL4B/FANCG/LEO1/BCOR/PCGF3/RAD18/FBXL2/TOPORS/FANCF/RYBP/FANCM/BRCA2/CTR9/FANCA/BARD1/FANCL/KDM2B/UBE2W/CDC73/RAD51/UBE2T/KLHL12/UBE2E1/TRIM37/FANCB/TRIM56/RNF20/WAC/KLHL22/DTX3L/BRCC3
GOMF_CORE_PROMOTER_SEQUENCE_SPECIFIC_DNA_BINDING	GOMF_CORE_PROMOTER_SEQUENCE_SPECIFIC_DNA_BINDING	39	0.559885	1.86585	0.000479478	0.00451318	0.00339858	5907	tags=67%, list=34%, signal=44%	EZH2/TAF1B/MYC/TP53/HDAC1/SMARCA4/AGO2/FOS/NPM1/REST/MMP12/TBPL1/SNAPC3/GTF2B/STAT1/UBTF/PIH1D1/TAF1C/RUVBL2/TAF1/TAF4/PAX6/TBP/SMARCB1/DR1/POU2F1
GOBP_POSITIVE_REGULATION_OF_SODIUM_ION_TRANSPORT	GOBP_POSITIVE_REGULATION_OF_SODIUM_ION_TRANSPORT	34	-0.601816	-1.96157	0.000485631	0.0045585	0.00343271	3215	tags=47%, list=18%, signal=39%	SCN5A/PKP2/MLLT6/PRSS8/NOS1/WNK2/SCN4B/CHP1/SCN3B/ATP1B2/SCN1B/GPD1L/DMD/ANK3/ATP1B1/FXYD1
GOBP_MATURATION_OF_LSU_RRNA	GOBP_MATURATION_OF_LSU_RRNA	25	0.628643	1.87419	0.000486855	0.0045585	0.00343271	5351	tags=76%, list=30%, signal=53%	ZNHIT6/DDX18/NIFK/MAK16/RPL10A/RPF2/EIF6/FTSJ3/NSA2/RPL7L1/NOP2/NHP2/WDR12/RPL7/URB1/PES1/RPL35/LAS1L/GTPBP4
GOBP_NEGATIVE_REGULATION_OF_ORGANELLE_ORGANIZATION	GOBP_NEGATIVE_REGULATION_OF_ORGANELLE_ORGANIZATION	327	0.318291	1.50577	0.000486722	0.0045585	0.00343271	2923	tags=28%, list=17%, signal=23%	TOP2A/BUB1B/NUF2/CCNB1/NDC80/CDC20/TTK/CENPF/TPX2/CKAP2/ZWINT/ZWILCH/TMEFF2/FBXO5/STMN1/KNTC1/TP53/POT1/SPDL1/PLK1/TERF1/RAD50/MAD2L1/SPC25/CHEK1/GMFB/ODF2L/TMEM67/TWF1/NBN/TOM1L1/PHLDB2/TRIP13/TPR/CAPG/ADD3/MDM1/TMSB10/CAMSAP2/PLEKHH2/NAT10/BUB1/MPHOSPH9/TNKS/IGF1/SSH1/SLC25A6/TMOD3/PTTG1/MCM2/SLIT2/TMEM14A/SLC25A5/GEN1/NPM1/PRELID1/SMARCA5/HNRNPA1/EXOSC10/DCP2/MTBP/MID1/LIMA1/ARHGEF18/DLC1/AURK…
GOBP_SENSORY_PERCEPTION_OF_SMELL	GOBP_SENSORY_PERCEPTION_OF_SMELL	102	-0.43586	-1.77623	0.000491569	0.00459457	0.00345988	6319	tags=63%, list=36%, signal=40%	OR7E24/OR1A2/OR2F1/OR10H1/OR5V1/OR3A1/OR1J4/OR3A3/OR10A3/OR10C1/BBS1/OR2C1/OR2B2/OR51M1/OR2W1/OR51I2/OR7C1/OR5L2/OR10D3/OR52D1/OR51B5/OR1E1/OR6B1/OR1I1/OR10A4/OBP2B/DRD2/SLC6A3/OR5P2/OR1A1/PDE4A/OR8D2/OR6A2/OR2J3/OR14J1/OBP2A/OR7C2/BEST2/NAV2/OR51B6/OR10A5/OR51E1/OR4D1/OR12D2/OR1J2/OR51B2/OR2H2/OR10J1/OR8B8/OR1D2/OR2S2/OR1G1/OR52A1/OR1F1/OR7A5/OR12D3/OR5I1/OR51I1/OR51B4/OR10H3/OR2B3/OR4D2/GJB4/UB…
GOMF_OXIDOREDUCTASE_ACTIVITY_ACTING_ON_NAD_P_H_QUINONE_OR_SIMILAR_COMPOUND_AS_ACCEPTOR	GOMF_OXIDOREDUCTASE_ACTIVITY_ACTING_ON_NAD_P_H_QUINONE_OR_SIMILAR_COMPOUND_AS_ACCEPTOR	45	-0.538727	-1.88671	0.00049646	0.00463218	0.00348819	4598	tags=69%, list=26%, signal=51%	NDUFA10/NDUFA6/NDUFA9/NDUFA12/NDUFB1/NDUFA8/NDUFS2/NDUFA7/NDUFB9/NDUFA1/NDUFS4/NDUFA4/NDUFB6/NDUFB3/NDUFV1/NDUFB7/NDUFB2/NDUFS3/NDUFA5/NDUFA2/AKR1C3/NDUFB10/AKR1C1/NDUFV2/NDUFC1/DCXR/NDUFV3/NDUFS7/NQO1/NDUFB4/NDUFS1
GOMF_PHOSPHATASE_ACTIVITY	GOMF_PHOSPHATASE_ACTIVITY	240	-0.34144	-1.54006	0.000500632	0.00466295	0.00351137	1099	tags=14%, list=6%, signal=13%	ALPP/PPP1R3B/PFKFB3/PTPRM/PPP3CC/PPM1B/NT5C1A/PPP3R1/MYH8/PFKFB2/PTP4A3/DUSP28/INPP5A/PTPRT/DUSP3/PTP4A1/CAMK2G/CILP/PFKFB1/PPM1J/LPIN1/IMPA2/DUSP10/EYA4/DUSP26/PTPN3/DUSP13/PPP1R3C/LRRC2/MYH6/LRRC39/FBP2/ATP1A2/CA3
GOMF_MODIFICATION_DEPENDENT_PROTEIN_BINDING	GOMF_MODIFICATION_DEPENDENT_PROTEIN_BINDING	152	0.384768	1.6395	0.000505395	0.00469912	0.0035386	3445	tags=32%, list=20%, signal=26%	SPIN1/UHRF1/MLLT3/CBX4/MSH6/SPIN4/SUZ12/ZBTB1/NCAPG2/CBX5/MORC4/FMR1/CHD1/PHF13/MBTD1/MTF2/KMT2E/SMARCA4/PHIP/DNAJC2/CHD8/RAD18/CBX3/TDRD3/KDM5A/ANKRD13A/ATAD2B/YEATS4/BPTF/KMT2A/PWP1/ZZZ3/ZRANB3/NCAPD3/UIMC1/MPHOSPH8/CBX8/BRD2/ING3/RBBP5/ATRX/TNFAIP3/TP53BP1/TTLL12/DPF2/LAPTM5/CHD1L/RNF169/LYN
GOMF_ACTIN_MONOMER_BINDING	GOMF_ACTIN_MONOMER_BINDING	24	-0.655251	-1.97487	0.000507363	0.00470921	0.0035462	315	tags=25%, list=2%, signal=25%	PKNOX2/MYL4/MYL3/LMOD3/LMOD2/MYL2
GOBP_REGULATION_OF_NUCLEASE_ACTIVITY	GOBP_REGULATION_OF_NUCLEASE_ACTIVITY	20	0.681414	1.9223	0.000515152	0.0047732	0.00359439	3110	tags=55%, list=18%, signal=45%	TERF1/PCNA/ABCE1/OAS1/NPM1/OAS3/RPS3/DDX11/HMGB2/HMGB1/SIRT1
GOCC_NUCLEAR_PORE	GOCC_NUCLEAR_PORE	81	0.453617	1.75066	0.000530902	0.00491061	0.00369786	4203	tags=47%, list=24%, signal=36%	PARP11/NUP35/MAD2L1/NXT2/NUP85/NDC1/XPOT/TPR/NUP205/NUP155/VPS4B/NUP107/TNKS/NUP133/NUP54/SEH1L/NUP160/NXT1/RAE1/NUP50/NUP153/CETN2/AHCTF1/CETN3/POM121C/IPO5/CHMP5/RANBP1/AGFG1/NUP93/XPO7/MVP/RAN/KPNB1/NXF1/NUP43/RANBP2/NUP188
GOMF_TRNA_METHYLTRANSFERASE_ACTIVITY	GOMF_TRNA_METHYLTRANSFERASE_ACTIVITY	31	0.597911	1.89436	0.000533332	0.00491605	0.00370196	5263	tags=65%, list=30%, signal=45%	TRMT13/NSUN6/METTL8/TRMT1/LCMT2/TRMT5/TRMT11/TRMT10B/NSUN3/THUMPD2/TRMT61B/WDR4/TYW3/METTL2B/TRMT10A/TRDMT1/METTL6/FTSJ1/ALKBH8/THUMPD3
GOBP_POSITIVE_REGULATION_OF_COLD_INDUCED_THERMOGENESIS	GOBP_POSITIVE_REGULATION_OF_COLD_INDUCED_THERMOGENESIS	97	-0.4329	-1.75937	0.000532842	0.00491605	0.00370196	1973	tags=28%, list=11%, signal=25%	G0S2/UCP2/YBX2/OMA1/IL13/FH/CPT2/LCN2/HADH/OXT/PER2/MFN2/LEPR/ACADL/GRB10/PRKAB2/ADRB2/LPIN1/ADIPOQ/ACHE/FABP4/CD36/GATM/ESRRG/ACSL1/PPARGC1A/SLN
GOMF_PHOSPHORIC_ESTER_HYDROLASE_ACTIVITY	GOMF_PHOSPHORIC_ESTER_HYDROLASE_ACTIVITY	328	-0.317122	-1.48818	0.000534472	0.00491806	0.00370347	2695	tags=22%, list=15%, signal=19%	PPM1A/CHRM1/LHPP/GDE1/GDPD3/PPP1CB/MTMR7/DUSP16/PDE6G/G6PC2/INPP5J/HDDC2/PDE5A/EPHX2/NT5DC3/PDE11A/SMPDL3A/INPP4B/PON3/PTPRB/INPP1/PPTC7/PPP2R5A/MTMR10/CHRM5/PDP1/SMPDL3B/GDPD2/PDE7A/PGP/PLCD3/ALPP/PPP1R3B/PFKFB3/PTPRM/PPP3CC/PPM1B/MPPED2/PLCB1/NT5C1A/PPP3R1/MYH8/PDE4D/PFKFB2/PTP4A3/DUSP28/INPP5A/PLCL2/PTPRT/DUSP3/PTP4A1/CAMK2G/CILP/PFKFB1/PPM1J/LPIN1/IMPA2/DUSP10/EYA4/DUSP26/PLCL1/PTPN3/DUSP13/P…
GOBP_REGULATION_OF_CENTROSOME_CYCLE	GOBP_REGULATION_OF_CENTROSOME_CYCLE	48	0.533157	1.86682	0.000540402	0.00496407	0.00373812	3185	tags=52%, list=18%, signal=43%	STIL/CEP76/ALMS1/SPICE1/TMEM67/XPO1/VPS4B/MDM1/PLK4/CCNL1/CENPJ/NAT10/PLK2/CHORDC1/GEN1/NPM1/AURKA/CCNL2/SASS6/CEP120/PPP1R35/KAT2A/MCPH1/SIRT1/CHMP5
GOBP_INORGANIC_ANION_TRANSMEMBRANE_TRANSPORT	GOBP_INORGANIC_ANION_TRANSMEMBRANE_TRANSPORT	124	-0.406158	-1.70978	0.000548353	0.00502845	0.0037866	3151	tags=35%, list=18%, signal=29%	GABRG2/ANO2/BEST2/SLC12A4/GLRA2/ANO6/SLC37A1/SLC13A4/CLCA4/GABRR2/PTAFR/CLDN17/GABRA4/SLC4A8/BSND/ANO7/SLC37A2/GABRA6/CLCNKB/SLC4A11/SLC6A1/SLC37A4/CLDN4/APOL1/SLC26A9/SLC26A8/SLC25A11/SLC25A30/SLC4A1/PCYOX1/SLC5A5/ANKH/SLC5A1/GABRA3/FXYD3/CLCN1/BEST3/SLC12A2/NMUR2/SLC20A2/CLCN4/CLIC5/FXYD1/ANO5
GOMF_HORMONE_BINDING	GOMF_HORMONE_BINDING	84	-0.461295	-1.82643	0.000555443	0.00508474	0.00382898	3368	tags=35%, list=19%, signal=28%	GLP1R/MC1R/GCGR/GIPR/CRHR1/SLC40A1/AVPR1B/SHBG/CCKBR/INSR/MC5R/CRHBP/VIPR1/CCKAR/VIPR2/GALR3/CRYM/IDE/ADCYAP1R1/LEPR/AMHR2/CDH13/ALDH1A1/EGFR/TTR/AR/THRB/GHR/ATP1A2
GOCC_CENTRIOLAR_SATELLITE	GOCC_CENTRIOLAR_SATELLITE	103	0.435604	1.75662	0.000573373	0.00523988	0.00394581	3434	tags=37%, list=19%, signal=30%	NR0B1/DCDC2/DLGAP5/CEP290/CENPU/CCDC14/TAF1D/CHD3/GPR174/PLK1/SPAG5/CNTRL/OFD1/ODF2L/PIBF1/KIAA0753/TACC3/MDM1/CSPP1/UPF3B/CEP162/HOOK3/DDHD2/SDCCAG8/TAP1/MID1/CCDC66/IFT43/BBS9/SKA1/C2CD5/RBM39/DZIP1/NUDT21/NEK1/KRT18/G6PD/EXOC7
GOMF_PROMOTER_SPECIFIC_CHROMATIN_BINDING	GOMF_PROMOTER_SPECIFIC_CHROMATIN_BINDING	61	0.488928	1.80211	0.000580946	0.00530001	0.00399109	3710	tags=43%, list=21%, signal=34%	EZH2/POU4F2/DNMT1/TP53/SUZ12/NIPBL/HDAC1/DHX9/ISL1/ERCC3/MED1/TRIM28/HDAC2/IRF3/ATF2/NDN/EGR1/ZNF304/GTF2F1/HNRNPU/SETDB1/SIRT1/ZC3H4/POLR2A/DDX5/GTF2B
GOBP_V_D_J_RECOMBINATION	GOBP_V_D_J_RECOMBINATION	17	0.696461	1.89686	0.000590667	0.0053795	0.00405095	2985	tags=59%, list=17%, signal=49%	BCL11B/PRKDC/LIG4/LIG1/LEF1/XRCC4/ATM/DCLRE1C/HMGB2/HMGB1
GOBP_HEPARAN_SULFATE_PROTEOGLYCAN_BIOSYNTHETIC_PROCESS	GOBP_HEPARAN_SULFATE_PROTEOGLYCAN_BIOSYNTHETIC_PROCESS	31	0.596047	1.88846	0.000594035	0.00540097	0.00406712	5538	tags=68%, list=31%, signal=47%	GLCE/NDST4/EXT1/HS3ST4/B3GALT6/HS2ST1/NDST3/EXT2/EXTL2/XYLT1/PXYLP1/DSE/B3GAT3/TCF7L2/HS3ST3B1/HS3ST3A1/CTNNB1/NDST2/TM9SF2/UGDH/HS6ST1
GOBP_MONOCARBOXYLIC_ACID_CATABOLIC_PROCESS	GOBP_MONOCARBOXYLIC_ACID_CATABOLIC_PROCESS	117	-0.416793	-1.7435	0.000600198	0.00544772	0.00410232	2890	tags=34%, list=16%, signal=29%	FAAH/CYP4F12/AGXT/ECH1/HADHB/NUDT7/AUH/AGXT2/ABCD2/FAH/AIG1/MCEE/PON3/CYP4F11/CPT2/ADTRP/PEX5/MFSD2A/ABHD1/ACAA2/DCXR/HADH/ACADM/CRAT/ECHDC2/CYP4F2/ECI1/PPARA/ETFA/ACADL/MLYCD/ECI2/ACAT1/ACOX2/ETFDH/ACADS/LPIN1/ADIPOQ/PHYH/LDHD
GOBP_TYPE_I_INTERFERON_PRODUCTION	GOBP_TYPE_I_INTERFERON_PRODUCTION	94	0.430661	1.71256	0.000601747	0.0054525	0.00410593	3398	tags=33%, list=19%, signal=27%	NMI/PTPN22/RNF135/OAS1/DHX33/DHX9/CD14/RIPK2/PYCARD/ZC3HAV1/PTPRS/OAS3/IRF3/DHX36/ISG15/RAB2B/POLA1/TRAIP/POLR3C/HSPD1/MYD88/TRIM38/REL/SETD2/MMP12/SIRPA/HMGB2/TRAF3/POLR3B/HSP90AA1/DDX58
GOBP_EPITHELIAL_TO_MESENCHYMAL_TRANSITION	GOBP_EPITHELIAL_TO_MESENCHYMAL_TRANSITION	155	0.374009	1.59915	0.000605622	0.00547832	0.00412536	5065	tags=42%, list=29%, signal=30%	EZH2/TWIST1/WNT5A/EPHA4/EDNRA/SNAI2/SFRP2/BAMBI/OLFM1/COL1A1/PHLDB2/HIF1A/SPRED1/ISL1/FAM83D/FLNA/IGF1/TGFB1/TRIM28/EPHA3/HDAC2/TMEM100/LEF1/PTK2/TBX5/ROCK1/EFNA1/MDK/MSX1/ZNF703/SPRED2/PDCD4/MAD2L2/DDX17/ALX1/JAG1/TGFB1I1/HAS2/DDX5/POLR1B/HMGA2/KLHL12/RBPJ/NOTCH1/SDCBP/LRP6/MSX2/TCF7L2/TBX3/IL6/HNRNPAB/HGF/FOXF2/FGFR1/ACVR1/PTEN/BMP2/SMAD2/NKX2-1/ELL3/GATA3/CTNNB1/LOXL2/AKNA/SDHAF2
GOBP_REGULATION_OF_DNA_DAMAGE_CHECKPOINT	GOBP_REGULATION_OF_DNA_DAMAGE_CHECKPOINT	23	0.648248	1.90492	0.000606724	0.00547899	0.00412587	3481	tags=61%, list=20%, signal=49%	PBK/THOC1/WDR76/RFWD3/ETAA1/TTI1/FBXO4/BRCA2/TTI2/CRY1/BARD1/CHEK2/RAD51/CCAR2
GOMF_NAD_RETINOL_DEHYDROGENASE_ACTIVITY	GOMF_NAD_RETINOL_DEHYDROGENASE_ACTIVITY	20	-0.695889	-1.97498	0.000607886	0.00548022	0.0041268	1822	tags=50%, list=10%, signal=45%	RDH16/AKR1C3/ADH6/RDH12/DHRS3/ADH1A/RDH5/ADH1C/ADH1B/DHRS7C
GOBP_CYCLIC_NUCLEOTIDE_MEDIATED_SIGNALING	GOBP_CYCLIC_NUCLEOTIDE_MEDIATED_SIGNALING	80	-0.461609	-1.81759	0.000609854	0.00548868	0.00413317	3707	tags=38%, list=21%, signal=30%	NPR1/ADCYAP1/CDC34/APLNR/GLP1R/PDZD3/GIPR/RUNDC3A/POMC/GIP/GUCA2B/PDE11A/AQP1/UBE2B/SCT/RAPGEF3/PDE7A/INS/ADCYAP1R1/GPR62/INSL3/NPPA/PDE4D/AKAP6/ADCY1/PRKG1/ADCY2/CD36/RNF157/CAP2
GOBP_REGULATION_OF_POTASSIUM_ION_TRANSMEMBRANE_TRANSPORTER_ACTIVITY	GOBP_REGULATION_OF_POTASSIUM_ION_TRANSMEMBRANE_TRANSPORTER_ACTIVITY	58	-0.503904	-1.85523	0.000613106	0.00550485	0.00414534	2488	tags=47%, list=14%, signal=40%	KCNIP2/LRRC38/KCNA1/KLHL24/RNF207/VAMP2/KCNAB1/KCNS1/KCNRG/KCNE2/CAB39/ABCC8/LRRC52/AMIGO1/NPPA/ATP1B2/NEDD4L/ABCC9/AKAP6/NEDD4/ACTN2/CAV3/ANK2/ANK3/ATP1B1/FHL1/CASQ2
GOBP_TRANSPORT_ALONG_MICROTUBULE	GOBP_TRANSPORT_ALONG_MICROTUBULE	151	0.37735	1.60412	0.000613713	0.00550485	0.00414534	3279	tags=25%, list=19%, signal=21%	WASF1/DLG2/INTU/HSPB11/WDR19/NEFH/IFT74/KIF4A/IFT80/DYNC2H1/DYNC2LI1/KIF3A/TTC30B/BBS12/IFT20/IFT52/HIF1A/SPAST/RPGR/TTC30A/KIF3B/PRKCZ/DYNLL1/LCA5/BICD1/IFT43/IFT88/MREG/IFT57/WDR35/MAP1B/HNRNPU/SFPQ/AP3M2/TTC26/BLOC1S6/ARHGAP21/IFT27
GOBP_TUBE_FORMATION	GOBP_TUBE_FORMATION	153	0.384762	1.64606	0.000619304	0.00554568	0.00417609	2933	tags=30%, list=17%, signal=25%	SOX11/TWIST1/WNT5A/CEP290/SFRP2/STIL/CTHRC1/MIB1/FZD1/HS2ST1/IFT52/VANGL2/HIF1A/CASP3/FZD2/TGFB1/SKI/TULP3/SOX4/STK3/PLXNB2/GLMN/STK4/FZD6/SOX8/SDCCAG8/PTK7/DEAF1/MED12/DLC1/PTCH1/TEAD2/PRKACB/CC2D2A/KIF20B/SETD2/KAT2A/IFT57/FZD3/RALA/BRD2/RPS7/PFN1/ABL1/BCL10/KDM2B
GOBP_NEGATIVE_REGULATION_OF_ION_TRANSPORT	GOBP_NEGATIVE_REGULATION_OF_ION_TRANSPORT	137	-0.404586	-1.72457	0.000633005	0.00564941	0.0042542	2786	tags=30%, list=16%, signal=25%	SLC9A3R1/ADORA1/SLC43A2/HRH3/KCNAB1/HTR1B/ADRA2B/BCL2/TRH/KCNRG/NOS1/KCNE2/WNK2/CAB39/SNCA/HECW1/CD33/PPIF/HAMP/PPP3CC/CYP4F2/PPP3R1/VDAC1/KEL/NEDD4L/NEDD4/BEST3/UBR3/CAMK2D/RRAD/BIN1/PACSIN3/ACTN2/CAV3/ANK3/MAOB/CASQ2/SLN/PLN/ATP1A2/TRDN
GOMF_TRANSCRIPTION_COREGULATOR_ACTIVITY	GOMF_TRANSCRIPTION_COREGULATOR_ACTIVITY	468	0.296194	1.44788	0.000632407	0.00564941	0.0042542	4124	tags=32%, list=23%, signal=25%	EZH2/CCND1/NR0B1/TOX2/NMI/PRKCB/RBBP8/CBX4/TCERG1L/LDB2/RUVBL1/SMARCC1/BTAF1/ACTL6A/TCERG1/TDG/LMO3/AEBP2/TLE3/MAGED1/TMF1/KDM3A/TRIP13/CASP8AP2/ZNF451/BASP1/HDAC1/BCOR/DHX9/SMARCA4/CENPJ/ASXL1/TRRAP/TRERF1/NAB1/PSIP1/RLIM/CNOT6/TAF9B/RSF1/KDM5B/CBFB/MED1/SCAI/KAT6A/EID2B/TRIM52/TDRD3/TRIM28/AJUBA/JMJD1C/KDM5A/MED23/PPRC1/RYBP/MYSM1/NPM1/MED29/MED17/RCOR1/NPAT/SS18/TBL1X/GON4L/APEX1/ARID1A/TRIP4/…
GOCC_VOLTAGE_GATED_CALCIUM_CHANNEL_COMPLEX	GOCC_VOLTAGE_GATED_CALCIUM_CHANNEL_COMPLEX	36	-0.59814	-1.97416	0.000635458	0.00566183	0.00426356	3247	tags=50%, list=18%, signal=41%	CACNG7/CACNG2/CATSPERG/CATSPER1/TMEM262/CACNG4/CACNA1F/CACNB4/CACNA2D3/PDE4D/CACNG6/CACNA2D1/CACNB1/STAC3/HSPA2/CACNG1/RYR1/CACNA1S
GOBP_RNA_TEMPLATED_DNA_BIOSYNTHETIC_PROCESS	GOBP_RNA_TEMPLATED_DNA_BIOSYNTHETIC_PROCESS	62	0.487732	1.80876	0.000675304	0.00600683	0.00452335	3991	tags=50%, list=23%, signal=39%	POT1/TERF1/RAD50/ATR/NAF1/GAR1/NEK2/NAT10/TNKS/PNKP/RFC1/CCT2/FBXO4/HNRNPA1/EXOSC10/DCP2/AURKB/ATM/ACD/XRN1/CCT6A/XRCC5/HNRNPU/MAPKAPK5/HSP90AA1/CCT7/TNKS1BP1/NHP2/HMBOX1/HNRNPC/GNL3L
GOBP_REGULATION_OF_CELL_CYCLE_G1_S_PHASE_TRANSITION	GOBP_REGULATION_OF_CELL_CYCLE_G1_S_PHASE_TRANSITION	178	0.368274	1.60637	0.000676564	0.00600802	0.00452425	4861	tags=43%, list=28%, signal=32%	EZH2/SLFN11/CCND1/RRM2/ID2/KIF14/STIL/CDC6/TP53/SMARCC1/CPSF3/CCND2/DDR2/ACTL6A/INHBA/ARID2/ANXA1/CUL4B/RFWD3/APPL2/KMT2E/CRLF3/SMARCA4/CENPJ/ECD/FAM83D/PLK2/PBRM1/PRKDC/STXBP4/MYO16/MEN1/SASS6/APEX1/ARID1A/MTBP/SMARCE1/ATM/PRMT2/CDKN2A/ADAM17/DACT1/PKD2/BID/CHEK2/WEE1/DPF2/CDC73/SOX2/PAGR1/PLRG1/BTN2A2/DLG1/AMBRA1/MDM2/GPNMB/CDK2/CDK10/RRM1/CASP2/ACTB/E2F7/KANK2/ZNF655/SUSD2/GTSE1/ANKRD17/RDX/WA…
GOBP_SKELETAL_SYSTEM_DEVELOPMENT	GOBP_SKELETAL_SYSTEM_DEVELOPMENT	500	0.286782	1.4105	0.000689527	0.00611296	0.00460328	3512	tags=27%, list=20%, signal=22%	HOXD10/SOX11/CDH11/TWIST1/WNT5A/COL5A2/CYP26B1/HOXD13/COL11A1/EDNRA/TIMP1/TYMS/SNAI2/HSPB11/WDR19/COMP/GDF10/VCAN/SFRP2/MMP9/THBS3/ATP7A/EXT1/PAPSS1/FREM1/P2RX7/TP53/COL1A2/GJA1/IFT80/KIT/DDR2/LOX/NIPBL/COL1A1/MEIS1/USP1/FLVCR1/BGN/PPIB/HOXC6/GLG1/SULF1/OGN/COL3A1/MMP13/HIF1A/TMEM119/SERPINH1/CTSK/RUNX3/MBTD1/TWSG1/CHSY1/SOX6/TMEM107/SLC10A7/SLC2A10/ASXL1/SH2B3/FLNA/NAB1/IGF1/TGFB1/TIPARP/SKI/TUL…
GOCC_NUCLEAR_REPLICATION_FORK	GOCC_NUCLEAR_REPLICATION_FORK	31	0.591641	1.8745	0.000698098	0.00617869	0.00465277	3717	tags=55%, list=21%, signal=43%	TIPIN/WDHD1/SMARCAD1/MCM3/PCNA/POLD1/ETAA1/MCM10/SMARCA5/SMARCAL1/POLA1/ZRANB3/TIMELESS/PRIM2/RPA4/EME1/PRIM1
GOBP_ORGANIC_HYDROXY_COMPOUND_CATABOLIC_PROCESS	GOBP_ORGANIC_HYDROXY_COMPOUND_CATABOLIC_PROCESS	71	-0.475476	-1.83301	0.000700653	0.00619104	0.00466207	2535	tags=37%, list=14%, signal=31%	MTMR7/INPP5J/LCT/MT3/FAH/INPP4B/CYP4F11/INPP1/FGF23/AKR1C3/MIOX/TPI1/ALDH3B1/CYP46A1/CYP27A1/CYP3A4/CYP4F2/INPP5A/ALDH2/MAOA/ALDH1B1/AKR1B10/IMPA2/SULT1B1/LDHD/MAOB
GOMF_VOLTAGE_GATED_POTASSIUM_CHANNEL_ACTIVITY	GOMF_VOLTAGE_GATED_POTASSIUM_CHANNEL_ACTIVITY	93	-0.443679	-1.79179	0.000708155	0.00624698	0.00470419	5060	tags=60%, list=29%, signal=43%	KCNS2/KCNK13/KCNJ4/KCNA3/KCNJ8/KCNK4/KCNK12/KCNH7/KCNJ13/KCNG1/KCNK10/KCNH1/HCN4/KCNK7/KCNF1/KCNJ5/LRRC55/KCNJ14/KCNH8/KCNQ1/KCNAB2/KCNK9/KCNC3/KCNIP2/LRRC38/KCNA10/KCNA1/KCNJ1/KCNB2/KCNC4/KCNQ4/KCNQ3/KCNG4/KCNK16/HCN3/HCN1/KCNJ10/KCNAB1/KCNA6/KCNS1/KCNT1/KCNE2/KCNA5/ABCC8/KCNB1/KCND3/SCN2B/LRRC52/KCNQ5/KCNJ11/KCNMA1/ABCC9/KCNN2/KCNS3/KCNJ2/KCNA7
GOBP_NEGATIVE_REGULATION_OF_CELL_CYCLE_G2_M_PHASE_TRANSITION	GOBP_NEGATIVE_REGULATION_OF_CELL_CYCLE_G2_M_PHASE_TRANSITION	56	0.486904	1.76445	0.00071957	0.0063372	0.00477213	5139	tags=59%, list=29%, signal=42%	DTL/RBBP8/CDK1/CDC6/PLK1/NABP1/TOPBP1/RAD50/CHEK1/NBN/DONSON/BLM/AURKB/ATM/UIMC1/RAD21/BARD1/CDK5RAP3/TAOK1/TAOK3/TICRR/CDC14B/ZNF830/NABP2/NAE1/INTS3/HUS1/CDKN1A/BRCC3/ORC1/CHFR/RAD17/CLSPN
GOBP_DNA_DOUBLE_STRAND_BREAK_PROCESSING	GOBP_DNA_DOUBLE_STRAND_BREAK_PROCESSING	19	0.678605	1.90407	0.000725886	0.0063823	0.00480609	2414	tags=42%, list=14%, signal=36%	RBBP8/BRIP1/RAD50/SMARCAD1/NBN/RNF138/BLM/HELQ
GOCC_TRIGLYCERIDE_RICH_PLASMA_LIPOPROTEIN_PARTICLE	GOCC_TRIGLYCERIDE_RICH_PLASMA_LIPOPROTEIN_PARTICLE	18	-0.713824	-1.94033	0.00073082	0.00641511	0.0048308	1710	tags=67%, list=10%, signal=60%	APOC3/APOC2/APOA4/APOA5/APOL1/APOO/PCYOX1/APOH/APOB/APOM/LPL/VLDLR
GOMF_MICROTUBULE_MOTOR_ACTIVITY	GOMF_MICROTUBULE_MOTOR_ACTIVITY	67	0.470064	1.76589	0.000740718	0.00649132	0.00488819	1291	tags=22%, list=7%, signal=21%	KIF11/KIF23/KIF20A/KIF15/KIF14/KIF18A/KIF2A/KIF4A/DYNC2H1/SMC3/CENPE/KIF3A/DNAL4/KIF18B/KIF3B
GOBP_POSITIVE_REGULATION_OF_POTASSIUM_ION_TRANSPORT	GOBP_POSITIVE_REGULATION_OF_POTASSIUM_ION_TRANSPORT	47	-0.532038	-1.87927	0.000745439	0.00652198	0.00491128	4558	tags=51%, list=26%, signal=38%	TREM2/LRRC55/KCNQ1/RGS7/EDN3/KCNIP2/LRRC38/KCNA1/RNF207/ANO6/ADORA1/KCNN4/WNK2/ABCC8/LRRC52/AMIGO1/NPPA/ATP1B2/AKAP6/KCNJ2/ACTN2/ANK2/ATP1B1/FHL1
GOMF_G_PROTEIN_COUPLED_RECEPTOR_ACTIVITY	GOMF_G_PROTEIN_COUPLED_RECEPTOR_ACTIVITY	446	-0.295342	-1.43977	0.000750179	0.00655271	0.00493442	6140	tags=50%, list=35%, signal=34%	NPBWR2/OR10H1/OR5V1/MLNR/GNRHR2/OR3A1/FPR2/TAAR1/HCRTR2/CASR/GNRHR/SORCS3/FFAR2/OR1J4/OR3A3/GLP2R/GPR143/GHRHR/TAS2R3/GPR61/OR10A3/TAS2R16/OR10C1/ADRA2C/FZD5/NTSR1/HTR4/MC3R/GPR55/OR2C1/CRHR2/CMKLR1/OR2B2/CCR8/NLRP6/MRGPRX4/GPR26/CCR10/PTGER1/DRD4/OR51M1/OR2W1/BRS3/PDGFRL/OR51I2/OR7C1/TAS2R13/OR5L2/NPBWR1/TAS2R7/OR10D3/GPR50/P2RY4/OR52D1/GPR31/FPR1/RAMP3/OR51B5/MC4R/OR1E1/CELSR3/ZNF219/OXER1/SSTR…
GOBP_REGULATION_OF_CYTOKINESIS	GOBP_REGULATION_OF_CYTOKINESIS	83	0.456799	1.77359	0.000754563	0.00658023	0.00495515	2583	tags=33%, list=15%, signal=28%	PRC1/RACGAP1/KIF23/KIF20A/KIF14/CDC6/ECT2/PLK1/MAP9/PKN2/SPAST/PLK4/PLK2/CSPP1/KIF3B/KLHL13/PRPF40A/CDC25B/AURKA/BRCA2/KLHL9/AURKB/KIF20B/CCP110/SETD2/CETN2/AHCTF1
GOMF_CARBON_OXYGEN_LYASE_ACTIVITY	GOMF_CARBON_OXYGEN_LYASE_ACTIVITY	68	-0.489574	-1.85869	0.000760248	0.006619	0.00498434	2618	tags=38%, list=15%, signal=33%	UROS/THNSL2/HADHB/ETNPPL/AUH/ACO1/PCBD1/ALAD/CYP2S1/CA5A/FH/TPI1/CA7/CYP1A2/PCBD2/ECHDC3/ECHDC2/ECI1/ACO2/CYP1A1/CA4/CA14/CA1/CA2/ENO3/CA3
GOMF_DNA_REPLICATION_ORIGIN_BINDING	GOMF_DNA_REPLICATION_ORIGIN_BINDING	16	0.710505	1.91585	0.000767392	0.00667031	0.00502298	3238	tags=69%, list=18%, signal=56%	CDC6/MCM5/CDC45/ORC5/DHX9/MCM10/MCM2/POLA1/HSPD1/DDX11/ORC2
GOMF_WATER_TRANSMEMBRANE_TRANSPORTER_ACTIVITY	GOMF_WATER_TRANSMEMBRANE_TRANSPORTER_ACTIVITY	15	-0.729438	-1.8947	0.000775058	0.00672599	0.00506491	1853	tags=53%, list=11%, signal=48%	AQP1/AQP5/SLC4A11/AQP9/AQP3/SLC14A1/SLC5A1/AQP4
GOMF_MRNA_5_UTR_BINDING	GOMF_MRNA_5_UTR_BINDING	22	0.649862	1.87999	0.000781323	0.00676936	0.00509756	2796	tags=45%, list=16%, signal=38%	MYH10/FMR1/IGF2BP1/IGF2BP2/IGF2BP3/UTP23/DHX36/SHMT2/GNL3/RPS7
GOBP_FATTY_ACID_CATABOLIC_PROCESS	GOBP_FATTY_ACID_CATABOLIC_PROCESS	93	-0.440979	-1.78089	0.000786295	0.00680139	0.00512168	2890	tags=33%, list=16%, signal=28%	FAAH/ECH1/HADHB/NUDT7/AUH/ABCD2/AIG1/MCEE/CPT2/ADTRP/PEX5/MFSD2A/ABHD1/ACAA2/HADH/ACADM/CRAT/ECHDC2/ECI1/PPARA/ETFA/ACADL/MLYCD/ECI2/ACAT1/ACOX2/ETFDH/ACADS/LPIN1/ADIPOQ/PHYH
GOBP_SYNAPTIC_MEMBRANE_ADHESION	GOBP_SYNAPTIC_MEMBRANE_ADHESION	24	0.635343	1.88695	0.000801105	0.00689469	0.00519194	1632	tags=38%, list=9%, signal=34%	PCDH8/PCDH17/IL1RAP/NTNG1/LRFN5/GPC6/PTPRF/LRRC4C/PTPRS
GOBP_SNRNA_METABOLIC_PROCESS	GOBP_SNRNA_METABOLIC_PROCESS	49	0.521571	1.84203	0.000802249	0.00689469	0.00519194	5125	tags=55%, list=29%, signal=39%	ZCCHC7/INTS6/SNAPC1/ICE2/INTS2/INTS7/EXOSC4/USPL1/EXOSC8/INTS10/EXOSC10/INTS8/METTL4/INTS4/SNAPC3/ZCCHC8/EXOSC2/ZNF143/EXOSC3/NHP2/RBM7/INTS3/ZC3H8/LARP7/ELL3/ICE1/EXOSC7
GOBP_LIPID_CATABOLIC_PROCESS	GOBP_LIPID_CATABOLIC_PROCESS	301	-0.321118	-1.49924	0.000801067	0.00689469	0.00519194	4369	tags=39%, list=25%, signal=30%	OXCT1/PNPLA5/SLC27A4/SMPD3/HINT2/PLD2/DPEP1/PLA2G5/SRD5A2/RAB7A/HSD17B14/ACADVL/HAO1/LIPC/PLB1/LPIN3/IL1B/SIRT6/ASAH1/ECHS1/LIPH/CYP26A1/ACER1/CLPS/ASAH2B/PLCB2/PLA2G12A/CYP4A11/FGF21/ENPP7/CYP4F3/CPS1/PRDX6/PLCD1/PLBD1/FAAH/GBA2/CYP4F12/LIPF/FAAH2/ECH1/ADORA1/GDE1/APOC3/HADHB/CIDEA/PNPLA2/GDPD3/OXCT2/NUDT7/AUH/LCT/ABCD2/MT3/SMPDL3A/AIG1/MCEE/CYP4F11/SIRT2/FGF23/AKR1C3/NCEH1/APOC2/CPT2/PLA2G2D/SC…
GOCC_NUCLEAR_ENVELOPE	GOCC_NUCLEAR_ENVELOPE	430	0.293203	1.41554	0.000799305	0.00689469	0.00519194	3705	tags=29%, list=21%, signal=24%	CCND1/DTL/CENPF/SPIN1/BRIP1/PARP11/FAM169A/DNAJB14/DPY19L3/PTGER3/P2RX7/OSBPL8/NUP35/GCH1/MAD2L1/NXT2/CCND2/MTMR6/ZBTB1/NUP85/GTF3C3/BCHE/NDC1/CBX5/INTS2/MATR3/XPOT/WDR3/MNS1/XPO1/TPR/NUP205/TMPO/LMNB1/DPY19L4/NUP155/BNIP3L/VPS4B/NUDT1/SPAST/NUP107/CLIC1/TNKS/DNAJC2/ALG14/CEPT1/NUP133/CDK4/DNAJC1/NUP54/LMNB2/CBX3/SCAI/ZNF224/PRKCZ/TMEM97/POMZP3/TUBB/C12orf43/SEH1L/TMEM33/EPHA3/CREB3L4/YEATS4/TRA2…
GOBP_POSITIVE_REGULATION_OF_NUCLEOTIDE_BIOSYNTHETIC_PROCESS	GOBP_POSITIVE_REGULATION_OF_NUCLEOTIDE_BIOSYNTHETIC_PROCESS	21	-0.674872	-1.92999	0.000810202	0.00695185	0.00523498	2367	tags=43%, list=13%, signal=37%	NCS1/GUCA2B/RCVRN/NOS1/GUCA2A/PINK1/PPARA/SLC25A12/PPARGC1A
GOCC_CELL_CELL_JUNCTION	GOCC_CELL_CELL_JUNCTION	464	-0.288944	-1.41128	0.000823318	0.00705305	0.00531119	3553	tags=28%, list=20%, signal=23%	VAMP5/CDC42EP4/CD2/RND1/TRPV4/PARD6A/CALB2/STX3/MPP1/ARVCF/LIMS2/GJD3/CLDN5/DSG3/KLHL24/PDZD3/SCN5A/PANX2/CD99L2/CDC42EP1/SPTBN2/PARD3/PKP2/MPP2/ILDR1/PMP22/FMN1/CLDN6/CLDN3/CDH24/LAMA3/TNK2/FGF13/CCDC85A/EVPL/POLDIP2/AHNAK/GJD2/CDSN/LLGL1/VEGFA/ALOX15B/CDH20/DSG2/PKP3/GJA8/EPB41L4B/AMOTL1/SHROOM4/WAS/CLDN17/CLDN2/GAB1/TSPAN33/NFASC/CLDN9/DAG1/SH3BP1/PDLIM7/FGFRL1/PCDH1/FHOD1/DLG4/CDH22/CRB3/SIRT…
GOMF_FOUR_WAY_JUNCTION_DNA_BINDING	GOMF_FOUR_WAY_JUNCTION_DNA_BINDING	17	0.68725	1.87178	0.000857972	0.00733813	0.00552587	2985	tags=65%, list=17%, signal=54%	WRN/MSH2/MSH6/BLM/GEN1/FANCM/MEN1/ABL1/XRCC2/HMGB2/HMGB1
GOBP_POSITIVE_REGULATION_OF_NUCLEOTIDE_METABOLIC_PROCESS	GOBP_POSITIVE_REGULATION_OF_NUCLEOTIDE_METABOLIC_PROCESS	42	-0.549692	-1.89311	0.000862588	0.00735405	0.00553785	2380	tags=36%, list=14%, signal=31%	INSR/NCS1/GUCA2B/RCVRN/NOS1/GUCA2A/INS/MLXIPL/PINK1/PPARA/SLC4A4/SLC25A12/GPD1/PPARGC1A/PRKAA2
GOBP_POSITIVE_REGULATION_OF_PLASMA_MEMBRANE_BOUNDED_CELL_PROJECTION_ASSEMBLY	GOBP_POSITIVE_REGULATION_OF_PLASMA_MEMBRANE_BOUNDED_CELL_PROJECTION_ASSEMBLY	103	0.430221	1.73491	0.000862179	0.00735405	0.00553785	2982	tags=28%, list=17%, signal=24%	TENM2/ANLN/CCDC88A/CDC42EP5/ATP7A/P2RX7/FSCN1/OCLN/TENM1/KIT/FMR1/IFT20/MNS1/CEP135/CENPJ/WRAP73/CEP120/PPP1R35/IFT88/DOCK11/WASF2/FNBP1L/CCP110/CYFIP1/RALA/ACTR3/PFN1/DZIP1/ACTR2
GOBP_FATTY_ACID_TRANSPORT	GOBP_FATTY_ACID_TRANSPORT	92	-0.435472	-1.75871	0.000872757	0.00742887	0.0055942	2680	tags=32%, list=15%, signal=27%	AVPR1B/PLIN2/PTGES/SLC22A9/RBP5/ABCD2/ACSL3/MAP2K6/CPT2/SSTR4/PLA2G2D/ACSL5/PLA2G4F/MFSD2A/FABP2/SLC2A1/OXT/RBP2/PLA2G2A/CYP4F2/GOT2/PPARA/SLC25A20/SPX/NMUR2/FABP4/CD36/ACSL1/FABP3
GOBP_RNA_POLYADENYLATION	GOBP_RNA_POLYADENYLATION	37	0.553209	1.83228	0.000897995	0.00763153	0.00574681	3497	tags=54%, list=20%, signal=43%	ZCCHC7/CPSF3/ZC3H14/LEO1/CPSF6/CSTF3/NCBP2/CSTF2/PAPOLA/SNRPA/SCAF8/PABPC1/PCF11/YTHDC1/APLP1/NCBP1/NUDT21/CDC73/FIP1L1/ZC3H3
GOBP_TERPENOID_METABOLIC_PROCESS	GOBP_TERPENOID_METABOLIC_PROCESS	85	-0.452923	-1.794	0.000909315	0.00771544	0.00581	1887	tags=31%, list=11%, signal=27%	CYP2S1/RDH16/AKR1C3/AKR1C1/CYP2C19/ADH6/PNPLA4/CYP2C18/RDH12/CYP2C9/CYP1A2/RBP2/ALDH1A2/DHRS3/CYP3A4/CYP1A1/DHRS7/ADH1A/ALDH1A1/AKR1B10/TTR/BCO2/HMGCS2/RDH5/ADH1C/ADH1B
GOBP_POSITIVE_REGULATION_OF_DNA_TEMPLATED_TRANSCRIPTION_ELONGATION	GOBP_POSITIVE_REGULATION_OF_DNA_TEMPLATED_TRANSCRIPTION_ELONGATION	56	0.482551	1.74868	0.000921884	0.00780968	0.00588096	4992	tags=50%, list=28%, signal=36%	TCERG1/HMGN1/THOC1/LEO1/CCNT2/MED1/NCBP2/SUPT16H/MED23/MED29/MED17/SCAF8/CDK13/MED19/NCBP1/GTF2F1/CDC73/EAPP/CCNT1/CDK12/MED31/THOC5/MED8/MED30/ELL3/MED4/CTNNB1/MED16
GOBP_TELOMERE_MAINTENANCE_IN_RESPONSE_TO_DNA_DAMAGE	GOBP_TELOMERE_MAINTENANCE_IN_RESPONSE_TO_DNA_DAMAGE	25	0.615802	1.83591	0.000925626	0.00781656	0.00588614	2708	tags=40%, list=15%, signal=34%	RUVBL1/ACTL6A/DCLRE1B/DCLRE1A/APEX1/INO80E/ACD/TFPT/MAD2L2/DCLRE1C
GOBP_RESPONSE_TO_LIGHT_STIMULUS	GOBP_RESPONSE_TO_LIGHT_STIMULUS	295	0.323865	1.51095	0.000925144	0.00781656	0.00588614	2152	tags=20%, list=12%, signal=18%	CCND1/DTL/PBK/ID2/TIMP1/WRN/MMP9/EXT1/MYC/TP53/MSH2/TIPIN/MSH6/HMGCR/RHNO1/KIT/ELOVL4/ATR/DDB2/CHEK1/ZBTB1/IMPACT/OPN3/USP1/HMGN1/NPY/IFT20/HIF1A/CUL4B/PCNA/POLD1/CASP3/EIF2AK4/MFAP4/FOS/ERCC3/METTL3/RDH11/POLK/NPM1/CDK5/DDHD2/MEN1/SLC24A1/BRCA2/ERCC5/DHX36/PTPRK/CARD16/MMP1/CCDC66/KMT2A/POLA1/AURKB/SLC7A11/CRIP1/ZRANB3/CASP7
GOBP_ORGANIC_ACID_BIOSYNTHETIC_PROCESS	GOBP_ORGANIC_ACID_BIOSYNTHETIC_PROCESS	286	-0.320655	-1.48147	0.000927847	0.00782294	0.00589094	4150	tags=34%, list=24%, signal=26%	GGTLC1/ACSS1/PLA2G5/PTGES2/OSBP/ACSM2B/ALOXE3/SDS/ACADVL/HAO1/LIPC/IL1B/OTC/MTRR/ACSBG2/LIPH/NDUFAB1/ASAH2B/GLUD1/NR1H2/MECR/CYP4A11/PRG3/GAD2/CPS1/ADI1/BCAT2/UROS/AGXT/APOC3/THNSL2/GIP/ALOX15B/CYP8B1/PTGES/GSTM4/ALOX5AP/AGXT2/ABCD2/PCBD1/PTGS1/CYP4F11/LIAS/AKR1C3/APOC2/APOA4/APOA5/PLA2G4F/PTGDS/SUCLA2/MGST3/ABHD1/BAAT/WDTC1/CYP2C9/CYP1A2/CYP46A1/LDHC/PKLR/PER2/GGTLC2/PCBD2/ALDH1A2/CYP27A1/CEACAM…
GOBP_EPOXYGENASE_P450_PATHWAY	GOBP_EPOXYGENASE_P450_PATHWAY	17	-0.701795	-1.88104	0.000930619	0.00783393	0.00589922	3227	tags=71%, list=18%, signal=58%	CYP4A11/CYP4F12/CYP2S1/CYP2C19/CYP2C18/CYP2C9/CYP1A2/CYP2A13/CYP2A6/CYP4F2/CYP1A1/CYP2J2
GOMF_ARACHIDONIC_ACID_EPOXYGENASE_ACTIVITY	GOMF_ARACHIDONIC_ACID_EPOXYGENASE_ACTIVITY	15	-0.723544	-1.87939	0.000942903	0.00792484	0.00596768	3227	tags=67%, list=18%, signal=54%	CYP4A11/CYP4F12/CYP2S1/CYP2C19/CYP2C18/CYP2C9/CYP2A13/CYP2A6/CYP4F2/CYP2J2
GOBP_REGULATION_OF_CARBOHYDRATE_BIOSYNTHETIC_PROCESS	GOBP_REGULATION_OF_CARBOHYDRATE_BIOSYNTHETIC_PROCESS	91	-0.434677	-1.75506	0.000951919	0.00797622	0.00600637	2935	tags=32%, list=17%, signal=27%	SERPINA12/PPP1R3F/GCK/AVPR1B/DYRK2/PTAFR/INSR/P2RY6/GPT/GSK3A/SNCA/FOXO1/INS/PGP/ADCYAP1R1/PPP1R3B/ARPP19/ACADM/LEPR/PDK2/PPARA/MAS1/EGF/ADIPOQ/SORBS1/PPARGC1A/KAT2B/PPP1R3C/PPP1R3A
GOBP_HEART_MORPHOGENESIS	GOBP_HEART_MORPHOGENESIS	239	-0.340898	-1.54136	0.000952005	0.00797622	0.00600637	1132	tags=14%, list=6%, signal=13%	SPRY1/GRHL2/MYBPC3/ALDH1A2/HAND1/DHRS3/EGLN1/TEK/NDRG4/HEY2/TPM1/ZFPM2/SEMA3C/ADPRHL1/ACTC1/SIX1/MYLK2/CAV3/ANKRD1/MEF2C/RYR1/PITX2/TCAP/ALPK2/MYH6/ASB2/SYNPO2L/MYL3/TNNI1/TTN/TNNC1/MYH7/XIRP2/MYL2
GOBP_DETECTION_OF_STIMULUS_INVOLVED_IN_SENSORY_PERCEPTION	GOBP_DETECTION_OF_STIMULUS_INVOLVED_IN_SENSORY_PERCEPTION	178	-0.365963	-1.61363	0.000954387	0.00798364	0.00601196	5952	tags=55%, list=34%, signal=37%	SEMA5B/OR1J4/OR3A3/ARRB2/TAS2R3/OR10A3/TAS2R16/OR10C1/NTSR1/KCNK4/OR2C1/OR2B2/TRPA1/TULP1/OR51M1/OR2W1/ROM1/OR51I2/OR7C1/CST4/TAS2R13/OR5L2/TAS2R7/OR10D3/CHRNA10/OR52D1/OR51B5/CA6/OR1E1/RTP4/OR6B1/OR1I1/OR10A4/EPHB1/KCNQ1/RHO/OPN4/TAS1R2/TAS2R41/OR5P2/PKD2L1/OR1A1/CST2/NR2F6/OR8D2/OR6A2/KCNA1/BEST1/OR2J3/OR14J1/PLCB2/TAS2R1/AZGP1/OR7C2/OR51B6/OR10A5/OR51E1/ADORA1/OR4D1/TAS2R39/OR12D2/OR1J2/OR51B2…
GOBP_DNA_DAMAGE_RESPONSE_SIGNAL_TRANSDUCTION_BY_P53_CLASS_MEDIATOR	GOBP_DNA_DAMAGE_RESPONSE_SIGNAL_TRANSDUCTION_BY_P53_CLASS_MEDIATOR	68	0.469995	1.76846	0.000970837	0.00810854	0.00610602	4817	tags=54%, list=27%, signal=40%	TWIST1/SNAI2/TP53/MIF/ATR/PMAIP1/FOXM1/NBN/SPRED1/PTTG1IP/PAXIP1/PLK2/SOX4/NPM1/BRCA2/ATM/SP100/ZMPSTE24/MSX1/SPRED2/CHEK2/PPM1D/ATRX/SIRT1/DDX5/MDM2/MDM4/PSMD10/ZNHIT1/CASP2/E2F7/GTSE1/MYO6/EEF1E1/NDRG1/PIDD1/CDKN1A
GOBP_HOMEOSTASIS_OF_NUMBER_OF_CELLS	GOBP_HOMEOSTASIS_OF_NUMBER_OF_CELLS	275	0.326312	1.51632	0.00097515	0.00813184	0.00612356	3782	tags=31%, list=21%, signal=25%	EZH2/CRISPLD1/ID2/MFHAS1/NCKAP1L/EXT1/GPR174/TNFSF13B/L3MBTL3/P2RX7/ARID4A/MIF/KIT/PMAIP1/INHBA/NCAPG2/FLVCR1/MERTK/ANXA1/HIF1A/CASP3/ZNF251/KMT2E/ASXL1/CCNB2/F2R/SH2B3/RPS24/HCLS1/ADAR/MED1/TMOD3/PRKDC/IREB2/SOX4/SOS1/SLC25A5/DOCK10/VPS54/RC3H2/RCOR1/PTPN2/ISG15/MAFB/NAPEPLD/KMT2A/SKIL/SFXN1/RPS19/SLC7A11/ACIN1/PTBP3/LIPA/DOCK11/ZFP36L1/ADAM17/RASSF2/CDK5RAP3/BAX/OCIAD2/SART3/ABL1/BCL10/KRAS/GPR…
GOMF_EXTRACELLULAR_MATRIX_STRUCTURAL_CONSTITUENT_CONFERRING_TENSILE_STRENGTH	GOMF_EXTRACELLULAR_MATRIX_STRUCTURAL_CONSTITUENT_CONFERRING_TENSILE_STRENGTH	41	0.541846	1.83596	0.000991373	0.00825422	0.00621572	3431	tags=41%, list=19%, signal=33%	COL5A2/COL11A1/COL1A2/COL5A1/COL1A1/COL3A1/COL8A1/COL12A1/COL10A1/COL4A2/COL4A1/COL16A1/COL21A1/COL6A3/COL18A1/COL9A3/COL14A1
GOBP_NEGATIVE_REGULATION_OF_CALCIUM_MEDIATED_SIGNALING	GOBP_NEGATIVE_REGULATION_OF_CALCIUM_MEDIATED_SIGNALING	20	-0.684329	-1.94217	0.000994474	0.00826715	0.00622545	3062	tags=50%, list=17%, signal=41%	CD22/HOMER3/DYRK2/SLA2/FHL2/CHP1/HOMER2/MYOZ1/ACTN3/MYOZ2
GOCC_MICROBODY	GOCC_MICROBODY	129	-0.400032	-1.69198	0.000998219	0.00828537	0.00623918	3283	tags=34%, list=19%, signal=28%	PXMP2/DHRS7B/DDO/PXT1/PXMP4/HMGCL/ALDH3A2/SYT7/AGXT/ECH1/XDH/MVK/ZADH2/MIEF2/CCDC33/ACSL6/IDI1/ATAD1/NUDT7/ISOC1/ACBD5/PIPOX/ABCD2/EPHX2/ACSL3/PEX5/CD33/BAAT/CRYM/VWA8/MPV17L/IDE/HAO2/CRAT/MLYCD/DAO/ECI2/ACOX2/HSDL2/IDH2/PHYH/FNDC5/ACSL1/IDI2
GOMF_FLAVIN_ADENINE_DINUCLEOTIDE_BINDING	GOMF_FLAVIN_ADENINE_DINUCLEOTIDE_BINDING	81	-0.455004	-1.79213	0.00101539	0.00841483	0.00633666	2719	tags=33%, list=15%, signal=28%	XDH/QSOX1/DLD/FMO4/PIPOX/SDHA/NOS1/COQ6/CHDH/PRODH2/STEAP4/PCYOX1/ACADM/CRY2/ETFA/ACADL/DAO/FMO2/ACOX2/DHCR24/MAOA/ETFDH/ACADS/ACADSB/CYB5R1/LDHD/MAOB
GOBP_REGULATION_OF_GLUCOSE_METABOLIC_PROCESS	GOBP_REGULATION_OF_GLUCOSE_METABOLIC_PROCESS	94	-0.43429	-1.75287	0.00102643	0.00849311	0.00639561	1700	tags=23%, list=10%, signal=21%	RORA/FOXO1/INS/PGP/ARPP19/ACADM/SLC45A3/PFKFB2/LEPR/PDK2/PPARA/MLYCD/PFKFB1/ADIPOQ/SLC25A12/RGN/RORC/SORBS1/PPARGC1A/KAT2B/PDK4/ACTN3
GOCC_CONDENSED_NUCLEAR_CHROMOSOME	GOCC_CONDENSED_NUCLEAR_CHROMOSOME	69	0.46964	1.76988	0.00105916	0.00875034	0.00658931	1846	tags=28%, list=10%, signal=25%	NCAPG/SMC2/SMC4/PLK1/TOPBP1/RAD50/CHEK1/SMC3/NCAPG2/NEK2/SYCP1/AGO3/ADD3/SYCP2L/NIFK/BLM/MLH3/SMC1A/BRCA2
GOBP_GLYCOPROTEIN_BIOSYNTHETIC_PROCESS	GOBP_GLYCOPROTEIN_BIOSYNTHETIC_PROCESS	286	0.31536	1.47465	0.00106852	0.00881404	0.00663728	5261	tags=43%, list=30%, signal=31%	GLCE/NDST4/DSEL/PLOD2/GALNT7/ITM2A/DPY19L3/ATP7A/EXT1/B3GALNT1/TUSC3/GXYLT2/SRD5A3/HS3ST4/B3GALT6/TMTC3/HS2ST1/TET2/GALNT14/DPY19L4/PGM3/CHSY1/AGO2/SLC2A10/BACE2/PLOD3/IGF1/ALG14/FKTN/GALNT11/ALG8/NDST3/ST6GAL2/EXT2/ST8SIA1/DPAGT1/SERP1/GXYLT1/ALG9/ALG6/CYTL1/COG7/SOAT1/EXTL2/UGGT2/OSTC/POGLUT1/MAN2A1/PMM1/UBE2J1/MGAT2/COG3/RPN2/NPC1/DPY19L1/XYLT1/ST8SIA2/PHLDA1/AATF/MOGS/ST8SIA4/PXYLP1/PAWR/DSE/…
GOCC_TRANSFERASE_COMPLEX_TRANSFERRING_PHOSPHORUS_CONTAINING_GROUPS	GOCC_TRANSFERASE_COMPLEX_TRANSFERRING_PHOSPHORUS_CONTAINING_GROUPS	265	0.319786	1.48238	0.00107042	0.00881613	0.00663885	3763	tags=29%, list=21%, signal=23%	CCND1/CKS2/CCNB1/DAPK1/CCNA2/DBF4/CDK1/CCND2/GTF2E2/CKS1B/MCM3/PCNA/POLD1/GTF2H1/LEO1/PIK3C2A/CCNL1/SOCS4/TRRAP/CCNB2/POLE2/CDK4/TAF9B/AZI2/CCNT2/ERCC3/CDK14/PRKDC/PRKX/POLR1C/CCNE2/PYCARD/PRPS2/CCNC/CDK5/TAF2/CCNL2/GTF2H3/CTR9/POLA1/POLR3C/CDK13/GTF2H4/PRKCI/PRKACB/PRKY/PRPSAP2/KAT2A/SOCS2/PRIM2/MAD2L2/XRCC5/TBPL1/PIK3C3/GTF2F1/TRAF3/CDC73/POLR3B/POLR1E/POLR2H/PIK3R4/CCNG2/PHKA2/CSNK2A2/CCNT1/IR…
GOBP_RESPONSE_TO_INSULIN	GOBP_RESPONSE_TO_INSULIN	249	-0.328695	-1.48765	0.00109144	0.00897538	0.00675877	2423	tags=24%, list=14%, signal=21%	PRLH/ZBTB7B/CPEB1/INSR/NCOA1/GCLC/VGF/GPT/GAB1/GRB7/GSK3A/SORT1/UCP2/USF1/GCNT1/SLC22A12/FOXO4/ABCC8/FOXO1/RAB12/INS/GRB14/WDTC1/DNAI1/IDE/HADH/SLC2A1/SORL1/PKLR/KLF15/ECHDC3/ESRRA/CRY2/TBC1D4/GKAP1/CEACAM1/KANK1/BCAR3/SLC29A2/PDK2/ZNF106/PPARA/GRB10/TNFSF10/RHOQ/SLC2A4/PFKFB1/LPL/LPIN1/ADIPOQ/UCP3/GOT1/HMGCS2/SORBS1/AGT/TRIM72/KAT2B/PDK4/PRKCQ/GHR/CSRP3
GOCC_POTASSIUM_CHANNEL_COMPLEX	GOCC_POTASSIUM_CHANNEL_COMPLEX	85	-0.448973	-1.77835	0.00112853	0.00926613	0.00697772	5060	tags=52%, list=29%, signal=37%	KCNG1/KCNH1/HCN4/KCNMB4/KCNMB3/CALM1/DPP6/KCNF1/KCNJ5/LRRC55/KCNJ14/KCNQ1/KCNAB2/KCNC3/KCNIP4/KCNIP2/LRRC38/KCNA10/KCNA1/KCNB2/KCNC4/KCNQ4/GRIK5/KCNQ3/KCNG4/HCN3/HCN1/KCNAB1/KCNA6/KCNS1/KCNN4/KCNE2/KCNA5/ABCC8/KCNB1/KCND3/LRRC52/KCNQ5/KCNJ11/KCNMA1/ABCC9/KCNS3/KCNJ2/KCNA7
GOBP_PROTEIN_DNA_COMPLEX_DISASSEMBLY	GOBP_PROTEIN_DNA_COMPLEX_DISASSEMBLY	18	0.681949	1.88813	0.00113534	0.00928565	0.00699242	2058	tags=44%, list=12%, signal=39%	MYC/SMARCC1/ARID2/SSRP1/SMARCA4/SUPT16H/ARID1A/SMARCE1
GOMF_FATTY_ACID_BINDING	GOMF_FATTY_ACID_BINDING	45	-0.52023	-1.82193	0.00113613	0.00928565	0.00699242	3526	tags=36%, list=20%, signal=29%	NDUFAB1/STX3/S100A8/ALB/ALOX5AP/RBP5/CYP4F11/SNCA/PTGDS/HNF4A/FABP2/RBP2/AFM/ACOX2/FABP4/FABP3
GOBP_REGULATION_OF_SIGNAL_TRANSDUCTION_BY_P53_CLASS_MEDIATOR	GOBP_REGULATION_OF_SIGNAL_TRANSDUCTION_BY_P53_CLASS_MEDIATOR	90	0.422169	1.67198	0.00113341	0.00928565	0.00699242	3800	tags=42%, list=22%, signal=33%	TWIST1/SNAI2/MYC/TP53/PRMT6/MIF/ATR/PMAIP1/CHEK1/PAK1IP1/SPRED1/PTTG1IP/ATAD5/TAF9B/KAT6A/SOX4/ARMC10/NPM1/AURKA/AURKB/ATM/RPF2/ZMPSTE24/MSX1/RPL11/SPRED2/CDK5RAP3/RPS7/CHEK2/TP53RK/NOP2/SIRT1/MAPKAPK5/DDX5/MDM2/PSMD10/ZNHIT1/HNRNPK
GOMF_OXIDOREDUCTASE_ACTIVITY_ACTING_ON_THE_ALDEHYDE_OR_OXO_GROUP_OF_DONORS_NAD_OR_NADP_AS_ACCEPTOR	GOMF_OXIDOREDUCTASE_ACTIVITY_ACTING_ON_THE_ALDEHYDE_OR_OXO_GROUP_OF_DONORS_NAD_OR_NADP_AS_ACCEPTOR	39	-0.560306	-1.89898	0.00115084	0.00939153	0.00707215	2922	tags=56%, list=17%, signal=47%	PDHA1/PDHB/ALDH3A2/DLD/AKR1B1/PDHA2/OGDH/AKR1C3/ALDH4A1/ALDH3B1/ALDH1L1/ALDH5A1/ALDH3A1/ALDH1A2/CYP27A1/DLAT/PDHX/ALDH6A1/ALDH2/ALDH1A1/ALDH1B1/AKR1B10
GOBP_POSITIVE_REGULATION_OF_ORGANELLE_ORGANIZATION	GOBP_POSITIVE_REGULATION_OF_ORGANELLE_ORGANIZATION	465	0.290965	1.42118	0.00115419	0.00940446	0.00708188	3082	tags=27%, list=17%, signal=23%	WASF1/WNT5A/NCAPG/SYT1/DLGAP5/SLAIN1/NUSAP1/RAD51AP1/SMC2/CCDC88A/SMC4/CDC42EP5/MMP9/STIL/NCKAP1L/DNMT1/P2RX7/TP53/POT1/FSCN1/RUVBL1/SPAG5/TERF1/OCLN/RAD50/TENM1/ATR/PMAIP1/SNX18/ACTL6A/NAF1/NBN/BAG4/IFT20/MNS1/ANXA1/HIF1A/NEK2/TPR/CEP135/CAPG/DDHD1/VPS4B/PSRC1/SPAST/ASAP1/PLK4/CENPJ/SNX7/PAN3/NCAPD2/CDC23/TNKS/PHIP/IGF1/HCLS1/SMC5/CNOT6/PNKP/PAN2/KATNBL1/TRIM28/PYCARD/LIG4/SLC25A5/CCT2/FBXO4/WRA…
GOBP_REGULATION_OF_CELL_PROJECTION_ASSEMBLY	GOBP_REGULATION_OF_CELL_PROJECTION_ASSEMBLY	208	0.348638	1.55971	0.00118435	0.00963546	0.00725584	3048	tags=24%, list=17%, signal=20%	DCDC2/TENM2/ANLN/INTU/CCDC88A/CDC42EP5/ATP7A/P2RX7/MYO10/FSCN1/OCLN/TENM1/KIT/DYNC2LI1/ODF2L/TWF1/FMR1/SRGAP2C/IFT20/MNS1/CEP135/CENPJ/MPHOSPH9/RCC2/ODF2/ATP8B1/TBC1D15/SLIT2/CAV1/WRAP73/SDCCAG8/CORO1C/FER/CEP120/PPP1R35/IFT88/DOCK11/WASF2/FNBP1L/CCP110/CYFIP1/RALA/ACTR3/CEP97/PFN1/SH3YL1/DZIP1/RABGAP1/ACTR2/RAB3IP
GOBP_POSITIVE_REGULATION_OF_MITOTIC_CELL_CYCLE	GOBP_POSITIVE_REGULATION_OF_MITOTIC_CELL_CYCLE	118	0.402158	1.65071	0.00123245	0.0100116	0.00753907	1905	tags=25%, list=11%, signal=23%	CCND1/DTL/RRM2/CCNB1/DLGAP5/FBXO5/CDK1/CDC7/STIL/CDC6/CPSF3/UBE2C/CCND2/DDR2/ANXA1/CUL4B/ASNS/PKN2/VPS4B/KMT2E/CENPJ/CDC23/RCC2/CDK4/TMOD3/CDC25B/SASS6/BRCA2/APEX1/MTBP
GOCC_SIN3_TYPE_COMPLEX	GOCC_SIN3_TYPE_COMPLEX	20	0.658737	1.85833	0.00124777	0.0100874	0.00759615	5012	tags=65%, list=28%, signal=47%	ARID4A/HDAC1/HDAC2/SIN3A/ARID4B/PHF12/SUDS3/TET1/OGT/SIN3B/RBBP4/SAP130/SAP30
GOBP_SPLICEOSOMAL_SNRNP_ASSEMBLY	GOBP_SPLICEOSOMAL_SNRNP_ASSEMBLY	36	0.552898	1.81693	0.00125019	0.0100874	0.00759615	5516	tags=61%, list=31%, signal=42%	TGS1/PRPF3/DDX20/SRSF10/SNRPD1/SRSF12/GEMIN8/SNRPF/SART3/SNRPD2/GEMIN4/SNRPB/SNRPG/COIL/PRMT5/PRMT7/CLNS1A/GEMIN5/SNRPE/PRPF31/GEMIN6/AAR2
GOBP_DICARBOXYLIC_ACID_METABOLIC_PROCESS	GOBP_DICARBOXYLIC_ACID_METABOLIC_PROCESS	87	-0.442674	-1.752	0.00125207	0.0100874	0.00759615	3439	tags=39%, list=20%, signal=32%	GLUD1/DLST/MRPS36/DDO/GAD2/ME3/LIPF/FTCD/MDH1/TAT/GCLC/ATCAY/SDHA/MDH2/OGDH/FH/ALDH4A1/SLC46A1/ALDH1L1/SUCLA2/ALDH5A1/PRODH2/SDHB/ASPA/ME1/GOT2/GCLM/GLUL/SLC25A12/IDH2/PHYH/GOT1/ADHFE1/GPT2
GOCC_HISTONE_DEACETYLASE_COMPLEX	GOCC_HISTONE_DEACETYLASE_COMPLEX	77	0.454757	1.73896	0.00124472	0.0100874	0.00759615	4213	tags=43%, list=24%, signal=33%	CHD3/ZNF217/RUVBL1/ARID4A/CBX5/KDM3A/HDAC1/KMT2E/TRRAP/TRERF1/JMJD1C/CFDP1/RCOR1/HDAC2/TBL1X/ANP32E/SATB2/SIN3A/BRD8/PHF21A/ARID4B/ING3/PHF12/SUDS3/TET1/TBL1XR1/EP400/ACTR6/OGT/ZNHIT1/SIN3B/MTA3/RBBP4
GOBP_BLASTOCYST_DEVELOPMENT	GOBP_BLASTOCYST_DEVELOPMENT	106	0.41631	1.69199	0.00124638	0.0100874	0.00759615	3429	tags=34%, list=19%, signal=28%	RRM2/GINS1/RBBP8/PALB2/ACTL6A/CHEK1/PHF6/NCAPG2/JUNB/NBN/MATR3/STMN3/THOC2/NEK2/GINS4/BCOR/IGF1/NASP/LPAR6/CNOT3/PNLDC1/BRCA2/SKIL/CTR9/GABPA/SMIM14/RPL7L1/CCNB1IP1/PELO/TET1/CITED2/TBL1XR1/TTLL1/BYSL/LATS1/ZFP14
GOBP_POSITIVE_REGULATION_OF_CELL_PROJECTION_ORGANIZATION	GOBP_POSITIVE_REGULATION_OF_CELL_PROJECTION_ORGANIZATION	327	0.307819	1.45622	0.00125313	0.0100874	0.00759615	2874	tags=24%, list=16%, signal=20%	EZH2/WNT5A/TENM2/ANLN/EPHA4/POU4F2/CCDC88A/CDC42EP5/ATP7A/CUX2/P2RX7/FN1/FSCN1/OCLN/TENM1/KIT/FZD1/TWF1/FMR1/IFT20/CAPRIN1/MNS1/FYN/CEP135/CENPJ/ROBO1/DBN1/FLNA/FKBP1B/PAK3/CAMK1/MAP3K13/NEGR1/SLIT2/ADNP/ZDHHC15/RAB8B/NIN/WRAP73/PLXNB2/RGS2/LRP8/EPHA3/DHX36/PTK7/CAMK1D/RND2/CORO1C/SKIL/CEP120/APOE/PRKCI/RUFY3/SETX/PPP1R35/MDK/TUBB2B/IFT88/ITGA2/DOCK11/ROBO2/WASF2/NCK1/FNBP1L/BHLHB9/CCP110/KAT2A/C…
GOBP_DNA_METHYLATION_DEPENDENT_HETEROCHROMATIN_FORMATION	GOBP_DNA_METHYLATION_DEPENDENT_HETEROCHROMATIN_FORMATION	22	0.64226	1.858	0.00126174	0.0101414	0.00763685	3952	tags=68%, list=22%, signal=53%	HELLS/DNMT1/L3MBTL3/HDAC1/TRIM28/SETDB2/PPHLN1/ZNF304/MPHOSPH8/MORC2/SETDB1/SIRT1/TET1/ATF7IP2/ATF7IP
GOBP_REGULATION_OF_MEMBRANE_REPOLARIZATION	GOBP_REGULATION_OF_MEMBRANE_REPOLARIZATION	31	-0.591901	-1.90447	0.00128083	0.0102794	0.00774074	1776	tags=42%, list=10%, signal=38%	KCNE2/KCNA5/SCN4B/NPPA/CACNA2D1/NEDD4L/AKAP6/SNTA1/KCNJ2/SCN1B/CAV3/ANK2/CASQ2
GOBP_NEGATIVE_REGULATION_OF_LEUKOCYTE_CHEMOTAXIS	GOBP_NEGATIVE_REGULATION_OF_LEUKOCYTE_CHEMOTAXIS	17	0.677862	1.84621	0.00129115	0.0103467	0.00779139	1509	tags=24%, list=9%, signal=22%	TNFAIP6/MIF/C5/SLIT2
GOBP_REGULATION_OF_UBIQUITIN_PROTEIN_LIGASE_ACTIVITY	GOBP_REGULATION_OF_UBIQUITIN_PROTEIN_LIGASE_ACTIVITY	21	0.644427	1.83708	0.00130845	0.0104695	0.00788393	498	tags=33%, list=3%, signal=32%	CDC20/UBE2S/FBXO5/MASTL/PLK1/MAD2L1/UBE2C
GOBP_POSITIVE_REGULATION_OF_CILIUM_ASSEMBLY	GOBP_POSITIVE_REGULATION_OF_CILIUM_ASSEMBLY	24	0.619262	1.83919	0.00131098	0.0104741	0.00788734	2874	tags=46%, list=16%, signal=38%	CCDC88A/IFT20/MNS1/CEP135/CENPJ/WRAP73/CEP120/PPP1R35/IFT88/CCP110/DZIP1
GOBP_MISMATCH_REPAIR	GOBP_MISMATCH_REPAIR	33	0.573479	1.85164	0.00131335	0.0104774	0.00788981	5249	tags=67%, list=30%, signal=47%	MSH2/MSH6/TDG/PCNA/PMS2P5/EXO1/PMS1/MLH3/RNASEH2A/LIG1/SETD2/ABL1/HMGB1/MCM8/XPC/MSH4/POLD3/MCM9/RPA3/RNASEH2C/MSH3/RNASEH2B
GOMF_REGULATORY_RNA_BINDING	GOMF_REGULATORY_RNA_BINDING	39	0.538799	1.79558	0.00132832	0.010581	0.00796785	4749	tags=49%, list=27%, signal=36%	FAM172A/MATR3/FMR1/RBM10/AGO3/DHX9/AGO2/SOX4/HNRNPA1/DDX21/DICER1/SOX2/TARBP2/ELAVL1/SOCS3/PUM2/ZNF346/PIWIL4/MBD2
GOBP_BASEMENT_MEMBRANE_ORGANIZATION	GOBP_BASEMENT_MEMBRANE_ORGANIZATION	34	0.569103	1.85083	0.00134021	0.0106597	0.00802715	1729	tags=35%, list=10%, signal=32%	HMCN1/LAMB1/EXT1/NTNG1/PXDN/PHLDB2/COL3A1/NID2/CAV2/PLOD3/CAV1/COL4A1
GOBP_SULFUR_COMPOUND_METABOLIC_PROCESS	GOBP_SULFUR_COMPOUND_METABOLIC_PROCESS	296	-0.312285	-1.45725	0.0013429	0.0106652	0.0080313	3038	tags=27%, list=17%, signal=23%	CPS1/HYAL4/ADI1/STAT5A/PDHA1/PDHB/HSPA9/B3GNT4/AGXT/XDH/MVK/PAX8/STAT5B/ISCA2/ACSL6/GSTZ1/SULT4A1/DLD/CHST8/PDHA2/NUDT7/GSTM4/ST3GAL3/SULT1C2/GCLC/PIPOX/MAT2B/ISCA1/MCEE/GLRX5/CHST4/ACSL3/ST3GAL6/OGDH/LIAS/ACSS2/TKTL1/ACSL5/CHST5/TST/SNCA/HAGH/FITM2/SUCLA2/AHCYL2/ANGPT1/SUCLG1/BAAT/SPOCK2/GGTLC2/FXN/CHAC1/ACOT11/B3GNT3/MGST2/GCLM/PDK2/MAT1A/DLAT/PDHX/ACSF2/LPO/MLYCD/ST3GAL1/BHMT2/GLYAT/SUOX/ACAT1…
GOBP_RNA_SURVEILLANCE	GOBP_RNA_SURVEILLANCE	16	0.698079	1.88234	0.0013528	0.0107279	0.00807851	3606	tags=56%, list=20%, signal=45%	ZCCHC7/EXOSC4/EXOSC8/EXOSC10/XRN1/PELO/ZC3H4/EXOSC2/EXOSC3
GOBP_REGULATION_OF_VIRAL_PROCESS	GOBP_REGULATION_OF_VIRAL_PROCESS	146	0.372681	1.57841	0.00137261	0.0108689	0.00818467	3992	tags=38%, list=23%, signal=29%	TOP2A/IFI16/TRIM59/KPNA2/FAM111A/LY6E/FMR1/PKN2/OAS1/DHX9/TRIM6/UBP1/RSF1/VPS37B/ADAR/TRIM28/APOBEC3B/PTX3/ZC3HAV1/OAS3/CXCL8/ISG15/EIF2AK2/PABPC1/SRPK2/PLSCR1/TRIM13/CXCR4/CH25H/TRIM38/LAMP3/MPHOSPH8/ILF3/MORC2/TRIM5/TOP2B/TRIM14/TRIM22/HMGB1/SETDB1/TRIM11/IFIT5/PPIH/TARBP2/RSAD2/APOBEC3C/TRIM27/CD4/HMGA2/IFITM1/RNASEL/NOTCH1/PPIA/TMEM39A/IFIH1
GOBP_REGULATION_OF_MICROTUBULE_BASED_PROCESS	GOBP_REGULATION_OF_MICROTUBULE_BASED_PROCESS	216	0.336026	1.51496	0.00138369	0.0109404	0.0082385	3208	tags=30%, list=18%, signal=25%	SLAIN1/TPX2/CKAP2/KIF15/NEFH/STMN1/STIL/KIF18A/PLK1/SPAG5/OCLN/CEP76/ALMS1/SPICE1/TMEM67/MAP9/PHLDB2/STMN3/XPO1/TPR/TACC3/VPS4B/PSRC1/SPAST/MDM1/PLK4/CAMSAP2/CCNL1/CENPJ/NAT10/PLK2/CHORDC1/GEN1/KLHL42/NPM1/AURKA/SKA2/CCNL2/EPHA3/SASS6/BORA/MID1/SKA3/CEP120/RAE1/BICD1/ROCK1/PPP1R35/SKA1/KAT2A/MCPH1/RPS3/CLTC/GAS2L1/CEP97/MAP1B/ABL1/HNRNPU/MAPRE1/SIRT1/MAP10/CCSAP/CHMP5/NUMA1
GOBP_CARDIAC_MUSCLE_CELL_ACTION_POTENTIAL	GOBP_CARDIAC_MUSCLE_CELL_ACTION_POTENTIAL	72	-0.468875	-1.81343	0.00139175	0.0109878	0.00827422	1776	tags=32%, list=10%, signal=29%	KCNE2/KCNA5/KCND3/SCN2B/SCN4B/SLMAP/SCN3B/CACNA2D1/NEDD4L/KCNN2/CAMK2D/SNTA1/KCNJ2/SCN1B/BIN1/GPD1L/DMD/CAV3/ANK2/ANK3/CTNNA3/ATP1B1/ATP1A2
GOBP_HISTONE_METHYLATION	GOBP_HISTONE_METHYLATION	153	0.371765	1.59046	0.00139924	0.0110306	0.00830646	5912	tags=53%, list=34%, signal=35%	EZH2/DNMT1/ARID4A/PRMT6/SUZ12/EED/BOD1L1/TET2/KDM3A/MTF2/BCOR/KMT2E/PAXIP1/CTCFL/NFYA/FBL/MEN1/SMARCA5/SETDB2/SUV39H2/KMT2A/PWP1/CTR9/PRMT2/ZNF304/SETD2/ARID4B/KANSL1/PAXBP1/RBBP5/KDM6A/ATRX/SETDB1/TTLL12/SIRT1/NCOA6/PAGR1/TET1/AASS/OGT/JARID2/MYB/RLF/PRMT8/SMYD3/WDR5/RRP8/PRMT5/TRMT112/PHF19/PRMT7/RNF20/TET3/BEND3/KDM4A/CLNS1A/SNW1/PIH1D1/HCFC2/GATA3/DOT1L/NSD1/SETD5/CTNNB1/SETD6/CXXC1/SMAD4/SET…
GOMF_SERINE_TYPE_ENDOPEPTIDASE_INHIBITOR_ACTIVITY	GOMF_SERINE_TYPE_ENDOPEPTIDASE_INHIBITOR_ACTIVITY	86	-0.437123	-1.7346	0.00143633	0.0112932	0.0085042	4571	tags=48%, list=26%, signal=35%	SERPINF1/SPINK5/SERPINB5/SERPINA2/SPINT1/WFDC3/A2M/SERPINB6/CRIM1/SERPINA9/SERPINB1/SERPINA6/WFDC11/SERPINB10/CPAMD8/SLPI/ITIH6/SERPINB11/PI3/SPINK4/SERPINA12/SERPINB12/AMBP/SPINK2/SERPINF2/SERPINB3/SERPIND1/SERPINC1/WFIKKN1/WFDC12/ITIH5/ITIH1/SERPINB8/PZP/SERPINA4/HRG/SERPINA3/ITIH4/ITIH2/SERPINA5/AGT
GOBP_REGULATION_OF_MUSCLE_CELL_DIFFERENTIATION	GOBP_REGULATION_OF_MUSCLE_CELL_DIFFERENTIATION	125	-0.401533	-1.69256	0.00143678	0.0112932	0.0085042	2159	tags=26%, list=12%, signal=23%	BCL2/GSK3A/BMP4/MYF5/CEACAM5/FOXO4/NFATC1/MESP1/RBM38/HAMP/PI16/MYOD1/MYOG/HDAC4/RBPMS2/DMPK/PPARA/MAMSTR/MAPK12/BHLHE41/HEY2/AKAP6/SOD2/MYLK3/CAV3/MEF2C/TRIM72/ACTN3/MYF6/SMYD1/LMOD3/RBM24
GOBP_LONG_CHAIN_FATTY_ACID_METABOLIC_PROCESS	GOBP_LONG_CHAIN_FATTY_ACID_METABOLIC_PROCESS	98	-0.422953	-1.72096	0.00144496	0.0113408	0.00854004	3542	tags=39%, list=20%, signal=31%	ACSBG2/SLC27A1/ASAH2B/CYP4A11/CYP4F3/FAAH/CYP4F12/FAAH2/ACSL6/ALOX15B/GSTM4/AIG1/PTGS1/CYP4F11/CYP2S1/ACSL3/AKR1C3/CPT2/ACSL5/ADTRP/PTGDS/CYP2C19/PLA2G4C/CYP2C18/CYP2C9/CYP1A2/CYP2A13/PAM/CYP2A6/QKI/CYP3A4/CYP4F2/ACSF2/ACADL/CYP1A1/CYP2J2/MGLL/ACSL1
GOBP_NADH_METABOLIC_PROCESS	GOBP_NADH_METABOLIC_PROCESS	36	-0.577505	-1.90605	0.0014554	0.011406	0.00858911	2969	tags=47%, list=17%, signal=39%	ALDOB/GCK/MDH1/PC/HK2/MDH2/OGDH/TPI1/NQO1/ME1/PFKM/SLC25A12/GPD1L/GPD1/ACTN3/ENO3/PGAM2
GOMF_NUCLEOSOMAL_DNA_BINDING	GOMF_NUCLEOSOMAL_DNA_BINDING	24	0.615862	1.8291	0.00146935	0.0114984	0.00865869	4749	tags=62%, list=27%, signal=46%	SMARCC1/ACTL6A/HMGN1/HMGN5/HDAC1/SMARCA4/HDAC2/SMARCE1/HMGN2/HMGA2/HNRNPC/ACTB/RBBP4/HMGN4/MBD2
GOBP_ISOPRENOID_METABOLIC_PROCESS	GOBP_ISOPRENOID_METABOLIC_PROCESS	104	-0.412747	-1.68645	0.0014784	0.0115523	0.00869926	1887	tags=33%, list=11%, signal=29%	ALDH3A2/RDH8/MVK/PNPLA2/IDI1/AKR1B1/CYP2S1/RDH16/AKR1C3/AKR1C1/CYP2C19/ADH6/PNPLA4/CYP2C18/RDH12/CYP2C9/CYP1A2/RBP2/ALDH1A2/DHRS3/CYP3A4/CYP1A1/DHRS7/ADH1A/ALDH1A1/AKR1B10/TTR/BCO2/PHYH/HMGCS2/RDH5/ADH1C/ADH1B/IDI2
GOBP_GLUTAMATE_METABOLIC_PROCESS	GOBP_GLUTAMATE_METABOLIC_PROCESS	30	-0.596363	-1.90374	0.00149543	0.0116683	0.0087866	3439	tags=50%, list=20%, signal=40%	GLUD1/GAD2/FTCD/TAT/GCLC/ATCAY/ALDH4A1/ALDH5A1/PRODH2/GOT2/GCLM/GLUL/SLC25A12/GOT1/ADHFE1
GOBP_ORGAN_OR_TISSUE_SPECIFIC_IMMUNE_RESPONSE	GOBP_ORGAN_OR_TISSUE_SPECIFIC_IMMUNE_RESPONSE	29	-0.605492	-1.92104	0.00150854	0.0117192	0.00882495	2828	tags=48%, list=16%, signal=41%	RAB17/CAMP/UMOD/IFNLR1/RNASE3/DEFA6/OTUD7B/APOA4/IL6R/BPIFB1/IFNL2/GP2/LTF/PIGR
GOMF_CYCLIN_DEPENDENT_PROTEIN_SERINE_THREONINE_KINASE_REGULATOR_ACTIVITY	GOMF_CYCLIN_DEPENDENT_PROTEIN_SERINE_THREONINE_KINASE_REGULATOR_ACTIVITY	45	0.522262	1.80527	0.00150812	0.0117192	0.00882495	1771	tags=31%, list=10%, signal=28%	CCND1/CKS2/CCNB1/CCNA2/CCND2/CKS1B/CASP3/CCNL1/CCNB2/CDK4/CCNT2/CCNE2/CCNC/CCNL2
GOBP_REGULATION_OF_MYOBLAST_DIFFERENTIATION	GOBP_REGULATION_OF_MYOBLAST_DIFFERENTIATION	73	-0.462507	-1.78942	0.00150505	0.0117192	0.00882495	1996	tags=23%, list=11%, signal=21%	BMP4/MYF5/SMARCA2/ACTL6B/MYOD1/MYOG/PLCB1/HIF1AN/NMRK2/MEF2C/CAPN3/ANKRD2/TMEM182/MYF6/SMYD1/KLHL41/RBM24
GOMF_2_IRON_2_SULFUR_CLUSTER_BINDING	GOMF_2_IRON_2_SULFUR_CLUSTER_BINDING	20	-0.671491	-1.90574	0.00152485	0.0118286	0.00890738	3631	tags=80%, list=21%, signal=64%	AOX1/GLRX2/FDX1/AIFM3/RFESD/XDH/ISCA2/ISCA1/GLRX5/UQCRFS1/NDUFV2/SDHB/FXN/FECH/NDUFS1/CISD1
GOBP_LONG_CHAIN_FATTY_ACID_TRANSPORT	GOBP_LONG_CHAIN_FATTY_ACID_TRANSPORT	62	-0.475338	-1.75443	0.00154772	0.0119887	0.00902788	2680	tags=32%, list=15%, signal=27%	AVPR1B/PLIN2/ABCD2/ACSL3/CPT2/SSTR4/PLA2G2D/ACSL5/PLA2G4F/MFSD2A/FABP2/SLC2A1/PLA2G2A/SLC25A20/SPX/NMUR2/FABP4/CD36/ACSL1/FABP3
GOMF_OXIDOREDUCTASE_ACTIVITY_ACTING_ON_THE_ALDEHYDE_OR_OXO_GROUP_OF_DONORS	GOMF_OXIDOREDUCTASE_ACTIVITY_ACTING_ON_THE_ALDEHYDE_OR_OXO_GROUP_OF_DONORS	47	-0.517058	-1.82636	0.00155777	0.012049	0.00907333	2922	tags=49%, list=17%, signal=41%	PDHA1/PDHB/ALDH3A2/DLD/AKR1B1/PDHA2/OGDH/AKR1C3/ALDH4A1/DHTKD1/ALDH3B1/ALDH1L1/ALDH5A1/ALDH3A1/ALDH1A2/CYP27A1/DLAT/PDHX/ALDH6A1/ALDH2/ALDH1A1/ALDH1B1/AKR1B10
GOBP_ACETYL_COA_BIOSYNTHETIC_PROCESS	GOBP_ACETYL_COA_BIOSYNTHETIC_PROCESS	18	-0.696428	-1.89304	0.00156744	0.0121062	0.00911642	2922	tags=67%, list=17%, signal=56%	PDHA1/PDHB/DLD/PDHA2/ACSS2/PDK2/DLAT/PDHX/MLYCD/ACAT1/MPC2/PDK4
GOBP_POSITIVE_REGULATION_OF_TYPE_I_INTERFERON_PRODUCTION	GOBP_POSITIVE_REGULATION_OF_TYPE_I_INTERFERON_PRODUCTION	59	0.468355	1.71326	0.00157387	0.0121313	0.00913531	5267	tags=53%, list=30%, signal=37%	PTPN22/RNF135/OAS1/DHX33/DHX9/CD14/RIPK2/ZC3HAV1/OAS3/IRF3/DHX36/ISG15/RAB2B/POLR3C/HSPD1/MYD88/SETD2/MMP12/HMGB2/POLR3B/HSP90AA1/DDX58/POLR3G/IFIH1/STAT1/TRIM56/POLR3F/PQBP1/ZCCHC3/IRF7/TLR3
GOBP_FIBROBLAST_PROLIFERATION	GOBP_FIBROBLAST_PROLIFERATION	96	0.407997	1.62656	0.00157523	0.0121313	0.00913531	1668	tags=23%, list=9%, signal=21%	CKS2/CCNB1/WNT5A/CCNA2/CDK1/MYC/CDC6/TP53/FN1/MIF/DDR2/CKS1B/COL3A1/DHX9/ECD/IGF1/CDK4/SKI/CD248/LIG4/CAV1/FBXO4
GOBP_REGULATION_OF_WNT_SIGNALING_PATHWAY	GOBP_REGULATION_OF_WNT_SIGNALING_PATHWAY	305	0.315261	1.4774	0.0015781	0.0121359	0.00913876	3356	tags=27%, list=19%, signal=22%	DKK2/AMER2/DCDC2/ASPM/WNT5A/APCDD1/SPIN1/SNAI2/ZEB2/MLLT3/SFRP2/BAMBI/CTHRC1/RUVBL1/IFT80/TRPM4/IGFBP2/USP8/FZD1/COL1A1/HMGXB4/TLE3/SULF1/IFT20/CSNK1G3/SHISA6/DEPDC1B/TPBG/HDAC1/INVS/SMARCA4/ISL1/TNKS/TGFB1/SKI/CHD8/CDK14/SOX4/STK3/SMURF2/RNF213/CAV1/VGLL4/C12orf43/STK4/IGFBP4/FZD6/TBL1X/LEF1/PTK7/WLS/ATP6AP2/TLE2/CCDC88C/APOE/TMEM9/PLEKHA4/MDK/USP34/FRZB/NLK/EGR1/NPHP4/SFRP4/ZNF703/GSKIP/DACT1/M…
GOBP_REGULATION_OF_MEMBRANE_DEPOLARIZATION	GOBP_REGULATION_OF_MEMBRANE_DEPOLARIZATION	41	-0.541498	-1.8506	0.00158104	0.012141	0.0091426	2656	tags=44%, list=15%, signal=37%	HCN3/HCN1/GCLC/BCL2/FZD9/SCN2B/SLMAP/SCN3B/GCLM/NEDD4L/CAMK2D/SCN1B/GPD1L/MYOC/CAV3/ANK3/PTPN3/FHL1
GOBP_DNA_SYNTHESIS_INVOLVED_IN_DNA_REPAIR	GOBP_DNA_SYNTHESIS_INVOLVED_IN_DNA_REPAIR	36	0.548633	1.80291	0.00159037	0.0121951	0.00918335	4823	tags=58%, list=27%, signal=42%	DTL/POLI/WRN/ZBTB1/USP1/PCNA/POLD1/SYCP1/POLE2/POLK/POLA1/MAD2L2/RFC3/SIRT1/RRM1/PRIMPOL/POLN/POLE/POLD3/POLD2/POLH
GOBP_HISTONE_H3_K4_METHYLATION	GOBP_HISTONE_H3_K4_METHYLATION	69	0.459986	1.73349	0.00160144	0.0122624	0.00923398	5287	tags=48%, list=30%, signal=34%	DNMT1/ARID4A/PRMT6/BOD1L1/TET2/BCOR/KMT2E/PAXIP1/CTCFL/NFYA/MEN1/KMT2A/CTR9/KANSL1/RBBP5/KDM6A/NCOA6/PAGR1/OGT/MYB/RLF/WDR5/TET3/BEND3/SNW1/PIH1D1/HCFC2/GATA3/CTNNB1/CXXC1/SMAD4/SETD1B/ASH2L
GOCC_PLASMA_MEMBRANE_RAFT	GOCC_PLASMA_MEMBRANE_RAFT	105	-0.416376	-1.70036	0.00160896	0.0123023	0.00926407	2380	tags=28%, list=14%, signal=24%	INSR/MAL/MYO1A/PRKAR2A/DAG1/PRKACA/KCNA5/ADTRP/CDH15/CD8A/NEU3/ORAI1/SLC2A1/ADCYAP1R1/ADD2/STIM1/KCNMA1/CHRNA3/FLOT1/CD177/AKAP6/CDH13/CD36/CAV3/SORBS1/ATP1B1/FXYD1/BVES/ATP1A2
GOBP_POSITIVE_REGULATION_OF_CELL_CYCLE_CHECKPOINT	GOBP_POSITIVE_REGULATION_OF_CELL_CYCLE_CHECKPOINT	18	0.674137	1.8665	0.00161336	0.0123184	0.00927615	2064	tags=44%, list=12%, signal=39%	NDC80/PBK/MAD2L1/TPR/TTI1/GEN1/TTI2/AURKB
GOMF_SIGNALING_RECEPTOR_INHIBITOR_ACTIVITY	GOMF_SIGNALING_RECEPTOR_INHIBITOR_ACTIVITY	28	0.587871	1.8084	0.00162967	0.0124251	0.00935654	869	tags=21%, list=5%, signal=20%	DKK2/LYPD1/PXDN/NCAPG2/LY6E/LY6H
GOMF_ACETYLCHOLINE_RECEPTOR_ACTIVITY	GOMF_ACETYLCHOLINE_RECEPTOR_ACTIVITY	20	-0.670066	-1.90169	0.0016385	0.0124746	0.00939378	3487	tags=55%, list=20%, signal=44%	CHRNG/CHRM4/CHRNB2/CHRM1/HRH3/CHRM5/CHRNA1/CHRNA2/CHRM2/CHRNA3/CHRNB1
GOBP_SPLICEOSOMAL_COMPLEX_ASSEMBLY	GOBP_SPLICEOSOMAL_COMPLEX_ASSEMBLY	68	0.4594	1.72859	0.00164619	0.0125153	0.00942443	5525	tags=60%, list=31%, signal=42%	PSIP1/LUC7L/SNRPA1/LUC7L3/SRSF10/SRPK2/SNRPD1/YTHDC1/SRSF12/SF3B4/SETX/SNRPF/SF3B1/RBM5/SCAF11/NCBP1/SNRPB2/SNRPD2/PRPF39/BUD13/SF3A3/SNRPB/SNRPG/CRNKL1/PTBP2/DDX23/SRSF6/CELF5/SF3B5/SRSF1/RBMX2/PUF60/SF3B3/SF1/SNRPE/SF3B6/SF3A2/SFSWAP/PHF5A/GEMIN6/CELF6
GOBP_ACTIN_FILAMENT_DEPOLYMERIZATION	GOBP_ACTIN_FILAMENT_DEPOLYMERIZATION	51	-0.503582	-1.80166	0.00165699	0.0125795	0.00947277	1207	tags=24%, list=7%, signal=22%	CAPZA2/FLII/ADD2/DMTN/SPTB/ACTN2/LMOD1/SVIL/CFL2/TMOD1/LMOD3/LMOD2
GOMF_CYCLIC_NUCLEOTIDE_BINDING	GOMF_CYCLIC_NUCLEOTIDE_BINDING	36	-0.57377	-1.89373	0.00171282	0.0129848	0.009778	2656	tags=33%, list=15%, signal=28%	HCN3/HCN1/PDE6G/PDE5A/PRKAR2A/PDE11A/RAPGEF3/PDE4D/PRKG1/POPDC2/BVES/POPDC3
GOMF_AROMATASE_ACTIVITY	GOMF_AROMATASE_ACTIVITY	22	-0.639677	-1.88024	0.00172477	0.0130384	0.00981834	3227	tags=64%, list=18%, signal=52%	CYP4A11/CYP4F3/CYP4F12/CYP3A43/CYP4F11/CYP2C19/CYP2C18/CYP2C9/CYP1A2/CYP2A13/CYP3A4/CYP4F2/CYP4B1/CYP1A1
GOBP_MITOCHONDRIAL_TRANSMEMBRANE_TRANSPORT	GOBP_MITOCHONDRIAL_TRANSMEMBRANE_TRANSPORT	80	-0.442292	-1.74153	0.00172399	0.0130384	0.00981834	2262	tags=28%, list=13%, signal=24%	AFG3L2/TIMM21/SLC8B1/UCP2/TIMM17B/DNAJC19/CPT2/MCU/TST/TOMM40L/PSEN2/SLC25A23/VDAC1/SLC25A18/SLC25A20/MPC1/MPC2/SLC8A3/SLC25A12/TIMM23B/UCP3/SLC25A4
GOBP_RESPONSE_TO_ISCHEMIA	GOBP_RESPONSE_TO_ISCHEMIA	48	-0.514733	-1.82476	0.00174114	0.0131249	0.00988352	3208	tags=44%, list=18%, signal=36%	PANX2/AIFM1/FAIM2/SQSTM1/BCL2/HK2/MAP2K6/CX3CR1/PPIF/CSF1/PER2/NQO1/NOL3/CPEB4/PINK1/RNLS/MLYCD/CAMK2A/CAV3/MEF2C/BVES
GOBP_NEGATIVE_REGULATION_OF_TRANSPORTER_ACTIVITY	GOBP_NEGATIVE_REGULATION_OF_TRANSPORTER_ACTIVITY	75	-0.451858	-1.76059	0.00173942	0.0131249	0.00988352	1776	tags=25%, list=10%, signal=23%	KCNE2/CAB39/SNCA/HECW1/PPIF/PPP3CC/PPP3R1/NEDD4L/NEDD4/CAMK2D/RRAD/ACTN2/CAV3/ANK3/CASQ2/SLN/PLN/ATP1A2/TRDN
GOBP_2_OXOGLUTARATE_METABOLIC_PROCESS	GOBP_2_OXOGLUTARATE_METABOLIC_PROCESS	16	-0.714147	-1.89405	0.00174582	0.0131417	0.00989616	3333	tags=62%, list=19%, signal=51%	DLST/MRPS36/TAT/OGDH/GOT2/IDH2/PHYH/GOT1/ADHFE1/GPT2
GOBP_POSITIVE_REGULATION_OF_RELEASE_OF_SEQUESTERED_CALCIUM_ION_INTO_CYTOSOL	GOBP_POSITIVE_REGULATION_OF_RELEASE_OF_SEQUESTERED_CALCIUM_ION_INTO_CYTOSOL	38	-0.547407	-1.83613	0.00178105	0.013388	0.0100816	1764	tags=32%, list=10%, signal=28%	P2RY6/CD19/IL13/LACRT/SNCA/BDKRB1/F2/AKAP6/JPH2/CAPN3/TRDN/CASQ1
GOBP_RIBOSE_PHOSPHATE_BIOSYNTHETIC_PROCESS	GOBP_RIBOSE_PHOSPHATE_BIOSYNTHETIC_PROCESS	187	-0.34166	-1.51171	0.00178378	0.0133896	0.0100828	4204	tags=39%, list=24%, signal=30%	NME7/NDUFA12/ACSS1/NDUFB1/NDUFA8/FLCN/UCKL1/NDUFS2/NDUFA7/NDUFB9/NPR1/ACSBG2/NDUFAB1/ADCY4/NDUFA1/PANK4/NDUFS4/NDUFB6/NDUFB3/PDHA1/PDHB/AMPD3/ADCY8/AK5/NDUFV1/NME6/ACSL6/NDUFB7/DLD/PDHA2/SDHC/NDUFB2/NDUFS3/SDHD/ALDOA/NDUFA5/SDHA/ACSL3/NDUFA2/NME9/ACSS2/ACSL5/NDUFB10/SNCA/PANK1/NDUFV2/NDUFC1/ADCY9/NDUFV3/LDHC/SDHB/PKLR/NDUFS7/NDUFB4/ADCY5/NPPA/PINK1/PDK2/DLAT/PPARA/PDHX/MLYCD/NDUFS1/ACAT1/MPC2/ADC…
GOBP_PURINE_CONTAINING_COMPOUND_BIOSYNTHETIC_PROCESS	GOBP_PURINE_CONTAINING_COMPOUND_BIOSYNTHETIC_PROCESS	196	-0.349746	-1.55314	0.00179942	0.0134881	0.010157	2947	tags=40%, list=17%, signal=34%	NME7/NDUFA12/ACSS1/NDUFB1/NDUFA8/FLCN/NDUFS2/NDUFA7/NDUFB9/NPR1/ACSBG2/NDUFAB1/ADCY4/NDUFA1/PANK4/PDZD3/NDUFS4/NDUFB6/NDUFB3/PDHA1/PDHB/AMPD3/ADCY8/AK5/NDUFV1/NME6/ACSL6/NDUFB7/DLD/PDHA2/SDHC/NDUFB2/NCS1/NDUFS3/GUCA2B/SDHD/ALDOA/RCVRN/NDUFA5/SDHA/NOS1/ACSL3/NDUFA2/NME9/ACSS2/ACSL5/NDUFB10/SNCA/PANK1/NDUFV2/NDUFC1/GUCA2A/HPCA/ADCY9/NDUFV3/LDHC/SDHB/PKLR/NDUFS7/NDUFB4/ADCY5/NPPA/PINK1/PDK2/DLAT/PPA…
GOBP_POSTREPLICATION_REPAIR	GOBP_POSTREPLICATION_REPAIR	32	0.555599	1.77156	0.00182529	0.0136628	0.0102886	1688	tags=31%, list=10%, signal=28%	DTL/POLI/MSH2/ZBTB1/USP1/PCNA/POLD1/POLE2/RAD18/POLK
GOBP_MRNA_3_END_PROCESSING	GOBP_MRNA_3_END_PROCESSING	52	0.485581	1.72907	0.001829	0.0136714	0.010295	3497	tags=46%, list=20%, signal=37%	CPSF3/ZC3H14/LEO1/CPSF6/CSTF3/SLBP/NCBP2/CSTF2/PAPOLA/DHX36/SNRPA/SCAF8/PABPC1/PCF11/YTHDC1/ZFP36L1/CSTF1/BARD1/APLP1/NCBP1/NUDT21/CDC73/FIP1L1/ZC3H3
GOBP_CELLULAR_PROCESS_INVOLVED_IN_REPRODUCTION_IN_MULTICELLULAR_ORGANISM	GOBP_CELLULAR_PROCESS_INVOLVED_IN_REPRODUCTION_IN_MULTICELLULAR_ORGANISM	359	0.301174	1.43827	0.00184267	0.0137543	0.0103575	3357	tags=22%, list=19%, signal=18%	TNFAIP6/HOOK1/TOP2A/ASPM/NDC80/TTK/CYP26B1/PAQR5/EDNRA/BRIP1/FBXO5/KIF18A/MASTL/MSH2/STRBP/PLK1/KIT/VPS13B/INHBA/DPY19L2P2/ANGPT2/TMF1/MNS1/KDM3A/TRIP13/TMEM119/FANCG/CEP57/SYCP1/CCNB2/IGF1/FIGNL1/CTCFL/ODF2/METTL3/GMCL1/DDX20/SLIT2/PTX3/SOS1/POMZP3/VPS54/ELSPBP1/MLH3/CDC25B/AURKA/BRCA2/DEAF1/FER/PTCH1/TDRD9/ATM/YTHDC1/SLC26A6/PAQR8/MDK/PANK2/PRDX4/ROBO2/UBE2J1/DDX25/FANCA/DIAPH2/IQCG/BAX/TBPL1/H…
GOMF_CAMP_BINDING	GOMF_CAMP_BINDING	22	-0.636874	-1.872	0.00185389	0.0138187	0.010406	2656	tags=36%, list=15%, signal=31%	HCN3/HCN1/PRKAR2A/RAPGEF3/PDE4D/POPDC2/BVES/POPDC3
GOBP_TISSUE_REGENERATION	GOBP_TISSUE_REGENERATION	59	-0.483908	-1.78894	0.00186683	0.0138958	0.010464	2014	tags=34%, list=11%, signal=30%	DAG1/WNT7A/CD9/WNT10B/FZD9/APOA5/IFRD1/TM4SF4/ERBB4/MYOD1/KPNA1/PLG/NINJ2/KLK6/APOD/DUSP10/CAPN3/SGCA/MYOZ1/TMEM182
GOBP_FATTY_ACID_BIOSYNTHETIC_PROCESS	GOBP_FATTY_ACID_BIOSYNTHETIC_PROCESS	140	-0.37611	-1.61123	0.00188135	0.0139649	0.0105161	2649	tags=26%, list=15%, signal=23%	APOC3/THNSL2/GIP/ALOX15B/PTGES/GSTM4/ABCD2/PTGS1/LIAS/AKR1C3/APOC2/APOA4/APOA5/PLA2G4F/PTGDS/ABHD1/WDTC1/CYP2C9/CYP1A2/CEACAM1/QKI/CYP3A4/MLXIPL/MID1IP1/SLC45A3/ACADL/MLYCD/CYP1A1/PRKAB2/ACSM5/LPL/MGLL/RGN/PRKAG3/PDK4/PRKAA2/TECRL
GOBP_CELLULAR_KETONE_METABOLIC_PROCESS	GOBP_CELLULAR_KETONE_METABOLIC_PROCESS	191	-0.336289	-1.49491	0.00187885	0.0139649	0.0105161	2649	tags=26%, list=15%, signal=22%	APOC3/STAT5B/DKKL1/GIP/CYP11B2/AKR1B1/H6PD/FMO4/ABCD2/ATCAY/CYP4F11/PPTC7/AKR1C3/COQ6/APOC2/APOA4/APOA5/AKR1C1/TPI1/SNCA/HAGH/COQ9/MFSD2A/COQ3/INS/WDTC1/CYP46A1/NQO1/CEACAM1/CYP4F2/MLXIPL/MID1IP1/GOT2/SLC45A3/PDK2/PPARA/ACADL/MLYCD/NR4A3/FMO2/IDO1/ADIPOQ/BHMT/AKR1B10/RGN/COQ10A/GPD1/PPARGC1A/PDK4/FABP3
GOCC_RNA_POLYMERASE_COMPLEX	GOCC_RNA_POLYMERASE_COMPLEX	98	0.408793	1.63347	0.00188687	0.0139864	0.0105323	6239	tags=53%, list=35%, signal=34%	GTF2E2/MCM3/GTF2H1/LEO1/TRRAP/TAF9B/ERCC3/POLR1C/TAF2/GTF2H3/CTR9/POLA1/POLR3C/GTF2H4/KAT2A/PRIM2/TBPL1/GTF2F1/CDC73/POLR3B/POLR1E/POLR2H/POLR2A/POLR2G/TAF5/SUPT3H/POLR1B/POLR3G/GTF2B/PRIM1/PRIMPOL/USP22/MYO6/POLR3F/POLR1A/TAF5L/TAF4B/POLR2K/TAF1/TAF4/CCNH/TBP/ATXN7/TAF12/POLA2/CDK7/RPRD2/PAF1/POLR2E/TCEA1/GTF2E1/GTF2H5
GOBP_APPENDAGE_DEVELOPMENT	GOBP_APPENDAGE_DEVELOPMENT	168	0.357888	1.54556	0.00189948	0.0140604	0.010588	2264	tags=23%, list=13%, signal=20%	HOXD10/SOX11/TFAP2B/TWIST1/WNT5A/CYP26B1/HOXD13/INTU/WDR19/COMP/TBC1D32/SFRP2/EXT1/ZNF141/IFT80/DYNC2H1/NIPBL/FLVCR1/BBS7/COL3A1/IFT52/HDAC1/TMEM107/RPGRIP1L/SKI/TULP3/MED1/IQCE/SOX4/RC3H2/FZD6/HDAC2/LEF1/PTCH1/TBX5/SLC7A11/TMEM231/ACD
GOBP_REGULATION_OF_ORGANELLE_ASSEMBLY	GOBP_REGULATION_OF_ORGANELLE_ASSEMBLY	210	0.330386	1.47932	0.00190444	0.0140775	0.0106009	4072	tags=32%, list=23%, signal=25%	DCDC2/IL1RAP/INTU/KIF15/CCDC88A/STIL/FSCN1/PLK1/SPAG5/SNX18/DYNC2LI1/CEP76/ALMS1/ODF2L/SPICE1/IFT20/MNS1/TPR/CEP135/CAPG/VPS4B/ASAP1/MDM1/PLK4/CENPJ/SNX7/PAN3/MPHOSPH9/PLK2/CNOT6/PAN2/ODF2/TBC1D15/WRAP73/NPM1/SDCCAG8/SASS6/SNX30/CEP120/EZR/ARHGEF9/RAB3GAP2/PPP1R35/IFT88/PHF23/CCP110/KAT2A/SCFD1/CEP97/DZIP1/RABGAP1/HNRNPU/CCSAP/CHMP5/NUMA1/GDI2/CNOT6L/RNF4/EVI5/ATG3/MSN/CDK10/LRRTM2/SDCBP/TMEM39A/…
GOBP_CAMP_MEDIATED_SIGNALING	GOBP_CAMP_MEDIATED_SIGNALING	51	-0.500195	-1.78954	0.00191496	0.0141358	0.0106447	3619	tags=41%, list=21%, signal=33%	ADCYAP1/CDC34/APLNR/GLP1R/GIPR/POMC/GIP/PDE11A/UBE2B/SCT/RAPGEF3/PDE7A/ADCYAP1R1/GPR62/INSL3/PDE4D/AKAP6/ADCY1/ADCY2/RNF157/CAP2
GOMF_CALCIUM_DEPENDENT_PROTEIN_BINDING	GOMF_CALCIUM_DEPENDENT_PROTEIN_BINDING	73	-0.456806	-1.76736	0.0019182	0.0141401	0.010648	1455	tags=22%, list=8%, signal=20%	ANXA7/CLEC4M/MASP2/SELP/CHP1/S100A14/DMBT1/MASP1/CD177/VLDLR/ANXA3/S100A1/CASQ2/TNNT3/TNNC2/TNNC1
GOBP_NEGATIVE_REGULATION_OF_SMOOTH_MUSCLE_CELL_PROLIFERATION	GOBP_NEGATIVE_REGULATION_OF_SMOOTH_MUSCLE_CELL_PROLIFERATION	53	-0.49542	-1.80067	0.00193372	0.0142219	0.0107096	1688	tags=26%, list=10%, signal=24%	ANG/VIPR2/IGFBP5/MFN2/NDRG4/TPM1/IL15/ADIPOQ/APOD/SOD2/PRKG1/MEF2C/NDRG2/PPARGC1A
GOBP_DETOXIFICATION	GOBP_DETOXIFICATION	119	-0.388975	-1.63093	0.00193462	0.0142219	0.0107096	3318	tags=48%, list=19%, signal=39%	GPX5/MT2A/TXNL1/AKR7A3/TXNRD2/S100A9/HBM/CAT/PXDNL/BMP7/SLC17A3/SOD3/PIM1/SLC47A2/HP/MT1HL1/MT4/PRDX6/PRDX3/ALB/ATP7B/GSTZ1/MT1F/HBZ/PTGES/MT1H/ALOX5AP/MT3/MT1E/HBQ1/PTGS1/SRXN1/SESN1/EPX/TXNDC2/APOA4/MPO/FBLN5/MGST3/NXN/RDH12/NQO1/GPX2/MGST2/MT1G/LPO/HBD/HBB/APOM/GSTT1/MT1X/ALDH1A1/AKR1B10/SOD2/GPX3/CD36/SLC47A1
GOBP_IMPORT_ACROSS_PLASMA_MEMBRANE	GOBP_IMPORT_ACROSS_PLASMA_MEMBRANE	185	-0.350412	-1.54591	0.00198909	0.0146022	0.010996	1900	tags=21%, list=11%, signal=19%	GRM6/CACNA1F/SLC36A1/KCNE2/WNK2/ACSL5/ABCC8/SLC6A1/SLC46A1/SLC9A2/TRPV6/ATP12A/SLC2A1/GFAP/PER2/PPP3CC/SLC22A2/KCNJ11/PPP3R1/SLC39A5/SCNN1A/ATP1B2/CACNA2D1/ABCC9/SLC5A1/SLC12A2/SLC8A3/SLC38A3/SLC7A2/SLC2A5/KCNJ2/CD36/SLC47A1/ACSL1/ATP1B1/AGT/CACNA1S/ATP1A2
GOBP_BASE_EXCISION_REPAIR	GOBP_BASE_EXCISION_REPAIR	41	0.522603	1.77076	0.0020266	0.0148571	0.0111879	5434	tags=61%, list=31%, signal=42%	WRN/PRMT6/TDG/PCNA/POLD1/PNKP/NEIL3/LIG1/ERCC5/APEX1/RPS3/FEN1/FAM168A/HMGA2/NTHL1/MBD4/DNA2/UNG/POLE/XRCC1/APEX2/RPA3/OGG1/XPA/ERCC6
GOCC_H4_HISTONE_ACETYLTRANSFERASE_COMPLEX	GOCC_H4_HISTONE_ACETYLTRANSFERASE_COMPLEX	38	0.538419	1.79582	0.00203006	0.014862	0.0111916	4062	tags=47%, list=23%, signal=37%	MLLT3/RUVBL1/ACTL6A/PHF20L1/MBTD1/TRRAP/YEATS4/ATF2/BRD8/KANSL1/MORF4L2/ING3/EPC2/KANSL1L/EP400/OGT/WDR5/ACTB
GOBP_DNA_REPLICATION_CHECKPOINT_SIGNALING	GOBP_DNA_REPLICATION_CHECKPOINT_SIGNALING	17	0.667166	1.81708	0.00203774	0.0148978	0.0112186	5139	tags=82%, list=29%, signal=58%	CDC6/TIPIN/TOPBP1/CDC45/TIMELESS/CDT1/TICRR/DNA2/ZNF830/NAE1/HUS1/ORC1/RAD17/CLSPN
GOCC_COLLAGEN_TRIMER	GOCC_COLLAGEN_TRIMER	75	0.443218	1.68545	0.00205326	0.0149548	0.0112615	2902	tags=32%, list=16%, signal=27%	COL5A2/COL11A1/COL1A2/CTHRC1/COL5A1/LOX/COL1A1/COL3A1/COL8A1/LUM/COL12A1/C1QB/EMILIN1/COL10A1/COL4A2/C1QA/C1QC/COL4A1/COL16A1/COL21A1/COL6A3/MSR1/COLEC12/COL18A1
GOCC_PROTEIN_ACETYLTRANSFERASE_COMPLEX	GOCC_PROTEIN_ACETYLTRANSFERASE_COMPLEX	93	0.412912	1.63409	0.00204932	0.0149548	0.0112615	4062	tags=38%, list=23%, signal=29%	PHF14/MLLT3/RUVBL1/ACTL6A/PHF20L1/MBTD1/MBIP/TRRAP/TAF9B/KAT6A/TAF2/YEATS4/ZZZ3/SUPT20H/ATF2/BRD8/KAT2A/KANSL1/MORF4L2/ING3/NAA15/EPC2/JADE3/SUPT7L/NAA16/MAP3K7/KANSL1L/EP400/TAF5/SUPT3H/OGT/WDR5/SF3B5/USP22/ACTB
GOBP_REGULATION_OF_LIPID_LOCALIZATION	GOBP_REGULATION_OF_LIPID_LOCALIZATION	155	-0.349772	-1.51911	0.00205394	0.0149548	0.0112615	2735	tags=32%, list=16%, signal=27%	VSTM2A/CRP/NR1H2/PRAP1/CYP4A11/ENPP7/CRHR1/ABCG8/AVPR1B/APOC3/POMC/CIDEA/PNPLA2/PLIN2/LPCAT3/EEPD1/CYP8B1/PTGES/C3/RXRA/ABCG4/ABCA8/MAP2K6/APOC2/SSTR4/ACSL5/APOA4/APOA5/NKX3-1/FITM2/OSBPL11/DENND5B/OXT/CRY2/APOB/CYP4F2/PPARA/ABCB4/OSBPL6/SAR1B/EGF/LPL/AGTR1/ADIPOQ/ATP8A1/CD36/FITM1/ACSL1/AGT/FABP3
GOBP_PROTEIN_LOCALIZATION_TO_CYTOSKELETON	GOBP_PROTEIN_LOCALIZATION_TO_CYTOSKELETON	57	0.487219	1.76616	0.0020683	0.0150389	0.0113248	3306	tags=46%, list=19%, signal=37%	TTK/CCDC14/STIL/SPAG5/CEP83/PIBF1/CEP192/KIAA0753/FAM83D/GOLGB1/HOOK3/WRAP73/AURKA/CHAMP1/MID1/SNX10/BICD1/KIF20B/MCPH1/GAS2L1/ABL1/HNRNPU/FAM83H/MAPRE1/NUMA1/ABHD17C
GOCC_U2_SNRNP	GOCC_U2_SNRNP	25	0.602795	1.79713	0.002073	0.0150525	0.0113351	5801	tags=80%, list=33%, signal=54%	SNRPA1/SNRPD1/SF3B4/SNRPF/SF3B1/SNRPB2/SNRPD2/BUD13/SF3A3/SNRPB/SNRPG/SF3B5/RBMX2/SF3B3/SNRPN/SNRPE/SF3B6/SF3A2/PHF5A/SF3A1
GOMF_STEROID_HYDROXYLASE_ACTIVITY	GOMF_STEROID_HYDROXYLASE_ACTIVITY	32	-0.565869	-1.83595	0.00212766	0.0154285	0.0116182	2494	tags=47%, list=14%, signal=40%	CYP11B2/CYP8B1/CYP3A43/CYP2S1/CYP2C19/CYP2C18/CYP2C9/CYP1A2/CYP46A1/CYP2A13/CYP27A1/CYP2A6/CYP3A4/CYP1A1/CYP2J2
GOBP_CELLULAR_CARBOHYDRATE_BIOSYNTHETIC_PROCESS	GOBP_CELLULAR_CARBOHYDRATE_BIOSYNTHETIC_PROCESS	70	-0.467641	-1.79569	0.00214127	0.0155061	0.0116766	2816	tags=39%, list=16%, signal=33%	PPP1R3F/B3GNT4/GCK/DYRK2/B3GNT8/INSR/GYS2/GSK3A/GYS1/INS/PGP/PER2/PPP1R3B/ACADM/B3GNT3/UGP2/AGL/PHKG1/IMPA2/GBE1/PRKAG3/GOT1/GYG1/SORBS1/PPP1R3C/FBP2/PPP1R3A
GOBP_ENERGY_HOMEOSTASIS	GOBP_ENERGY_HOMEOSTASIS	43	-0.518162	-1.79963	0.0021667	0.015669	0.0117993	2465	tags=35%, list=14%, signal=30%	SQSTM1/FMO4/PM20D1/MRAP2/NR1D2/OMA1/FOXO1/MFSD2A/MLXIPL/LEPR/NR4A3/FMO2/CD36/PPARGC1A/PRKAA2
GOMF_OXIDOREDUCTASE_ACTIVITY_ACTING_ON_PAIRED_DONORS_WITH_INCORPORATION_OR_REDUCTION_OF_MOLECULAR_OXYGEN_REDUCED_FLAVIN_OR_FLAVOPROTEIN_AS_ONE_DONOR_AND_INCORPORATION_OF_ONE_ATOM_OF_OXYGEN	GOMF_OXIDOREDUCTASE_ACTIVITY_ACTING_ON_PAIRED_DONORS_WITH_INCORPORATION_OR_REDUCTION_OF_MOLECULAR_OXYGEN_REDUCED_FLAVIN_OR_FLAVOPROTEIN_AS_ONE_DONOR_AND_INCORPORATION_OF_ONE_ATOM_OF_OXYGEN	35	-0.559427	-1.83533	0.00218522	0.0157815	0.011884	3227	tags=51%, list=18%, signal=42%	CYP4A11/CYP4F3/CYP4F12/CYP3A43/CYP4F11/CYP2S1/COQ6/CYP2C19/CYP2C18/CYP2C9/CYP1A2/CYP2A13/CYP2A6/CYP3A4/CYP4F2/CYP4B1/CYP1A1/CYP2J2
GOMF_RNA_POLYMERASE_II_COMPLEX_BINDING	GOMF_RNA_POLYMERASE_II_COMPLEX_BINDING	35	0.538112	1.7599	0.00219119	0.0158032	0.0119004	3896	tags=49%, list=22%, signal=38%	ZNF326/LEO1/DHX9/AGO2/ESRRB/ERCC5/SCAF8/PCF11/CTR9/HNRNPU/SCAF4/CDC73/WDR43/ELP4/CCAR2/GTF2B/SMYD3
GOBP_TELOMERASE_RNA_LOCALIZATION	GOBP_TELOMERASE_RNA_LOCALIZATION	16	0.681432	1.83745	0.00219942	0.0158412	0.011929	5161	tags=81%, list=29%, signal=57%	RUVBL1/NAF1/CCT2/EXOSC10/DCP2/CCT6A/SHQ1/CCT7/NHP2/PARN/CCT5/CCT8/RUVBL2
GOBP_REGULATION_OF_DNA_DAMAGE_RESPONSE_SIGNAL_TRANSDUCTION_BY_P53_CLASS_MEDIATOR	GOBP_REGULATION_OF_DNA_DAMAGE_RESPONSE_SIGNAL_TRANSDUCTION_BY_P53_CLASS_MEDIATOR	34	0.553228	1.7992	0.00224757	0.0161662	0.0121737	3728	tags=56%, list=21%, signal=44%	TWIST1/SNAI2/TP53/MIF/ATR/PMAIP1/SPRED1/PTTG1IP/SOX4/NPM1/ATM/ZMPSTE24/MSX1/SPRED2/SIRT1/DDX5/MDM2/PSMD10/ZNHIT1
GOBP_REGULATION_OF_PROTEIN_DEPOLYMERIZATION	GOBP_REGULATION_OF_PROTEIN_DEPOLYMERIZATION	78	-0.445371	-1.74386	0.00226881	0.016297	0.0122722	1207	tags=21%, list=7%, signal=19%	CAPZA2/FLII/MAP6D1/ADD2/MID1IP1/DMTN/SPTB/ACTN2/LMOD1/SVIL/TRIM54/CFL2/TMOD1/SLN/LMOD3/LMOD2
GOBP_NUCLEAR_TRANSCRIBED_MRNA_CATABOLIC_PROCESS_NONSENSE_MEDIATED_DECAY	GOBP_NUCLEAR_TRANSCRIBED_MRNA_CATABOLIC_PROCESS_NONSENSE_MEDIATED_DECAY	36	0.540772	1.77708	0.00227342	0.0163081	0.0122806	4896	tags=53%, list=28%, signal=38%	DCP1B/MAGOHB/UPF3B/NCBP2/PNLDC1/EXOSC10/DCP2/PABPC1/GSPT2/EIF3E/NCBP1/EIF4A3/DHX34/DCP1A/UPF2/HNRNPAB/NBAS/PARN/UPF3A
GOBP_MICROTUBULE_BASED_MOVEMENT	GOBP_MICROTUBULE_BASED_MOVEMENT	334	0.301412	1.42705	0.0022828	0.0163534	0.0123147	3330	tags=22%, list=19%, signal=18%	WASF1/DLG2/DLGAP5/KIF11/KIF23/KIF20A/INTU/SORD/KIF15/KIF14/HSPB11/WDR19/NEFH/KIF18A/IFT74/KIF2A/KIF4A/PLTP/IFT80/DYNC2H1/OFD1/DYNC2LI1/CENPE/KIF3A/TTC30B/TMF1/BBS12/IFT20/MNS1/IFT52/HIF1A/DNAL4/SPAST/RPGR/LZTFL1/DNAJA1/TTC30A/KIF18B/KIF3B/PRKCZ/SPA17/DYNLL1/KIF2C/RFX3/LCA5/SLC9B2/BICD1/IFT43/IFT88/MREG/NPHP4/KIF20B/DYNLT3/IFT57/ACTR3/IQCG/WDR35/MAP1B/DZIP1/HNRNPU/ACTR2/ARMC2/SFPQ/AP3M2/STK36/TTC2…
GOBP_POSITIVE_REGULATION_OF_MACROPHAGE_DERIVED_FOAM_CELL_DIFFERENTIATION	GOBP_POSITIVE_REGULATION_OF_MACROPHAGE_DERIVED_FOAM_CELL_DIFFERENTIATION	17	-0.674679	-1.80836	0.0023569	0.0168391	0.0126804	3024	tags=71%, list=17%, signal=59%	PLA2G5/NFKB1/MAPK9/ALOX15B/PF4/CSF1/PLA2G2A/APOB/LPL/AGTR1/CD36/AGT
GOBP_POSITIVE_REGULATION_OF_BINDING	GOBP_POSITIVE_REGULATION_OF_BINDING	164	0.359594	1.54636	0.00235649	0.0168391	0.0126804	3381	tags=31%, list=19%, signal=25%	TWIST1/WNT5A/EPHA4/POU4F2/STMN1/MMP9/BAMBI/CTHRC1/ZNF618/FMR1/NME1/DHX9/ISL1/TRIM6/IGF1/TGFB1/EIF3D/SKI/EPB41/TRIM28/EIF3C/STK3/RIPK2/CAV1/CLIC2/USP33/CDK5/STK4/MEN1/NVL/EBF2/EIF3E/APOE/GMNN/ACD/ITGA2/ANXA2/MARK3/RPL11/DACT1/NCBP1/ABL1/DDX11/HMGB2/HMGB1/MAPRE1/SPPL3/B2M/CDT1/NPHP3/TXN
GOMF_BASAL_TRANSCRIPTION_MACHINERY_BINDING	GOMF_BASAL_TRANSCRIPTION_MACHINERY_BINDING	60	0.472966	1.73801	0.00236815	0.0168968	0.0127239	4473	tags=47%, list=25%, signal=35%	TP53/RUVBL1/ZNF326/ZNHIT6/LEO1/DHX9/NOP58/AGO2/FBL/ESRRB/LLPH/ERCC5/SCAF8/PCF11/CTR9/AHR/GTF2F1/HNRNPU/SCAF4/CDC73/WDR43/ELP4/CCAR2/GTF2B/SMYD3/TCF4/FOXF2/WAC
GOBP_POSITIVE_REGULATION_OF_POTASSIUM_ION_TRANSMEMBRANE_TRANSPORTER_ACTIVITY	GOBP_POSITIVE_REGULATION_OF_POTASSIUM_ION_TRANSMEMBRANE_TRANSPORTER_ACTIVITY	26	-0.625841	-1.93556	0.00239432	0.0170603	0.012847	1595	tags=50%, list=9%, signal=46%	KCNIP2/LRRC38/KCNA1/RNF207/ABCC8/LRRC52/AMIGO1/NPPA/ATP1B2/AKAP6/ACTN2/ANK2/ATP1B1
GOBP_DICARBOXYLIC_ACID_CATABOLIC_PROCESS	GOBP_DICARBOXYLIC_ACID_CATABOLIC_PROCESS	18	-0.681496	-1.85246	0.00239745	0.0170603	0.012847	3439	tags=50%, list=20%, signal=40%	GLUD1/DDO/GAD2/ALDH1L1/ASPA/GOT2/GLUL/GOT1/ADHFE1
GOBP_NEGATIVE_REGULATION_OF_MUSCLE_CONTRACTION	GOBP_NEGATIVE_REGULATION_OF_MUSCLE_CONTRACTION	20	-0.654138	-1.85649	0.00241755	0.0171804	0.0129374	834	tags=30%, list=5%, signal=29%	KCNMA1/ADRB2/BIN1/PRKG1/TNNT1/ATP1A2
GOBP_PEPTIDYL_LYSINE_METHYLATION	GOBP_PEPTIDYL_LYSINE_METHYLATION	122	0.37494	1.55653	0.00244399	0.0173452	0.0130615	5287	tags=48%, list=30%, signal=34%	EZH2/DNMT1/ARID4A/PRMT6/BOD1L1/TET2/KDM3A/MTF2/BCOR/KMT2E/PAXIP1/CTCFL/NFYA/MEN1/METTL18/SETDB2/SUV39H2/KMT2A/PWP1/CTR9/ZNF304/VCPKMT/SETD2/ARID4B/KANSL1/RBBP5/KDM6A/ATRX/SETDB1/TTLL12/SIRT1/NCOA6/PAGR1/OGT/JARID2/MYB/RLF/SMYD3/WDR5/TRMT112/PHF19/TET3/METTL21A/BEND3/KDM4A/SNW1/PIH1D1/HCFC2/GATA3/DOT1L/NSD1/SETD5/CAMKMT/CTNNB1/SETD6/CXXC1/SMAD4/SETD1B/ASH2L
GOBP_HISTONE_DEUBIQUITINATION	GOBP_HISTONE_DEUBIQUITINATION	39	0.519806	1.73228	0.00246037	0.0174151	0.0131142	6144	tags=67%, list=35%, signal=44%	ASXL1/TRRAP/MYSM1/TAF2/SUPT20H/UIMC1/USP51/KAT2A/BARD1/SART3/SUPT7L/USP36/TAF5/SUPT3H/SF3B5/USP22/SF3B3/TAF5L/USP16/BRCC3/TAF4/ATXN7/TAF12/USP3/BRCA1/USP21
GOBP_DIGESTION	GOBP_DIGESTION	120	-0.387211	-1.62594	0.00245818	0.0174151	0.0131142	3809	tags=40%, list=22%, signal=32%	FGF10/MUC13/NPC1L1/GHRL/CLPS/NR1H2/UCN3/PRAP1/ENPP7/ADM2/ABCG8/VIL1/CHRM1/LPCAT3/PLS1/CCKBR/CYP8B1/PRSS3/KCNN4/ACO1/CTRB2/GKN1/MUC2/TIFAB/AQP1/CHRM5/CAPN9/SCT/APOA4/AQP5/APOA5/PGC/AKR1C1/SLC46A1/FABP2/HAMP/OXT/HRH2/MUC6/GCNT3/MOGAT2/SLC5A1/TFF1/SERPINA3/STATH/SLC2A5/CD36/PPARGC1A
GOBP_CELLULAR_POLYSACCHARIDE_CATABOLIC_PROCESS	GOBP_CELLULAR_POLYSACCHARIDE_CATABOLIC_PROCESS	17	-0.672488	-1.80249	0.00247377	0.0174868	0.0131682	1525	tags=47%, list=9%, signal=43%	PYGB/STBD1/GABARAPL1/INS/PPP1R3B/PFKM/AGL/PYGM
GOBP_MUSCLE_HYPERTROPHY_IN_RESPONSE_TO_STRESS	GOBP_MUSCLE_HYPERTROPHY_IN_RESPONSE_TO_STRESS	23	-0.626126	-1.85808	0.00247833	0.0174958	0.013175	2188	tags=48%, list=12%, signal=42%	ATP2A2/SMAD3/FOXO1/KLF15/NPPA/HDAC4/HEY2/TCAP/MYH6/MLIP/MYH7
GOBP_RESPONSE_TO_TYPE_I_INTERFERON	GOBP_RESPONSE_TO_TYPE_I_INTERFERON	74	0.443174	1.69003	0.00250644	0.0176709	0.0133068	4888	tags=43%, list=28%, signal=31%	WNT5A/JAK1/OAS1/TRIM6/AZI2/ADAR/METTL3/USP18/OAS3/PTPN2/IRF3/ISG15/SHMT2/CH25H/SP100/MYD88/SETD2/MMP12/IFNAR1/TTLL12/TRAF3/IFNAR2/USP27X/FADD/IFITM1/STAT1/TRIM56/SAMHD1/YTHDF2/IFITM3/UBE2K/IFITM2
GOBP_REGULATION_OF_MACROPHAGE_DERIVED_FOAM_CELL_DIFFERENTIATION	GOBP_REGULATION_OF_MACROPHAGE_DERIVED_FOAM_CELL_DIFFERENTIATION	30	-0.583016	-1.86113	0.00253416	0.0177958	0.0134008	4337	tags=57%, list=25%, signal=43%	ITGB3/PLA2G5/NFKB1/CRP/NR1H2/MAPK9/ALOX15B/PF4/CSF1/PLA2G2A/APOB/PPARA/LPL/AGTR1/ADIPOQ/CD36/AGT
GOBP_U2_TYPE_PRESPLICEOSOME_ASSEMBLY	GOBP_U2_TYPE_PRESPLICEOSOME_ASSEMBLY	24	0.600396	1.78316	0.0025288	0.0177958	0.0134008	5801	tags=79%, list=33%, signal=53%	SNRPA1/SNRPD1/SF3B4/SNRPF/SF3B1/SNRPB2/SNRPD2/BUD13/SF3A3/SNRPB/SNRPG/SF3B5/RBMX2/SF3B3/SNRPE/SF3B6/SF3A2/PHF5A/SF3A1
GOBP_NUCLEOTIDE_EXCISION_REPAIR	GOBP_NUCLEOTIDE_EXCISION_REPAIR	83	0.429178	1.66635	0.00253151	0.0177958	0.0134008	3733	tags=37%, list=21%, signal=30%	BRIP1/TP53/SMARCC1/DDB2/ACTL6A/ARID2/HMGN1/POLD1/ATXN3/GTF2H1/SMARCA4/PNKP/PBRM1/ERCC3/LIG4/POLK/GTF2H3/BRCA2/ERCC5/ARID1A/POLA1/SMARCE1/GTF2H4/CETN2/DPF2/SIRT1/ERCC8/RPA4/RNF111/NTHL1/XPC
GOBP_THIOESTER_BIOSYNTHETIC_PROCESS	GOBP_THIOESTER_BIOSYNTHETIC_PROCESS	40	-0.514498	-1.74404	0.00254501	0.0178384	0.0134329	2922	tags=42%, list=17%, signal=36%	PDHA1/PDHB/ACSL6/DLD/PDHA2/ACSL3/ACSS2/ACSL5/SNCA/PDK2/DLAT/PDHX/MLYCD/ACAT1/MPC2/ACSL1/PDK4
GOBP_PROTEIN_METHYLATION	GOBP_PROTEIN_METHYLATION	182	0.346983	1.52015	0.00254691	0.0178384	0.0134329	4988	tags=42%, list=28%, signal=30%	EZH2/DNMT1/ARID4A/PRMT6/SUZ12/EED/BOD1L1/TET2/KDM3A/MTF2/BCOR/KMT2E/PRMT3/PAXIP1/CTCFL/NFYA/PRMT9/FBL/MEN1/SMARCA5/METTL18/SETDB2/SUV39H2/KMT2A/PWP1/CTR9/PRMT2/FBXO11/PCMTD2/ZNF304/VCPKMT/SETD2/ARID4B/KANSL1/PAXBP1/RBBP5/KDM6A/ATRX/SETDB1/TTLL12/SIRT1/NCOA6/PAGR1/SNRPB/TET1/AASS/OGT/JARID2/MYB/RLF/PRMT8/FAM98B/SMYD3/WDR5/RRP8/PRMT5/TRMT112/PHF19/PRMT7/RNF20/TET3/METTL21A/BEND3/KDM4A/CLNS1A/SNW1/P…
GOCC_U1_SNRNP	GOCC_U1_SNRNP	18	0.659083	1.82482	0.00255639	0.0178813	0.0134653	5173	tags=78%, list=29%, signal=55%	LUC7L/PRPF40A/SNRPA/LUC7L3/SNRPD1/SNRPF/SNRPB2/SNRPD2/PRPF39/SNRPB/SNRPG/SNRPN/SNRNP70/SNRPE
GOCC_MEMBRANE_MICRODOMAIN	GOCC_MEMBRANE_MICRODOMAIN	313	-0.300584	-1.40977	0.00256038	0.0178858	0.0134686	1567	tags=16%, list=9%, signal=15%	RFTN1/ADTRP/CDH15/PROM2/PSEN2/ICAM1/CD8A/GPC1/ANGPT1/CD55/RGMB/NEU3/BTK/ORAI1/SLC2A1/ADCYAP1R1/CHP1/ADD2/MAG/GP2/STIM1/VDAC1/KCNMA1/TEK/CHRNA3/CD1A/ABCB4/FLOT1/RHOQ/MME/CD177/SLC2A4/AKAP6/ATP2B2/CDH13/NPHS2/ADCY1/EGFR/ADCY2/DMD/CD36/CAV3/ANK2/SORBS1/ATP1B1/SGCA/FXYD1/BVES/ATP1A2
GOBP_POSITIVE_REGULATION_OF_CHROMOSOME_SEPARATION	GOBP_POSITIVE_REGULATION_OF_CHROMOSOME_SEPARATION	27	0.582835	1.77136	0.00258465	0.0179847	0.0135431	3263	tags=41%, list=19%, signal=33%	NCAPG/DLGAP5/SMC2/SMC4/NCAPG2/CDC23/AURKB/PLSCR1/NCAPH/NUMA1/CDT1
GOCC_NUCLEAR_MEMBRANE	GOCC_NUCLEAR_MEMBRANE	271	0.308796	1.43546	0.00258301	0.0179847	0.0135431	3403	tags=28%, list=19%, signal=23%	CCND1/DTL/SPIN1/BRIP1/FAM169A/DNAJB14/DPY19L3/P2RX7/OSBPL8/NUP35/GCH1/CCND2/ZBTB1/NUP85/GTF3C3/NDC1/INTS2/MATR3/WDR3/XPO1/TPR/NUP205/LMNB1/DPY19L4/NUP155/NUDT1/SPAST/NUP107/CLIC1/TNKS/DNAJC2/ALG14/CEPT1/NUP133/CDK4/DNAJC1/NUP54/LMNB2/CBX3/SCAI/ZNF224/TMEM97/POMZP3/EPHA3/CREB3L4/YEATS4/TRA2B/SIGMAR1/ANXA4/CLMN/TXLNG/LBR/SCRN1/MTDH/TOR1B/NUP50/UTP18/NUP153/ZMPSTE24/AHCTF1/SLC30A1/MFSD10/DPY19L1/MYO…
GOCC_EXTERNAL_SIDE_OF_PLASMA_MEMBRANE	GOCC_EXTERNAL_SIDE_OF_PLASMA_MEMBRANE	350	-0.298661	-1.42088	0.00258299	0.0179847	0.0135431	2395	tags=29%, list=14%, signal=26%	CD48/P2RX1/CD2/CXCR3/ITGA10/ITGAD/CLEC14A/DNAI2/GFRA4/SCUBE1/AZGP1/CD244/BCAM/CHRNB2/ACKR2/CRLF2/CD22/LY9/SLAMF7/CCRL2/ITGA3/CXCR5/CD3D/GPC4/FGB/INSR/PDGFRA/ADAM20/ITGA8/BTNL8/GP1BA/CSF3R/LCT/LY6G6C/S1PR1/TGFBR3/BTNL3/CD274/COLEC10/BTN1A1/DAG1/CNTFR/CXCR1/CD5/CD9/ASGR2/SLAMF1/ADAM21/CD19/CD1C/IL13/COLEC11/GFRA3/ITGA6/CCR4/TNFRSF13C/PDCD1LG2/ICAM1/GFRA1/CD33/IL3RA/SPN/CD8A/F2/IL1RL1/CX3CR1/BTNL2/C…
GOBP_LIPID_IMPORT_INTO_CELL	GOBP_LIPID_IMPORT_INTO_CELL	17	-0.671066	-1.79868	0.00259064	0.0179867	0.0135447	1843	tags=41%, list=10%, signal=37%	ACSL3/ACSL5/SLC2A1/SPX/CD36/ACSL1/FABP3
GOBP_NEGATIVE_REGULATION_OF_TELOMERE_MAINTENANCE_VIA_TELOMERASE	GOBP_NEGATIVE_REGULATION_OF_TELOMERE_MAINTENANCE_VIA_TELOMERASE	17	0.660092	1.79781	0.00259505	0.0179867	0.0135447	3991	tags=65%, list=23%, signal=50%	POT1/TERF1/NAT10/HNRNPA1/EXOSC10/DCP2/ACD/XRN1/HNRNPU/HNRNPC/GNL3L
GOBP_POST_TRANSCRIPTIONAL_REGULATION_OF_GENE_EXPRESSION	GOBP_POST_TRANSCRIPTIONAL_REGULATION_OF_GENE_EXPRESSION	466	0.281037	1.37317	0.00259227	0.0179867	0.0135447	4236	tags=31%, list=24%, signal=24%	TYMS/MYEF2/DAPK1/TP53/CPEB2/MEG3/FOCAD/IMPACT/DCP1B/NAF1/MATR3/DPH6/FMR1/CAPRIN1/RBM10/TPR/EIF2AK4/UHMK1/ABCE1/ZC3H14/METTL8/TIA1/AGO3/RBM3/SH3BGRL/DHX9/IGF2BP1/NAT10/PAN3/AGO2/DIS3L2/METTL14/VIM/TGFB1/EIF3D/CNOT6/DNAJC1/PAN2/IGF2BP2/ADAR/UPF3B/METTL3/PRKDC/IREB2/IGF2BP3/MIR34A/NCBP2/SOX4/AJUBA/EIF3C/EXOSC8/SERP1/CYP1B1/CAV1/CNOT10/FBXO4/CNOT3/PLXNB2/NPM1/PNLDC1/RC3H2/RGS2/NT5C3B/APEX1/DCP2/METTL…
GOBP_VENTRICULAR_CARDIAC_MUSCLE_TISSUE_DEVELOPMENT	GOBP_VENTRICULAR_CARDIAC_MUSCLE_TISSUE_DEVELOPMENT	54	-0.494215	-1.80635	0.00261244	0.0180838	0.0136177	1068	tags=20%, list=6%, signal=19%	MYBPC3/HAND1/HEY2/TPM1/ZFPM2/MYH6/MYL3/TNNI1/TNNC1/MYH7/MYL2
GOMF_SECONDARY_ACTIVE_TRANSMEMBRANE_TRANSPORTER_ACTIVITY	GOMF_SECONDARY_ACTIVE_TRANSMEMBRANE_TRANSPORTER_ACTIVITY	226	-0.323097	-1.45781	0.0026238	0.0181389	0.0136592	2783	tags=26%, list=16%, signal=22%	SLC6A19/SLC11A1/SLC37A1/SLC6A5/SLC13A4/SLC45A1/SLC6A8/SLC5A2/SLC5A11/SLC22A9/SLC7A6/SLC8B1/SLC16A7/SLC4A8/SLCO2A1/SLCO1A2/SLC28A2/SLC37A2/SLC28A1/SLC36A1/MCU/SLC4A11/SLC6A1/SLC37A4/SLC46A1/MFSD2A/SLC41A1/SLC9A2/SLC22A7/SLC26A9/SLC25A11/SLC25A30/SLC4A1/CHP1/SLC17A4/SLC2A12/SLC16A1/SLC2A9/SLC22A8/SLC5A5/SLC45A3/ANKH/SLC25A18/SLC4A4/SLC16A10/SLC6A17/SLC5A1/SLC2A4/SLC13A5/SLC10A1/SLC12A2/SLC8A3/SLC38…
GOBP_RESPONSE_TO_TRANSFORMING_GROWTH_FACTOR_BETA	GOBP_RESPONSE_TO_TRANSFORMING_GROWTH_FACTOR_BETA	256	0.318422	1.46949	0.00265383	0.0183228	0.0137977	3887	tags=30%, list=22%, signal=24%	SOX11/WNT5A/CLDN1/ZEB2/GDF10/MXRA5/TP53/COL1A2/BAMBI/ARID4A/DDR2/LOX/COL1A1/GLG1/COL3A1/FYN/CTSK/RUNX3/TWSG1/SPRED1/ZNF451/HDAC1/APPL2/SOX6/SLC2A10/FOS/CAV2/EMILIN1/TGFB1/ASPN/SKI/COL4A2/SMAD9/SMURF2/CAV1/MEN1/HDAC2/PTK2/PTPRK/SKIL/USP9Y/ROCK1/PAK2/SIN3A/PEG10/NLK/ZFP36L1/YES1/CD109/ADAM17/ZNF703/ARID4B/SPRED2/SUDS3/ABL1/FMOD/PMEPA1/LPXN/PDGFD/TRIM33/SIRT1/PENK/TET1/CITED2/LATS1/MAP3K7/TGFB1I1/FN…
GOMF_CYCLIN_DEPENDENT_PROTEIN_KINASE_ACTIVITY	GOMF_CYCLIN_DEPENDENT_PROTEIN_KINASE_ACTIVITY	25	0.595455	1.77525	0.0026754	0.0184478	0.0138919	3763	tags=52%, list=21%, signal=41%	CDK1/CDKL2/CDK19/CDK4/CDK14/CDK17/CDK5/CDK13/MOK/CDK8/CDK2/CDK10/CDK12
GOBP_CHROMOSOME_CONDENSATION	GOBP_CHROMOSOME_CONDENSATION	33	0.55512	1.79236	0.00270779	0.0185752	0.0139877	2146	tags=45%, list=12%, signal=40%	TOP2A/NCAPG/NUSAP1/SMC2/SMC4/CDK1/PLK1/NCAPG2/PHF13/NCAPD2/DFFB/SMC5/SMARCA5/ACIN1/NCAPD3
GOBP_POSITIVE_REGULATION_OF_CELL_CYCLE_G1_S_PHASE_TRANSITION	GOBP_POSITIVE_REGULATION_OF_CELL_CYCLE_G1_S_PHASE_TRANSITION	56	0.462239	1.67507	0.00270279	0.0185752	0.0139877	1905	tags=30%, list=11%, signal=27%	EZH2/CCND1/RRM2/STIL/CDC6/CPSF3/CCND2/DDR2/ANXA1/CUL4B/KMT2E/CENPJ/FAM83D/STXBP4/SASS6/APEX1/MTBP
GOBP_EMBRYONIC_APPENDAGE_MORPHOGENESIS	GOBP_EMBRYONIC_APPENDAGE_MORPHOGENESIS	112	0.39177	1.6006	0.00269867	0.0185752	0.0139877	2264	tags=23%, list=13%, signal=20%	HOXD10/TWIST1/WNT5A/CYP26B1/HOXD13/INTU/WDR19/TBC1D32/SFRP2/DYNC2H1/NIPBL/FLVCR1/IFT52/HDAC1/TMEM107/RPGRIP1L/SKI/TULP3/MED1/FZD6/HDAC2/LEF1/PTCH1/TBX5/TMEM231/ACD
GOBP_B_CELL_ACTIVATION	GOBP_B_CELL_ACTIVATION	255	0.31729	1.46424	0.00270589	0.0185752	0.0139877	2967	tags=22%, list=17%, signal=19%	EZH2/SLC39A10/PRKCB/PHF14/ID2/ITM2A/NCKAP1L/TNFSF13B/TP53/MSH2/MSH6/MIF/KIT/ZBTB1/INHBA/NBN/VCAM1/THOC1/CASP3/CTPS1/ITGA4/ATAD5/PAXIP1/IRS2/STAT6/TGFB1/EXO1/PRKDC/LIG4/SLC25A5/DOCK10/GON4L/PTPN2/LEF1/ATM/HSPD1/PTPRC/SWAP70/DOCK11/CASP8/ZFP36L1/TXLNA/TPD52/ADAM17/MAD2L2/DCLRE1C/TOP2B/IL27RA/AHR/BAX/ABL1/GPR183/TNFAIP3/PAWR/TYROBP/TP53BP1
GOCC_CYTOCHROME_COMPLEX	GOCC_CYTOCHROME_COMPLEX	33	-0.558197	-1.80707	0.00277799	0.0190322	0.0143319	4328	tags=52%, list=25%, signal=39%	UQCRC2/UQCRB/COX8A/UQCRQ/COX4I1/NDUFA4/COX6B2/UQCR11/COX5B/UQCR10/COX5A/UQCRFS1/UQCRC1/COX7B/COX10/COX7A1/COX6A2
GOMF_EXODEOXYRIBONUCLEASE_ACTIVITY	GOMF_EXODEOXYRIBONUCLEASE_ACTIVITY	20	0.636094	1.79445	0.00282802	0.0193007	0.0145341	2986	tags=55%, list=17%, signal=46%	DCLRE1B/POLD1/EXO5/DCLRE1A/EXO1/APTX/APEX1/MGME1/PLD3/DCLRE1C/FEN1
GOBP_NEGATIVE_REGULATION_OF_TELOMERE_MAINTENANCE_VIA_TELOMERE_LENGTHENING	GOBP_NEGATIVE_REGULATION_OF_TELOMERE_MAINTENANCE_VIA_TELOMERE_LENGTHENING	22	0.616473	1.7834	0.00282785	0.0193007	0.0145341	3991	tags=55%, list=23%, signal=42%	POT1/TERF1/NAT10/TNKS/HNRNPA1/EXOSC10/DCP2/ACD/XRN1/HNRNPU/HNRNPC/GNL3L
GOBP_REGULATION_OF_STEM_CELL_POPULATION_MAINTENANCE	GOBP_REGULATION_OF_STEM_CELL_POPULATION_MAINTENANCE	67	0.44276	1.66331	0.00282316	0.0193007	0.0145341	4213	tags=48%, list=24%, signal=36%	MYC/ARID4A/SMARCC1/ACTL6A/KDM3A/HDAC1/SMARCA4/ZC3H13/LBH/ZNF322/CNOT3/ESRRB/SS18/HDAC2/ARID1A/SMARCE1/SIN3A/REST/ARID4B/KAT2A/SUDS3/KDM2B/DPF2/WDR43/TET1/PTN/OGT/ELAVL1/HMGA2/ACTB/CNOT2/RBBP4
GOBP_REGULATION_OF_TELOMERE_MAINTENANCE_VIA_TELOMERE_LENGTHENING	GOBP_REGULATION_OF_TELOMERE_MAINTENANCE_VIA_TELOMERE_LENGTHENING	53	0.479631	1.71027	0.00284148	0.0193678	0.0145846	3991	tags=49%, list=23%, signal=38%	POT1/TERF1/ATR/NAF1/NEK2/NAT10/TNKS/PNKP/CCT2/FBXO4/HNRNPA1/EXOSC10/DCP2/DHX36/AURKB/ATM/ACD/XRN1/CCT6A/XRCC5/HNRNPU/MAPKAPK5/CCT7/HMBOX1/HNRNPC/GNL3L
GOMF_ENDONUCLEASE_ACTIVITY	GOMF_ENDONUCLEASE_ACTIVITY	110	0.392047	1.60037	0.00287278	0.0195312	0.0147077	5765	tags=55%, list=33%, signal=37%	N4BP2/RBBP8/CPSF3/RAD50/AGO3/ZGRF1/AGO2/NYNRIN/DFFB/POP1/RPP40/PNKP/EXO1/DROSHA/RNASE6/GEN1/RNASEH2A/ERCC5/APEX1/TSEN34/ZRANB3/TEFM/NOB1/DIS3/DBR1/DCLRE1C/RPS3/SND1/TSEN2/FEN1/PELO/ELAC1/DICER1/EME1/NTHL1/MBD4/RNASEL/RPPH1/DNA2/RNASET2/SLFN13/ANKLE1/POP5/PPP1R8/XRCC1/PIWIL4/APEX2/ZC3H12D/PGBD5/OGG1/TSN/LAS1L/NUDT12/RAD51C/FAN1/DNASE1/PLD6/AGO4/YBEY/NUDT16L1
GOBP_NEGATIVE_REGULATION_OF_TRANSPORT	GOBP_NEGATIVE_REGULATION_OF_TRANSPORT	402	-0.285035	-1.37856	0.00287038	0.0195312	0.0147077	2095	tags=19%, list=12%, signal=17%	ADRA2B/RAP1A/BCL2/GSK3A/TRH/KCNRG/CRHBP/TIFAB/UCP2/NOS1/DLG4/DERL3/KCNE2/FGF23/APOC2/WNK2/CAB39/SCT/ABCC8/SNCA/ADTRP/KCNB1/VSNL1/FOXO1/PROM2/HECW1/OAZ2/CD33/ANGPT1/INS/PPIF/NEU3/HADH/HAMP/OXT/SCAMP5/CHP1/PPP3CC/FAM3D/CRY2/TBC1D4/CEACAM1/KCNJ11/CYP4F2/PPP3R1/VDAC1/DMTN/DYSF/GRB10/KEL/TACR2/BAG3/NEDD4L/NEDD4/BEST3/EGF/UBR3/SPX/CAMK2D/ADIPOQ/APOD/RRAD/BIN1/PACSIN3/CD36/ACTN2/CAV3/CRYAB/ANK3/MAOB/PKI…
GOBP_SNRNA_PROCESSING	GOBP_SNRNA_PROCESSING	23	0.609336	1.79058	0.00288027	0.0195395	0.0147139	3606	tags=43%, list=20%, signal=35%	INTS6/INTS2/INTS7/EXOSC4/EXOSC8/INTS10/INTS8/INTS4/EXOSC2/EXOSC3
GOBP_RETINA_DEVELOPMENT_IN_CAMERA_TYPE_EYE	GOBP_RETINA_DEVELOPMENT_IN_CAMERA_TYPE_EYE	153	0.360749	1.54333	0.00288131	0.0195395	0.0147139	2775	tags=25%, list=16%, signal=22%	SLC17A8/TFAP2B/POU4F2/DCX/FAT3/TBC1D32/LPCAT1/ACTL6A/XRN2/MERTK/SLC1A1/TGIF2/SDK1/HIF1A/THY1/MDM1/SMARCA4/RPGRIP1L/AHI1/TTC8/TTLL5/SKI/GNB1/MED1/TOPORS/CYP1B1/COL4A1/IMPDH2/SOX8/CLIC4/MAN2A1/NPHP4/FJX1/RORB/SLC17A7/CDON/ATP8A2/TFAP2A/BAX
GOBP_CARDIAC_MUSCLE_CELL_MEMBRANE_REPOLARIZATION	GOBP_CARDIAC_MUSCLE_CELL_MEMBRANE_REPOLARIZATION	35	-0.547509	-1.79623	0.00289392	0.0196001	0.0147596	1776	tags=40%, list=10%, signal=36%	KCNE2/KCNA5/KCND3/SCN2B/SCN4B/NPPA/CACNA2D1/KCNN2/SNTA1/KCNJ2/SCN1B/CAV3/ANK2/ATP1B1
GOCC_NUCLEAR_UBIQUITIN_LIGASE_COMPLEX	GOCC_NUCLEAR_UBIQUITIN_LIGASE_COMPLEX	42	0.516195	1.75709	0.00295032	0.0199041	0.0149885	3915	tags=45%, list=22%, signal=35%	BUB1B/CDC20/UBE2S/CBX4/UBE2C/BCOR/PCGF3/CDC23/ANAPC4/BRCA2/CBX8/ASB6/BARD1/PHC1/RAD51/ANAPC10/ANAPC2/PHC3/ANAPC5
GOBP_REGULATION_OF_GENERATION_OF_PRECURSOR_METABOLITES_AND_ENERGY	GOBP_REGULATION_OF_GENERATION_OF_PRECURSOR_METABOLITES_AND_ENERGY	116	-0.390734	-1.63236	0.00295374	0.0199041	0.0149885	1620	tags=21%, list=9%, signal=19%	TACO1/SNCA/GHITM/INS/PPIF/IDE/SLC25A23/PPP1R3B/SLC4A1/HDAC4/MLXIPL/PINK1/PPARA/SLC4A4/CISD1/COX7A1/SLC25A12/GPD1/SORBS1/PPARGC1A/PRKAA2/PPP1R3C/ACTN3/PPP1R3A
GOMF_INORGANIC_ANION_TRANSMEMBRANE_TRANSPORTER_ACTIVITY	GOMF_INORGANIC_ANION_TRANSMEMBRANE_TRANSPORTER_ACTIVITY	151	-0.363187	-1.57703	0.00294903	0.0199041	0.0149885	3673	tags=34%, list=21%, signal=27%	ABCC2/GABRG3/SLC17A3/ABCC3/SLC6A12/GABRG1/BEST1/GABRG2/ANO2/BEST2/SLC12A4/GLRA2/ANO6/SLC37A1/SLC13A4/CLCA4/GABRR2/CLDN17/GABRA4/SLC4A8/BSND/ANO7/SLC37A2/VDAC3/GABRA6/CLCNKB/SLC4A11/SLC6A1/SLC37A4/CLDN4/APOL1/SLC26A9/SLC26A8/SLC25A11/SLC25A30/SLC4A1/SLC22A8/VDAC1/SLC5A5/ANKH/SLC4A4/ABCC9/GABRA3/FXYD3/CLCN1/BEST3/SLC12A2/NMUR2/CLCN4/CLIC5/FXYD1/ANO5
GOBP_CANONICAL_WNT_SIGNALING_PATHWAY	GOBP_CANONICAL_WNT_SIGNALING_PATHWAY	282	0.298685	1.39351	0.0029436	0.0199041	0.0149885	2676	tags=21%, list=15%, signal=18%	DKK2/AMER2/ASPM/WNT5A/EDNRA/SNAI2/ZEB2/MLLT3/SFRP2/EXT1/BAMBI/CTHRC1/RUVBL1/TRPM4/IGFBP2/USP8/FZD1/COL1A1/TLE3/IFT20/CSNK1G3/SHISA6/TPBG/HDAC1/INVS/FZD2/ISL1/TNKS/TGFB1/CHD8/CDK14/SOX4/STK3/SMURF2/CAV1/STK4/IGFBP4/FZD6/TBL1X/LEF1/PTK7/WLS/ATP6AP2/TLE2/CCDC88C/APOE/TMEM9/PLEKHA4/MDK/USP34/FRZB/EGR1/NPHP4/SFRP4/ZNF703/GSKIP/DACT1/FZD3/MAD2L2
GOBP_REGULATION_OF_VIRAL_GENOME_REPLICATION	GOBP_REGULATION_OF_VIRAL_GENOME_REPLICATION	77	0.435946	1.66703	0.00301934	0.0203206	0.0153021	3992	tags=45%, list=23%, signal=35%	TOP2A/IFI16/FAM111A/PKN2/OAS1/TRIM6/ADAR/TRIM28/APOBEC3B/ZC3HAV1/OAS3/CXCL8/ISG15/EIF2AK2/PABPC1/SRPK2/PLSCR1/TRIM38/MPHOSPH8/ILF3/MORC2/TOP2B/SETDB1/IFIT5/PPIH/TARBP2/RSAD2/APOBEC3C/HMGA2/IFITM1/RNASEL/NOTCH1/PPIA/TMEM39A/IFIH1
GOBP_CALCIUM_ION_TRANSMEMBRANE_TRANSPORT_VIA_HIGH_VOLTAGE_GATED_CALCIUM_CHANNEL	GOBP_CALCIUM_ION_TRANSMEMBRANE_TRANSPORT_VIA_HIGH_VOLTAGE_GATED_CALCIUM_CHANNEL	16	-0.694955	-1.84315	0.00303843	0.020372	0.0153408	947	tags=56%, list=5%, signal=53%	NOS1/NPPA/CACNG6/CACNA2D1/UBR3/CAMK2D/BIN1/CACNB1/CACNG1
GOBP_ARP2_3_COMPLEX_MEDIATED_ACTIN_NUCLEATION	GOBP_ARP2_3_COMPLEX_MEDIATED_ACTIN_NUCLEATION	34	0.54202	1.76275	0.00303678	0.020372	0.0153408	4721	tags=59%, list=27%, signal=43%	WASF1/GMFB/IQGAP2/ARPC5/ARPC3/WASF2/CYFIP1/ARFIP1/ACTR3/GMFG/ACTR2/JMY/AP1AR/ARFIP2/MAGEL2/TRIM27/FCHSD2/HIP1R/ARPC1B/ABI2
GOBP_CELLULAR_RESPONSE_TO_INSULIN_STIMULUS	GOBP_CELLULAR_RESPONSE_TO_INSULIN_STIMULUS	192	-0.342391	-1.51955	0.00303801	0.020372	0.0153408	2403	tags=28%, list=14%, signal=24%	VAMP2/FUT7/GCK/PIP4K2B/INSRR/ZBTB7B/CPEB1/INSR/NCOA1/GCLC/GPT/GAB1/GRB7/GSK3A/UCP2/USF1/SLC22A12/FOXO4/FOXO1/RAB12/INS/GRB14/WDTC1/DNAI1/IDE/SORL1/PKLR/ECHDC3/ESRRA/TBC1D4/GKAP1/CEACAM1/KANK1/BCAR3/SLC29A2/PDK2/ZNF106/GRB10/RHOQ/SLC2A4/LPL/LPIN1/ADIPOQ/GOT1/HMGCS2/SORBS1/AGT/TRIM72/KAT2B/PDK4/PRKCQ/GHR/CSRP3
GOBP_NEURAL_TUBE_PATTERNING	GOBP_NEURAL_TUBE_PATTERNING	36	0.533013	1.75158	0.00312807	0.0209467	0.0157736	2933	tags=33%, list=17%, signal=28%	GORAB/WDR19/ARL13B/TBC1D32/TMEM107/RPGRIP1L/TULP3/PTCH1/ATP6AP2/PRKACB/GPR161/KDM2B
GOBP_HISTONE_UBIQUITINATION	GOBP_HISTONE_UBIQUITINATION	49	0.491451	1.73565	0.00313896	0.0209933	0.0158087	4856	tags=49%, list=28%, signal=36%	UHRF1/SUZ12/DDB2/CUL4B/LEO1/BCOR/PCGF3/RYBP/BRCA2/CTR9/CBX8/BARD1/KDM2B/UBR5/CDC73/PHC1/RAD51/UBE2E1/TRIM37/USP22/RNF20/WAC/DTX3L/BRCC3
GOBP_NEGATIVE_REGULATION_OF_TRANSMEMBRANE_TRANSPORT	GOBP_NEGATIVE_REGULATION_OF_TRANSMEMBRANE_TRANSPORT	113	-0.38649	-1.60505	0.00315035	0.0210431	0.0158462	2159	tags=26%, list=12%, signal=23%	BCL2/GSK3A/KCNRG/NOS1/KCNE2/CAB39/HECW1/OAZ2/PPIF/HAMP/PPP3CC/PPP3R1/VDAC1/GRB10/KEL/NEDD4L/NEDD4/UBR3/CAMK2D/RRAD/BIN1/ACTN2/CAV3/ANK3/CASQ2/SLN/PLN/ATP1A2/TRDN
GOBP_RESPONSE_TO_ACTIVITY	GOBP_RESPONSE_TO_ACTIVITY	63	-0.454746	-1.68366	0.00316396	0.0211076	0.0158947	1648	tags=29%, list=9%, signal=26%	CAB39/UQCRC1/HADH/MYOG/OXT/CRY2/GCLM/PERM1/MAS1/ADIPOQ/SOD2/PRKAG3/UCP3/FNDC5/CAPN3/AGT/PPARGC1A/PRKAA2
GOCC_MICROBODY_LUMEN	GOCC_MICROBODY_LUMEN	46	-0.515209	-1.80184	0.0031791	0.0211821	0.0159508	3146	tags=37%, list=18%, signal=30%	DDO/HMGCL/AGXT/ECH1/NUDT7/PIPOX/EPHX2/BAAT/CRYM/IDE/HAO2/CRAT/MLYCD/DAO/ECI2/ACOX2/PHYH
GOCC_ANAPHASE_PROMOTING_COMPLEX	GOCC_ANAPHASE_PROMOTING_COMPLEX	20	0.631868	1.78253	0.00318374	0.0211866	0.0159542	1134	tags=30%, list=6%, signal=28%	BUB1B/CDC20/UBE2S/UBE2C/CDC23/ANAPC4
GOBP_RESPONSE_TO_MUSCLE_ACTIVITY	GOBP_RESPONSE_TO_MUSCLE_ACTIVITY	20	-0.645256	-1.83128	0.00321704	0.0213549	0.016081	1134	tags=40%, list=6%, signal=37%	MYOG/PERM1/PRKAG3/FNDC5/CAPN3/AGT/PPARGC1A/PRKAA2
GOBP_FORMATION_OF_PRIMARY_GERM_LAYER	GOBP_FORMATION_OF_PRIMARY_GERM_LAYER	114	0.38502	1.58186	0.00321434	0.0213549	0.016081	2039	tags=20%, list=12%, signal=18%	NR0B1/WNT5A/COL5A2/LAMB1/COL11A1/SFRP2/MMP9/FN1/GJA1/COL5A1/INHBA/COL8A1/COL12A1/TWSG1/ITGA4/LEO1/ITGA5/COL4A2/EXT2/LEF1/ITGB2/WLS/CTR9
GOBP_REGULATION_OF_DNA_METHYLATION_DEPENDENT_HETEROCHROMATIN_FORMATION	GOBP_REGULATION_OF_DNA_METHYLATION_DEPENDENT_HETEROCHROMATIN_FORMATION	16	0.66978	1.80603	0.0032385	0.0214567	0.0161576	3952	tags=75%, list=22%, signal=58%	DNMT1/L3MBTL3/TRIM28/SETDB2/PPHLN1/ZNF304/MPHOSPH8/MORC2/SETDB1/TET1/ATF7IP2/ATF7IP
GOBP_MITOTIC_G2_DNA_DAMAGE_CHECKPOINT_SIGNALING	GOBP_MITOTIC_G2_DNA_DAMAGE_CHECKPOINT_SIGNALING	28	0.571969	1.75948	0.00324041	0.0214567	0.0161576	4212	tags=54%, list=24%, signal=41%	DTL/CDK1/PLK1/TOPBP1/CHEK1/NBN/DONSON/BLM/ATM/UIMC1/CDK5RAP3/TAOK1/TAOK3/TICRR/CDC14B
GOBP_BROWN_FAT_CELL_DIFFERENTIATION	GOBP_BROWN_FAT_CELL_DIFFERENTIATION	50	-0.501384	-1.78894	0.00327182	0.0216378	0.016294	1332	tags=26%, list=8%, signal=24%	LRG1/INS/ALDH6A1/SLC2A4/ADRB2/ADIPOQ/SIX1/DUSP10/FABP4/FNDC5/PPARGC1A/FABP3/MB
GOBP_SOMATIC_DIVERSIFICATION_OF_IMMUNOGLOBULINS	GOBP_SOMATIC_DIVERSIFICATION_OF_IMMUNOGLOBULINS	58	0.454718	1.65669	0.00327698	0.0216451	0.0162995	2967	tags=33%, list=17%, signal=27%	MSH2/MSH6/NBN/THOC1/PMS2P5/ATAD5/PAXIP1/STAT6/TGFB1/EXO1/PRKDC/LIG4/XRCC4/HSPD1/PTPRC/SWAP70/MAD2L2/IL27RA/TP53BP1
GOCC_FLEMMING_BODY	GOCC_FLEMMING_BODY	32	0.540402	1.72311	0.00328549	0.0216745	0.0163217	1948	tags=31%, list=11%, signal=28%	RACGAP1/KIF23/KIF14/CEP55/CNTRL/CAPG/VPS4B/EXOC1/CHAMP1/CCDC66
GOBP_CELL_COMMUNICATION_INVOLVED_IN_CARDIAC_CONDUCTION	GOBP_CELL_COMMUNICATION_INVOLVED_IN_CARDIAC_CONDUCTION	55	-0.491802	-1.79912	0.0032976	0.0217275	0.0163616	1117	tags=27%, list=6%, signal=26%	SCN4B/SCN3B/PDE4D/ATP1B2/CACNA2D1/KCNN2/CAMK2D/SCN1B/ANK2/CTNNA3/ATP1B1/HRC/CASQ2/ATP1A2/TRDN
GOCC_PHOTORECEPTOR_CONNECTING_CILIUM	GOCC_PHOTORECEPTOR_CONNECTING_CILIUM	38	0.525066	1.75128	0.00334871	0.0220305	0.0165898	2895	tags=42%, list=16%, signal=35%	CEP290/WDR19/IFT20/IFT52/FAM161A/RPGRIP1L/TTC8/TOPORS/PCDHB13/SPATA7/LCA5/NPHP4/CETN2/IFT57/TMEM237/CETN3
GOCC_NUCLEOSOME	GOCC_NUCLEOSOME	37	0.518607	1.71768	0.00335185	0.0220305	0.0165898	4062	tags=43%, list=23%, signal=33%	RUVBL1/ACTL6A/SHPRH/MBTD1/TRRAP/KAT6A/YEATS4/BRD8/MPHOSPH8/MORF4L2/ING3/EPC2/EP400/ACTR6/ZNHIT1/ACTB
GOBP_POSITIVE_REGULATION_OF_GLUCOSE_METABOLIC_PROCESS	GOBP_POSITIVE_REGULATION_OF_GLUCOSE_METABOLIC_PROCESS	36	-0.552114	-1.82225	0.00336295	0.0220763	0.0166243	2717	tags=42%, list=15%, signal=35%	GCK/DYRK2/INSR/GPT/FOXO1/INS/ARPP19/SLC45A3/PPARA/SLC25A12/RGN/SORBS1/PPARGC1A/KAT2B/ACTN3
GOBP_POSITIVE_REGULATION_OF_ATP_METABOLIC_PROCESS	GOBP_POSITIVE_REGULATION_OF_ATP_METABOLIC_PROCESS	31	-0.56078	-1.80434	0.00338724	0.0222085	0.0167238	1296	tags=29%, list=7%, signal=27%	INS/MLXIPL/PINK1/PPARA/SLC4A4/SLC25A12/GPD1/PPARGC1A/PRKAA2
GOBP_CARDIAC_VENTRICLE_MORPHOGENESIS	GOBP_CARDIAC_VENTRICLE_MORPHOGENESIS	71	-0.444866	-1.71501	0.00341594	0.0223692	0.0168448	1081	tags=30%, list=6%, signal=28%	TNNI3/TNNT2/GSK3A/TGFBR3/BMP4/CHD7/MESP1/GRHL2/MYBPC3/HAND1/HEY2/TPM1/ZFPM2/SEMA3C/MEF2C/MYH6/MYL3/TNNI1/TNNC1/MYH7/MYL2
GOBP_POSITIVE_REGULATION_OF_CHROMATIN_ORGANIZATION	GOBP_POSITIVE_REGULATION_OF_CHROMATIN_ORGANIZATION	15	0.698982	1.85282	0.00342939	0.0224297	0.0168903	3952	tags=87%, list=22%, signal=67%	DNMT1/TPR/TRIM28/SETDB2/PPHLN1/SIN3A/ZNF304/MPHOSPH8/MORC2/SETDB1/ATF7IP2/CDK2/ATF7IP
GOBP_CYTOKINETIC_PROCESS	GOBP_CYTOKINETIC_PROCESS	36	0.53056	1.74352	0.00346994	0.0226581	0.0170623	982	tags=25%, list=6%, signal=24%	RACGAP1/ANLN/KIF20A/MITD1/CEP55/ECT2/SNX18/VPS4B/SPAST
GOBP_NON_CANONICAL_WNT_SIGNALING_PATHWAY	GOBP_NON_CANONICAL_WNT_SIGNALING_PATHWAY	70	0.427833	1.61146	0.00347443	0.0226581	0.0170623	3059	tags=36%, list=17%, signal=30%	WNT5A/MLLT3/SFRP2/CTHRC1/IFT80/FZD1/VANGL2/FZD2/GPC6/SMURF2/RNF213/FZD6/PTK7/MED12/VANGL1/CCDC88C/PLEKHA4/FRZB/NLK/SFRP4/DACT1/FZD3/ROR1/ABL1/ZNRF3
GOBP_FEMALE_GAMETE_GENERATION	GOBP_FEMALE_GAMETE_GENERATION	132	0.360985	1.51255	0.00347704	0.0226581	0.0170623	2286	tags=21%, list=13%, signal=19%	TNFAIP6/TOP2A/ASPM/NDC80/TTK/PAQR5/EDNRA/FBXO5/MASTL/PLK1/INHBA/TRIP13/CCNB2/IGF1/METTL3/DDX20/PTX3/SOS1/POMZP3/MLH3/CDC25B/AURKA/RGS2/BRCA2/ATM/YTHDC1/PAQR8/MDK
GOBP_FACULTATIVE_HETEROCHROMATIN_FORMATION	GOBP_FACULTATIVE_HETEROCHROMATIN_FORMATION	30	0.555053	1.7495	0.003509	0.0228106	0.0171772	4012	tags=57%, list=23%, signal=44%	HELLS/DNMT1/L3MBTL3/HDAC1/TRIM28/SMARCA5/SETDB2/PPHLN1/ZNF304/MPHOSPH8/MORC2/SETDB1/SIRT1/TET1/ATF7IP2/ATF7IP/RRP8
GOBP_RESPONSE_TO_PURINE_CONTAINING_COMPOUND	GOBP_RESPONSE_TO_PURINE_CONTAINING_COMPOUND	133	-0.361223	-1.53707	0.00350526	0.0228106	0.0171772	2709	tags=27%, list=15%, signal=23%	ADORA1/HCN3/HCN1/PTAFR/VGF/RAP1A/RAPGEF1/P2RY6/CRHBP/CIB2/AQP1/WNT10B/PLAT/RAPGEF3/SLC6A1/AQP9/IGFBP5/OXT/PKLR/KCNJ11/SLC5A5/DMTN/P2RX5/ABCC9/TMEM38A/AKAP6/PFKFB1/ADIPOQ/HMGCS2/GPD1/P2RY2/TMEM38B/RYR1/CASQ2/CACNA1S/RYR3
GOBP_ESTABLISHMENT_OF_PLANAR_POLARITY_OF_EMBRYONIC_EPITHELIUM	GOBP_ESTABLISHMENT_OF_PLANAR_POLARITY_OF_EMBRYONIC_EPITHELIUM	16	0.665554	1.79464	0.00351559	0.0228257	0.0171885	1916	tags=38%, list=11%, signal=33%	WNT5A/SFRP2/CTHRC1/FZD1/FZD2/PTK7
GOBP_REGULATION_OF_CENTRIOLE_REPLICATION	GOBP_REGULATION_OF_CENTRIOLE_REPLICATION	20	0.628255	1.77234	0.00357504	0.0231553	0.0174368	2588	tags=70%, list=15%, signal=60%	STIL/CEP76/ALMS1/SPICE1/VPS4B/MDM1/PLK4/CENPJ/PLK2/NPM1/SASS6/CEP120/PPP1R35/KAT2A
GOMF_TELOMERIC_DNA_BINDING	GOMF_TELOMERIC_DNA_BINDING	35	0.524506	1.71541	0.00357178	0.0231553	0.0174368	4223	tags=40%, list=24%, signal=30%	WRN/POT1/TERF1/RAD50/BLM/APEX1/HNRNPA1/ZBTB48/ACD/XRCC5/TP53BP1/HMBOX1/UPF2/NABP2
GOMF_LIGAND_GATED_ION_CHANNEL_ACTIVITY	GOMF_LIGAND_GATED_ION_CHANNEL_ACTIVITY	136	-0.379718	-1.61864	0.00359684	0.0232683	0.0175218	3670	tags=33%, list=21%, signal=26%	GABRG3/P2RX1/GABRG1/KCNA10/CHRNG/TRPM2/KCNJ1/P2RX6/CNGA1/HTR3B/GABRG2/CHRNB2/TPCN1/GRIK5/HTR3A/GRIN2B/GLRA2/HCN1/KCNJ10/HTR3C/GABRR2/GRID1/GRIN3A/GABRA4/ASIC4/AQP1/KCNE2/GABRA6/ZACN/CHRNA1/ABCC8/CHRNA2/GRIN1/KCNJ11/GRID2/CHRNA3/SCNN1A/P2RX5/ABCC9/GABRA3/KCNN2/CHRNB1/KCNJ2/RYR1/RYR3
GOBP_TELENCEPHALON_DEVELOPMENT	GOBP_TELENCEPHALON_DEVELOPMENT	243	0.319157	1.46463	0.00360434	0.0232886	0.0175371	2793	tags=23%, list=16%, signal=20%	EZH2/BCL11B/FAT4/ASPM/WNT5A/ZSWIM6/LAMB1/ID2/KIF14/ARL13B/EXT1/XRN2/INHBA/ID4/EFHC1/NPY/SRGAP2C/COL3A1/HIF1A/UBA6/CASP3/TACC3/SRGAP2/POU3F2/HDAC1/GART/NEUROD6/IGF2BP1/RPGRIP1L/ROBO1/TTC8/SKI/OXTR/SLIT2/NIN/CDK5/EPHA5/LRP8/LEF1/TRA2B/LPAR1/SLC7A11/CEP120/HPRT1/CXCR4/MDK/ATIC/ROBO2/CDON/DAB1/KAT2A/MCPH1/SRD5A1/PLXNA3/BAX/SEMA3A
GOBP_MATURATION_OF_5_8S_RRNA	GOBP_MATURATION_OF_5_8S_RRNA	34	0.53935	1.75407	0.00362079	0.0233666	0.0175958	5262	tags=65%, list=30%, signal=45%	ERI1/EXOSC4/RPP40/MAK16/PRKDC/EXOSC8/RPS21/EXOSC10/MPHOSPH6/EIF6/FCF1/FTSJ3/NSA2/ERI2/EXOSC2/EXOSC3/WDR12/URB1/PES1/NOP14/EXOSC7/LAS1L
GOCC_CAVEOLA	GOCC_CAVEOLA	75	-0.437853	-1.70602	0.00365055	0.0235301	0.017719	1681	tags=23%, list=10%, signal=21%	KCNA5/ADTRP/CDH15/NEU3/SLC2A1/ADCYAP1R1/KCNMA1/FLOT1/AKAP6/CDH13/CD36/CAV3/SORBS1/ATP1B1/FXYD1/BVES/ATP1A2
GOBP_GENE_SILENCING_BY_RNA	GOBP_GENE_SILENCING_BY_RNA	123	0.375696	1.56129	0.0036617	0.0235736	0.0177517	4742	tags=41%, list=27%, signal=31%	TP53/FAM172A/ERI1/MEG3/FMR1/NUP155/AGO3/DHX9/AGO2/TGFB1/CNOT6/ADAR/METTL3/MIR34A/NCBP2/AJUBA/DROSHA/PUS10/CNOT10/CNOT3/HENMT1/PABPC1/TDRD9/EIF6/ZMPSTE24/MYCN/SND1/NCBP1/SRSF3/DICER1/DDX17/TEX15/CNOT8/XPO5/MOV10/CNOT6L/TARBP2/NRDE2/DDX5/RAN/ELAVL1/CNOT2/MIR17HG/MIRLET7BHG/IL6/TRUB1/EIF4ENIF1/PUM2/SRRT/PIWIL4/SMAD2
GOBP_REGULATION_OF_ATP_METABOLIC_PROCESS	GOBP_REGULATION_OF_ATP_METABOLIC_PROCESS	60	-0.45704	-1.68955	0.00367353	0.0236212	0.0177876	1296	tags=20%, list=7%, signal=19%	INS/SLC4A1/HDAC4/MLXIPL/PINK1/PPARA/SLC4A4/SLC25A12/GPD1/PPARGC1A/PRKAA2/ACTN3
GOBP_GLYCOPROTEIN_METABOLIC_PROCESS	GOBP_GLYCOPROTEIN_METABOLIC_PROCESS	352	0.29226	1.38803	0.00371719	0.0238732	0.0179774	5261	tags=41%, list=30%, signal=29%	GLCE/COL11A1/NDST4/DSEL/PLOD2/GALNT7/ITM2A/DPY19L3/ATP7A/EXT1/B3GALNT1/TUSC3/GXYLT2/SRD5A3/HS3ST4/BGN/B3GALT6/TMTC3/SULF1/HS2ST1/TET2/HIF1A/AGA/GALNT14/DPY19L4/PGM3/CHSY1/AGO2/SLC2A10/BACE2/PLOD3/IGF1/ALG14/FKTN/GALNT11/ALG8/NDST3/ST6GAL2/EXT2/ST8SIA1/DPAGT1/PTX3/SERP1/GXYLT1/ALG9/ALG6/CYTL1/COG7/SOAT1/FBXO17/TRIM13/EXTL2/UGGT2/OSTC/POGLUT1/MAN2A1/PMM1/MAN2B1/UBE2J1/MGAT2/MMP12/COG3/RPN2/NPC1/GUS…
GOMF_VOLTAGE_GATED_CALCIUM_CHANNEL_ACTIVITY	GOMF_VOLTAGE_GATED_CALCIUM_CHANNEL_ACTIVITY	40	-0.499578	-1.69346	0.00372872	0.0239185	0.0180114	3247	tags=40%, list=18%, signal=33%	CACNG7/CACNG2/CATSPER1/NCS1/HTR1B/CACNG4/TMC2/CACNA1F/CACNB4/CACNA2D3/CACNG6/CACNA2D1/CACNB1/CACNG1/RYR1/CACNA1S
GOMF_OXIDOREDUCTASE_ACTIVITY_ACTING_ON_THE_CH_CH_GROUP_OF_DONORS	GOMF_OXIDOREDUCTASE_ACTIVITY_ACTING_ON_THE_CH_CH_GROUP_OF_DONORS	58	-0.462327	-1.70215	0.00374475	0.0239925	0.0180672	4141	tags=43%, list=24%, signal=33%	PTGES2/SRD5A2/ACADVL/ACAD8/RETSAT/MECR/BLVRA/ZADH2/SDHC/SDHD/SDHA/CYP2S1/BLVRB/PTGR2/AKR1C3/AKR1C1/SDHB/ACADM/CRAT/ACADL/ACOX2/DHCR24/ACADS/ACADSB/TECRL
GOMF_PROTEIN_PHOSPHATASE_1_BINDING	GOMF_PROTEIN_PHOSPHATASE_1_BINDING	27	-0.595329	-1.86372	0.0037971	0.0242987	0.0182978	1186	tags=22%, list=7%, signal=21%	PPP1R16A/PPP1R3B/SH3RF2/SMTNL2/PPP1R3C/PPP1R3A
GOBP_CELLULAR_LIPID_CATABOLIC_PROCESS	GOBP_CELLULAR_LIPID_CATABOLIC_PROCESS	204	-0.333283	-1.49197	0.00380763	0.0243369	0.0183265	3038	tags=31%, list=17%, signal=26%	FGF21/ENPP7/CPS1/PRDX6/PLBD1/FAAH/GBA2/ECH1/GDE1/APOC3/HADHB/PNPLA2/GDPD3/NUDT7/AUH/LCT/ABCD2/MT3/SMPDL3A/AIG1/MCEE/SIRT2/AKR1C3/APOC2/CPT2/APOA4/APOA5/PLA2G4F/ADTRP/PEX5/MFSD2A/SMPDL3B/PLA2G4C/ABHD1/PNPLA4/NEU3/ACAA2/GPIHBP1/HADH/SORL1/ACADM/CRAT/APOB/ECHDC2/PLCB1/MGST2/ECI1/PPARA/ETFA/ACADL/MLYCD/ECI2/ACAT1/ACOX2/ETFDH/ACADS/LPL/LPIN1/ADIPOQ/MGLL/AKR1B10/BCO2/PHYH
GOBP_CELL_COMMUNICATION_BY_ELECTRICAL_COUPLING	GOBP_CELL_COMMUNICATION_BY_ELECTRICAL_COUPLING	30	-0.573415	-1.83048	0.00383068	0.024455	0.0184154	853	tags=30%, list=5%, signal=29%	PDE4D/ATP1B2/CAMK2D/ANK3/ATP1B1/HRC/CASQ2/ATP1A2/TRDN
GOBP_MONOSACCHARIDE_CATABOLIC_PROCESS	GOBP_MONOSACCHARIDE_CATABOLIC_PROCESS	42	-0.509944	-1.75622	0.00383887	0.0244686	0.0184257	2969	tags=43%, list=17%, signal=36%	ALDOB/FUT1/FUT7/GLYCTK/GCK/FUT5/HK2/FUT6/TKTL1/TPI1/FUT2/RBKS/PFKFB2/PFKM/SLC25A12/ACTN3/ENO3/PGAM2
GOBP_REGULATION_OF_CYCLIN_DEPENDENT_PROTEIN_KINASE_ACTIVITY	GOBP_REGULATION_OF_CYCLIN_DEPENDENT_PROTEIN_KINASE_ACTIVITY	93	0.402037	1.59105	0.00384199	0.0244686	0.0184257	4062	tags=37%, list=23%, signal=28%	CCND1/CKS2/CCNB1/CCNA2/CDKN3/CDC6/PLK1/CCND2/CKS1B/CASP3/PSRC1/GTF2H1/CCNL1/CCNB2/CCNT2/CCNE2/BLM/MEN1/HERC5/CDKN2A/ADAM17/PKD2/CDK5RAP3/TNFAIP3/IPO5/CCNG2/LATS1/CDC25A/CCNT1/CCNJ/PSMD10/DIRAS3/CCNA1/ACTB
GOBP_REGULATION_OF_RNA_SPLICING	GOBP_REGULATION_OF_RNA_SPLICING	160	0.348275	1.49383	0.00396307	0.0252097	0.0189838	4838	tags=49%, list=27%, signal=36%	RBM11/RBM12B/FAM172A/SRSF7/ZNF326/RBM12/FMR1/RBM10/NSRP1/TIA1/RBM3/CCNL1/TRRAP/CWC22/TRA2A/RAVER2/NPM1/CCNL2/HNRNPA1/TRA2B/CLK4/SRSF10/SRPK2/RBM25/YTHDC1/SRSF12/PTBP3/SUPT20H/METTL4/SF3B4/SETX/HNRNPLL/REST/KAT2A/RBM5/RBM39/NCBP1/SRSF3/HNRNPU/SUPT7L/DDX17/STH/CLK2/CLK1/PTBP2/POLR2A/SUPT3H/DDX5/HNRNPH3/SON/CDK12/HNRNPK/RBM42/FUS/KHDRBS1/RBM7/SRSF6/CELF5/SF3B5/PRMT5/USP22/SRSF1/SLC38A2/PUF60/SRSF4/S…
GOBP_REGULATION_OF_INNATE_IMMUNE_RESPONSE	GOBP_REGULATION_OF_INNATE_IMMUNE_RESPONSE	217	0.32087	1.44896	0.00399736	0.0253975	0.0191252	4536	tags=32%, list=26%, signal=24%	NMI/WNT5A/IFI16/PTPN22/MATR3/RNF135/FYN/OAS1/APPL2/DHX9/TRIM6/PAK3/NR1H3/ADAR/MED1/METTL3/PRKDC/USP18/PYCARD/CASP6/OAS3/LRP8/PTPN2/IRF3/ISG15/RPS19/POLR3C/PLSCR1/APOE/COCH/PAK2/SIN3A/CASP8/MMP12/TRIM5/KLRC3/XRCC5/NONO/PSPC1/TNFAIP3/TYROBP/HMGB2/HMGB1/SFPQ/TTLL12/POLR3B/HSP90AA1/MAP3K7/CADM1/LYN/USP27X/FADD/BIRC3/IFI35/POLR3G/SPI1/GRN/HLA-A/MICA/CFH/TRIM56/KLRC4/RASGRP1/SAMHD1/CLEC7A/HLA-B/YTHDF2/…
GOBP_REGULATION_OF_FATTY_ACID_METABOLIC_PROCESS	GOBP_REGULATION_OF_FATTY_ACID_METABOLIC_PROCESS	81	-0.425057	-1.67418	0.00402214	0.0255246	0.0192209	1710	tags=27%, list=10%, signal=25%	APOC2/APOA4/APOA5/SNCA/MFSD2A/INS/WDTC1/CEACAM1/MLXIPL/MID1IP1/SLC45A3/PDK2/PPARA/ACADL/MLYCD/NR4A3/FMO2/ADIPOQ/RGN/PPARGC1A/PDK4/FABP3
GOBP_KERATINIZATION	GOBP_KERATINIZATION	55	-0.486652	-1.78028	0.00405704	0.0257155	0.0193646	3172	tags=42%, list=18%, signal=34%	KRT4/SPRR1A/CERS3/KRT74/TGM3/SPRR2B/EVPL/CDSN/KRT76/KRT83/KRT6B/SPRR2G/LCE3D/SFN/KRT1/KRT5/KRT2/IVL/LCE1E/SPRR4/KRT75/PPL/SPRR3
GOCC_INTERMEDIATE_FILAMENT	GOCC_INTERMEDIATE_FILAMENT	127	-0.366452	-1.54829	0.00411941	0.0260799	0.019639	3257	tags=29%, list=18%, signal=24%	KRT13/KRT4/PKP2/KRT74/KRTAP11-1/EVPL/NES/KRTAP7-1/KRT76/KRT38/KRTAP4-9/KRT83/KRTAP13-1/KRT9/KRTAP2-1/KRTAP3-1/KRT6B/DST/KRTAP4-2/KRTAP10-11/KRT1/KRTAP4-12/KRTAP9-4/KRTAP17-1/KRT5/GFAP/KRT2/KRT31/KRT75/KRTAP1-5/PPL/CLIP1/LMNTD1/RTN2/SYNC/DES/SYNM
GOBP_WATER_TRANSPORT	GOBP_WATER_TRANSPORT	23	-0.607084	-1.80157	0.00414463	0.0261846	0.0197179	3838	tags=57%, list=22%, signal=44%	AQP6/INPP5K/PDZD3/MLLT6/AQP1/AQP5/SLC4A11/AQP9/AQP3/UPK3A/SLC14A1/SLC5A1/AQP4
GOBP_FATTY_ACID_BETA_OXIDATION	GOBP_FATTY_ACID_BETA_OXIDATION	70	-0.449041	-1.72426	0.00414577	0.0261846	0.0197179	2737	tags=33%, list=16%, signal=28%	ECH1/HADHB/AUH/ABCD2/CPT2/PEX5/MFSD2A/ACAA2/HADH/ACADM/CRAT/ECHDC2/ECI1/PPARA/ETFA/ACADL/MLYCD/ECI2/ACAT1/ACOX2/ETFDH/ACADS/ADIPOQ
GOBP_NEGATIVE_REGULATION_OF_CANONICAL_WNT_SIGNALING_PATHWAY	GOBP_NEGATIVE_REGULATION_OF_CANONICAL_WNT_SIGNALING_PATHWAY	126	0.372385	1.55832	0.0041656	0.0262788	0.0197888	3356	tags=29%, list=19%, signal=23%	DKK2/AMER2/WNT5A/SNAI2/MLLT3/SFRP2/CTHRC1/IGFBP2/FZD1/TLE3/SHISA6/TPBG/HDAC1/INVS/ISL1/CHD8/STK3/CAV1/STK4/IGFBP4/FZD6/TLE2/CCDC88C/APOE/MDK/FRZB/EGR1/NPHP4/SFRP4/DACT1/MAD2L2/ZNRF3/SOX2/NPHP3/LATS1/DRAXIN
GOMF_STRUCTURAL_CONSTITUENT_OF_NUCLEAR_PORE	GOMF_STRUCTURAL_CONSTITUENT_OF_NUCLEAR_PORE	23	0.595684	1.75046	0.00420693	0.0265081	0.0199616	3354	tags=61%, list=19%, signal=49%	NUP35/NUP85/NDC1/TPR/NUP205/NUP155/NUP107/NUP133/NUP54/UPF3B/NUP160/NUP153/POM121C/NUP93
GOBP_MYOBLAST_DIFFERENTIATION	GOBP_MYOBLAST_DIFFERENTIATION	108	-0.396437	-1.62961	0.00422688	0.0266024	0.0200325	2017	tags=21%, list=11%, signal=19%	PITX1/BMP4/MYF5/WNT10B/SMARCA2/ACTL6B/IFRD1/MYOD1/MYOG/FGF6/PLCB1/PLG/HIF1AN/MAPK12/NMRK2/MEF2C/CAPN3/ANKRD2/TMEM182/MYF6/SMYD1/KLHL41/RBM24
GOBP_REGULATION_OF_SKELETAL_MUSCLE_TISSUE_DEVELOPMENT	GOBP_REGULATION_OF_SKELETAL_MUSCLE_TISSUE_DEVELOPMENT	24	-0.603283	-1.81824	0.00427332	0.0268314	0.020205	2159	tags=46%, list=12%, signal=40%	BCL2/MYF5/WNT10B/MYOD1/MYOG/YBX3/FLOT1/MEF2C/ACTN3/MYF6/LMOD3
GOBP_GLUTAMINE_FAMILY_AMINO_ACID_CATABOLIC_PROCESS	GOBP_GLUTAMINE_FAMILY_AMINO_ACID_CATABOLIC_PROCESS	24	-0.602483	-1.81583	0.00427332	0.0268314	0.020205	4309	tags=58%, list=24%, signal=44%	DDAH1/ASRGL1/GLUD1/GAD2/ARG1/FAH/NOS1/ALDH4A1/PRODH2/GOT2/GLUL/DAO/GOT1/ADHFE1
GOBP_SEROTONIN_RECEPTOR_SIGNALING_PATHWAY	GOBP_SEROTONIN_RECEPTOR_SIGNALING_PATHWAY	29	-0.577687	-1.83282	0.00428542	0.0268758	0.0202384	3480	tags=55%, list=20%, signal=44%	HTR6/HTR1A/CHRM4/HTR1D/HTR3B/HTR3A/CHRM1/HRH3/HTR3C/HTR1B/HTR1E/CHRM5/CHRM2/HTR5A/OR10H3/HRH2
GOBP_SUBSTRATE_DEPENDENT_CELL_MIGRATION	GOBP_SUBSTRATE_DEPENDENT_CELL_MIGRATION	24	0.580588	1.72433	0.00430065	0.0269396	0.0202865	3825	tags=46%, list=22%, signal=36%	SNAI2/FN1/ROBO1/SLIT2/STK4/STON1/PTPRC/ITGA2/NCK1/CSPG4/SDCBP
GOBP_OSTEOBLAST_DIFFERENTIATION	GOBP_OSTEOBLAST_DIFFERENTIATION	209	0.323041	1.44744	0.00434703	0.0271982	0.0204812	3338	tags=27%, list=19%, signal=22%	TNFAIP6/SOX11/TWIST1/SPP1/SUCO/SNAI2/FBXO5/GDF10/VCAN/SFRP2/BAMBI/CTHRC1/IFT80/TRPM4/DDR2/TNC/FZD1/LOX/COL1A1/JUNB/ID4/TMEM119/TWSG1/DHX9/CYP24A1/CLIC1/IGF1/FIGNL1/SKI/ADAR/CBFB/IBSP/FBL/MEN1/SOX8/ID3/LEF1/PTK2/PTCH1/SATB2/DNAJC13/RORB/RASSF2/REST/SND1/CLTC/HNRNPU/LRP5L/DDX21/LRRC17/AREG/SOX2/ALPL/PENK/BMPR2/JAG1
GOBP_NEGATIVE_REGULATION_OF_TYPE_I_INTERFERON_MEDIATED_SIGNALING_PATHWAY	GOBP_NEGATIVE_REGULATION_OF_TYPE_I_INTERFERON_MEDIATED_SIGNALING_PATHWAY	18	0.647184	1.79187	0.00437941	0.0273687	0.0206096	4429	tags=61%, list=25%, signal=46%	OAS1/ADAR/METTL3/USP18/OAS3/PTPN2/ISG15/MMP12/TTLL12/SAMHD1/YTHDF2
GOCC_CLEAVAGE_FURROW	GOCC_CLEAVAGE_FURROW	48	0.478656	1.67599	0.00438758	0.0273877	0.0206239	2638	tags=31%, list=15%, signal=27%	HMCN1/RACGAP1/MYH10/MASTL/CEP55/ECT2/PKN2/PLK4/SSH1/KATNBL1/MEN1/LIMA1/MYLK/WDR73/RALA
GOBP_RESPONSE_TO_MECHANICAL_STIMULUS	GOBP_RESPONSE_TO_MECHANICAL_STIMULUS	195	-0.331563	-1.47309	0.0044167	0.0275052	0.0207124	2167	tags=19%, list=12%, signal=17%	MAP3K14/TMC2/GSN/TXNIP/IHH/DAG1/TIFAB/GDF5/AQP1/IL13/KCNA5/TMEM120A/MPO/BDKRB1/HPN/KRT5/SLC2A1/CSF1/NPPA/MAG/PDZD7/CXCL12/USP53/PPL/BAG3/ENDOG/KCNJ2/DMD/ANKRD23/CAV3/ANKRD1/AGT/TCAP/TTN/CSRP3/ACTA1/ATP1A2
GOBP_LIPID_LOCALIZATION	GOBP_LIPID_LOCALIZATION	423	-0.285371	-1.38824	0.0044167	0.0275052	0.0207124	2791	tags=23%, list=16%, signal=20%	CIDEC/SYT7/ANO6/ABCG8/AVPR1B/APOC3/POMC/MTTP/CIDEA/STAT5B/PNPLA2/PLIN2/LPCAT3/EEPD1/CYP8B1/PTGES/SLC22A9/C3/TSPO2/KCNN4/RBP5/TEX2/STARD5/ABCD2/SLCO2A1/RXRA/SLC51A/CPTP/SLCO1A2/ANO7/ABCG4/SPNS2/ACSL3/ABCA8/MAP2K6/APOC2/CPT2/SSTR4/PLA2G2D/ACSL5/APOA4/APOA5/PLA2G4F/AKR1C1/FBXW7/VPS13A/NRIP1/AQP9/NKX3-1/FITM2/MFSD2A/PLA2G4C/APOL1/FABP2/APOO/OSBPL11/DENND5B/SLC2A1/OXT/RBP2/GULP1/PLA2G2A/SLC4A1/APOL3/P…
GOBP_OLIGOSACCHARIDE_LIPID_INTERMEDIATE_BIOSYNTHETIC_PROCESS	GOBP_OLIGOSACCHARIDE_LIPID_INTERMEDIATE_BIOSYNTHETIC_PROCESS	16	0.655634	1.76789	0.00449018	0.0279302	0.0210324	4176	tags=69%, list=24%, signal=52%	SRD5A3/ALG14/ALG8/DPAGT1/ALG9/ALG6/ALG1/ALG12/NUS1/RFT1/ALG2
GOBP_HISTONE_MRNA_METABOLIC_PROCESS	GOBP_HISTONE_MRNA_METABOLIC_PROCESS	19	0.622479	1.74659	0.00456838	0.0283835	0.0213738	2815	tags=58%, list=16%, signal=49%	CPSF3/ERI1/SSB/EXOSC4/SLBP/NCBP2/EXOSC10/DCP2/ATM/XRN1/NCBP1
GOCC_INTRINSIC_COMPONENT_OF_MITOCHONDRIAL_MEMBRANE	GOCC_INTRINSIC_COMPONENT_OF_MITOCHONDRIAL_MEMBRANE	78	-0.425481	-1.66599	0.00463934	0.0287909	0.0216805	2829	tags=33%, list=16%, signal=28%	HSPA9/SMDT1/SAMM50/TMEM70/AFG3L2/SMIM4/SLC8B1/FUNDC2/TIMM17B/TMEM11/COA3/SLC22A14/MCU/GHITM/APOOL/APOO/CHCHD3/MFN2/PINK1/DMPK/MPC1/CHCHD10/MPC2/ETFDH/TIMM23B/SLC25A4
GOBP_POLYSACCHARIDE_CATABOLIC_PROCESS	GOBP_POLYSACCHARIDE_CATABOLIC_PROCESS	19	-0.651032	-1.80427	0.00467857	0.0290006	0.0218385	1525	tags=42%, list=9%, signal=39%	PYGB/STBD1/GABARAPL1/INS/PPP1R3B/PFKM/AGL/PYGM
GOMF_WNT_PROTEIN_BINDING	GOMF_WNT_PROTEIN_BINDING	29	0.571833	1.77606	0.00470787	0.0291484	0.0219498	2811	tags=38%, list=16%, signal=32%	APCDD1/SFRP2/CTHRC1/FZD1/FZD2/FZD6/WLS/FRZB/SFRP4/FZD3/ROR1
GOBP_REGULATION_OF_CAMP_MEDIATED_SIGNALING	GOBP_REGULATION_OF_CAMP_MEDIATED_SIGNALING	29	-0.571121	-1.81199	0.0047572	0.0293609	0.0221098	3618	tags=45%, list=21%, signal=36%	CDC34/APLNR/GIPR/POMC/GIP/PDE11A/UBE2B/SCT/ADCYAP1R1/GPR62/INSL3/PDE4D/RNF157
GOBP_POSITIVE_REGULATION_OF_VOLTAGE_GATED_POTASSIUM_CHANNEL_ACTIVITY	GOBP_POSITIVE_REGULATION_OF_VOLTAGE_GATED_POTASSIUM_CHANNEL_ACTIVITY	16	-0.678759	-1.80019	0.00476732	0.0293609	0.0221098	4558	tags=69%, list=26%, signal=51%	TREM2/LRRC55/KCNIP2/LRRC38/KCNA1/RNF207/ABCC8/LRRC52/AMIGO1/NPPA/AKAP6
GOBP_SODIUM_ION_EXPORT_ACROSS_PLASMA_MEMBRANE	GOBP_SODIUM_ION_EXPORT_ACROSS_PLASMA_MEMBRANE	15	-0.68095	-1.76875	0.00476971	0.0293609	0.0221098	1201	tags=47%, list=7%, signal=44%	ATP12A/NPPA/ATP1B2/SLC4A4/ATP1B1/FXYD1/ATP1A2
GOMF_DOUBLE_STRANDED_RNA_BINDING	GOMF_DOUBLE_STRANDED_RNA_BINDING	74	0.4284	1.63369	0.00475969	0.0293609	0.0221098	4630	tags=49%, list=26%, signal=36%	STRBP/AGO3/OAS1/DHX33/DHX9/AGO2/VIM/DDX60/APTX/ADAR/DROSHA/ILF2/RC3H2/OAS3/DHX36/EIF2AK2/HSPD1/MTDH/DHX15/ILF3/DDX60L/CLTC/TUBA1B/HNRNPU/DDX21/DICER1/DHX30/DDX58/TARBP2/ELAVL1/MSN/IFIH1/SLC3A2/ZFR2/TUBB4B/ZNF346
GOBP_NUCLEOSIDE_TRIPHOSPHATE_BIOSYNTHETIC_PROCESS	GOBP_NUCLEOSIDE_TRIPHOSPHATE_BIOSYNTHETIC_PROCESS	90	-0.407758	-1.62925	0.00475125	0.0293609	0.0221098	4598	tags=52%, list=26%, signal=39%	NDUFA10/TREM2/NDUFA6/NDUFA9/NME7/NDUFA12/NDUFB1/NDUFA8/FLCN/UCKL1/NDUFS2/NDUFA7/NDUFB9/NDUFAB1/NDUFA1/NDUFS4/NDUFB6/NDUFB3/AK5/NDUFV1/NME6/NDUFB7/SDHC/NDUFB2/NDUFS3/SDHD/ALDOA/NDUFA5/SDHA/NDUFA2/NME9/NDUFB10/NDUFV2/NDUFC1/NDUFV3/AK8/LDHC/SDHB/PKLR/NDUFS7/NDUFB4/PINK1/PPARA/NDUFS1/AK1/SLC25A12/PPARGC1A
GOBP_C4_DICARBOXYLATE_TRANSPORT	GOBP_C4_DICARBOXYLATE_TRANSPORT	28	-0.564178	-1.78071	0.00478503	0.0294213	0.0221553	1184	tags=29%, list=7%, signal=27%	SLC25A11/SLC25A30/GFAP/SLC16A1/SLC25A18/SLC13A5/SLC12A2/SLC25A12
GOBP_NOTOCHORD_DEVELOPMENT	GOBP_NOTOCHORD_DEVELOPMENT	17	0.645464	1.75797	0.00486569	0.0298828	0.0225028	2305	tags=35%, list=13%, signal=31%	WNT5A/STIL/ID3/EFNA1/PPP1R35/TEAD2
GOBP_ARACHIDONIC_ACID_METABOLIC_PROCESS	GOBP_ARACHIDONIC_ACID_METABOLIC_PROCESS	51	-0.478272	-1.7111	0.00493003	0.0302432	0.0227742	3227	tags=43%, list=18%, signal=35%	CYP4A11/CYP4F3/FAAH/CYP4F12/FAAH2/ALOX15B/PTGS1/CYP4F11/CYP2S1/AKR1C3/PTGDS/CYP2C19/PLA2G4C/CYP2C18/CYP2C9/CYP1A2/CYP2A13/CYP2A6/CYP4F2/CYP1A1/CYP2J2/MGLL
GOCC_H4_H2A_HISTONE_ACETYLTRANSFERASE_COMPLEX	GOCC_H4_H2A_HISTONE_ACETYLTRANSFERASE_COMPLEX	24	0.576972	1.71359	0.0049404	0.030272	0.0227959	3490	tags=46%, list=20%, signal=37%	MLLT3/RUVBL1/ACTL6A/MBTD1/TRRAP/YEATS4/BRD8/MORF4L2/ING3/EPC2/EP400
GOBP_EXTERNAL_ENCAPSULATING_STRUCTURE_ORGANIZATION	GOBP_EXTERNAL_ENCAPSULATING_STRUCTURE_ORGANIZATION	297	0.303035	1.41588	0.00494925	0.0302915	0.0228105	2942	tags=23%, list=17%, signal=20%	HMCN1/POSTN/COL5A2/LAMB1/COL11A1/COMP/SFRP2/MMP9/ATP7A/EXT1/NTNG1/COL1A2/PXDN/FSCN1/COL5A1/DDR2/LOX/COL1A1/OLFML2B/PHLDB2/SULF1/COL3A1/MMP13/COL8A1/SERPINH1/CTSK/LUM/COL12A1/CAPG/MFAP4/LOXL1/NID2/SLC2A10/CAV2/EMILIN1/PLOD3/TGFB1/CPB2/COL10A1/COL4A2/ABI3BP/PTX3/IBSP/CYP1B1/CAV1/AEBP1/ADAM10/COL4A1/COL16A1/MMP1/ANTXR1/MATN3/MPV17/EFEMP2/PRDX4/PAPLN/ANXA2/GPM6B/ADAMTS2/EGFL6/MMP12/VPS33B/APLP1/FAP/A…
GOBP_POSITIVE_REGULATION_OF_SODIUM_ION_TRANSMEMBRANE_TRANSPORT	GOBP_POSITIVE_REGULATION_OF_SODIUM_ION_TRANSMEMBRANE_TRANSPORT	21	-0.619245	-1.77091	0.00505718	0.0309166	0.0232813	1908	tags=38%, list=11%, signal=34%	NOS1/WNK2/CHP1/ATP1B2/DMD/ANK3/ATP1B1/FXYD1
GOBP_MONOVALENT_INORGANIC_CATION_HOMEOSTASIS	GOBP_MONOVALENT_INORGANIC_CATION_HOMEOSTASIS	150	-0.354515	-1.54203	0.00506759	0.0309447	0.0233025	3347	tags=32%, list=19%, signal=26%	SLC9A3/ATP6V0D2/ATP4A/CYP4A11/SLC9A9/SLC12A4/ATP4B/CYP4F12/ATP6V0A1/MLLT6/SLC11A1/RHAG/ADORA1/AVPR1B/KCNJ10/CYP11B2/ATP6V0A4/RHBG/CCKBR/UMOD/BCL2/SLC4A8/MAFG/NOX1/KCNA5/CA7/SLC9A2/ATP12A/OXT/SLC4A1/CHP1/CYP4F2/KCNMA1/UPK3A/SCN7A/PDK2/SCNN1A/ATP1B2/SLC4A4/SPX/SLC12A2/AGTR1/KCNJ2/CA2/ATP1B1/AGT/PDK4/ATP1A2
GOBP_CELL_CELL_SIGNALING_BY_WNT	GOBP_CELL_CELL_SIGNALING_BY_WNT	421	0.277779	1.33983	0.00509319	0.0310655	0.0233934	2944	tags=22%, list=17%, signal=18%	DKK2/CCND1/AMER2/DCDC2/ASPM/WNT5A/APCDD1/EDNRA/SPIN1/SNAI2/ZEB2/MLLT3/SFRP2/EXT1/BAMBI/CTHRC1/RUVBL1/IFT80/TRPM4/IGFBP2/USP8/FZD1/COL1A1/HMGXB4/TLE3/SULF1/IFT20/CSNK1G3/VANGL2/DLX3/SHISA6/DEPDC1B/TPBG/ZBTB33/RNF138/LEO1/HDAC1/INVS/SMARCA4/FZD2/ISL1/TNKS/GPC6/TGFB1/SKI/CHD8/CDK14/SOX4/STK3/SMURF2/RNF213/CAV1/VGLL4/C12orf43/STK4/IGFBP4/FZD6/TBL1X/LEF1/PTK7/MED12/VANGL1/WLS/CTR9/ATP6AP2/TLE2/CCDC88C…
GOBP_REGULATION_OF_PROTEIN_CONTAINING_COMPLEX_DISASSEMBLY	GOBP_REGULATION_OF_PROTEIN_CONTAINING_COMPLEX_DISASSEMBLY	110	-0.394929	-1.62757	0.00511249	0.0311476	0.0234553	1207	tags=16%, list=7%, signal=15%	CAPZA2/FLII/MAP6D1/ADD2/MID1IP1/DMTN/FYCO1/SPTB/ADRB2/ACTN2/LMOD1/SVIL/TRIM54/CFL2/TMOD1/SLN/LMOD3/LMOD2
GOBP_REGULATION_OF_SPINDLE_ASSEMBLY	GOBP_REGULATION_OF_SPINDLE_ASSEMBLY	29	0.569429	1.76859	0.00512635	0.0311965	0.023492	3447	tags=48%, list=20%, signal=39%	KIF15/STIL/PLK1/SPAG5/TPR/VPS4B/CENPJ/SASS6/CEP97/HNRNPU/CCSAP/CHMP5/NUMA1/RNF4
GOBP_MICROTUBULE_ANCHORING	GOBP_MICROTUBULE_ANCHORING	23	0.589262	1.73159	0.00514179	0.0312548	0.023536	2640	tags=35%, list=15%, signal=30%	KIF3A/CEP19/CEP57/HOOK3/NIN/GCC2/BICD1/NINL
GOBP_IN_UTERO_EMBRYONIC_DEVELOPMENT	GOBP_IN_UTERO_EMBRYONIC_DEVELOPMENT	371	0.28047	1.34295	0.00515301	0.0312874	0.0235605	3339	tags=26%, list=19%, signal=22%	TWIST1/RRM2/CCNB1/GINS1/RBBP8/EDNRA/WDR19/STIL/ATP7A/PALB2/TP53/MSH2/MIB1/C5/ACTL6A/CHEK1/PHF6/NCAPG2/JUNB/FLVCR1/NBN/MATR3/STMN3/THOC2/COL3A1/HIF1A/NEK2/NSRP1/GINS4/BCOR/PLK4/RPGRIP1L/CCNB2/DBN1/PLOD3/IGF1/NASP/SH3PXD2A/CHD8/MED1/TRIM28/STK3/LPAR6/LIG4/ALS2/VPS54/PSPH/CNOT3/ADAM10/STK4/PNLDC1/NPAT/SOX8/ESRRB/BRCA2/TMEM100/LEF1/VASH1/BPTF/PTCH1/SKIL/CTR9/SLC34A2/YTHDC1/ATF2/TMEM231/SEC24D/SIN3A/M…
GOBP_NEGATIVE_REGULATION_OF_PROTEIN_IMPORT_INTO_NUCLEUS	GOBP_NEGATIVE_REGULATION_OF_PROTEIN_IMPORT_INTO_NUCLEUS	15	-0.678805	-1.76318	0.00517051	0.031358	0.0236137	1309	tags=33%, list=7%, signal=31%	ANGPT1/CHP1/APOD/CD36/PKIA
GOMF_EPHRIN_RECEPTOR_BINDING	GOMF_EPHRIN_RECEPTOR_BINDING	29	0.569247	1.76803	0.00519609	0.031406	0.0236498	4288	tags=52%, list=24%, signal=39%	EPHA4/EFNA4/FYN/SHC1/SIPA1L1/CDK5/CHN1/EFNA1/EFNB2/NCK1/ABL1/LYN/SDCBP/EFNA3/EFNB1
GOBP_REGULATION_OF_TYPE_I_INTERFERON_MEDIATED_SIGNALING_PATHWAY	GOBP_REGULATION_OF_TYPE_I_INTERFERON_MEDIATED_SIGNALING_PATHWAY	38	0.514201	1.71504	0.00519609	0.031406	0.0236498	4429	tags=45%, list=25%, signal=34%	WNT5A/OAS1/TRIM6/ADAR/METTL3/USP18/OAS3/PTPN2/IRF3/ISG15/MMP12/TTLL12/USP27X/FADD/TRIM56/SAMHD1/YTHDF2
GOBP_ORGANIC_ACID_TRANSMEMBRANE_TRANSPORT	GOBP_ORGANIC_ACID_TRANSMEMBRANE_TRANSPORT	144	-0.360794	-1.55201	0.00519588	0.031406	0.0236498	2873	tags=26%, list=16%, signal=22%	ARG1/SLC6A19/SLC11A1/SLC6A5/SLC43A2/KCNJ10/TSPO2/SLC7A6/ABCD2/SLC16A7/SLC36A1/CPT2/ACSL5/SLC6A1/SLC46A1/SLC7A9/SLC25A11/SLC2A1/SLC25A30/GFAP/PER2/SLC22A2/SLC16A1/SLC25A18/SLC25A20/SLC16A10/MPC1/SLC13A5/MPC2/SLC38A3/SLC25A12/SLC7A2/CD36/SLC47A1/ACSL1/AGT/ATP1A2
GOBP_POSITIVE_REGULATION_OF_TRANSCRIPTION_REGULATORY_REGION_DNA_BINDING	GOBP_POSITIVE_REGULATION_OF_TRANSCRIPTION_REGULATORY_REGION_DNA_BINDING	23	0.587827	1.72737	0.0052137	0.0314768	0.0237031	1256	tags=22%, list=7%, signal=20%	TWIST1/POU4F2/TRIM6/IGF1/TGFB1
GOBP_ANTIMICROBIAL_HUMORAL_RESPONSE	GOBP_ANTIMICROBIAL_HUMORAL_RESPONSE	102	-0.388927	-1.58497	0.00522804	0.0315278	0.0237415	4634	tags=39%, list=26%, signal=29%	GALP/RNASE2/REG3A/SPINK5/CST9L/S100A9/WFDC3/KLK7/DEFA4/WFDC11/SLPI/REG3G/PI3/PRTN3/SLC11A1/PGLYRP1/CAMP/PRSS3/FGB/REG1A/RNASE3/PF4/DEFA6/ANG/COLEC11/PGC/LGALS4/F2/WFDC12/DEFB118/PGLYRP4/PPBP/CTSG/LTF/KLK3/DMBT1/FGA/BPIFA1/HRG/CXCL14
GOCC_TRANSCRIPTION_REGULATOR_COMPLEX	GOCC_TRANSCRIPTION_REGULATOR_COMPLEX	472	0.270332	1.3237	0.00523896	0.031558	0.0237642	4239	tags=30%, list=24%, signal=23%	CCND1/BDP1/TAF1B/POU4F2/RBBP8/TAF1D/CHD3/MYC/TP53/IVNS1ABP/LDB2/ARID4A/BEX1/GTF3C3/SNAPC1/GTF2E2/TLE3/MEIS1/CBX5/JUNB/HIF1A/RUNX3/TAF1A/E2F5/POU3F2/GTF2H1/HDAC1/ASCC3/TRRAP/TRERF1/FOS/RLIM/TCF12/HCLS1/STAT6/NR1H3/CDK4/TAF9B/SKI/NFYA/ERCC3/SMAD9/CBFB/CBX3/MED1/PRKDC/RFXAP/TRIM28/DDX20/ZNF224/SOX4/AJUBA/ADNP/DEPDC1/HOXB13/RFXANK/MED23/MED29/MED17/TAF2/RCOR1/GTF2H3/HOXC9/MEN1/SOX8/HDAC2/TBL1X/CREB1/…
GOBP_REGULATION_OF_PROTEIN_UBIQUITINATION	GOBP_REGULATION_OF_PROTEIN_UBIQUITINATION	181	0.338077	1.47677	0.00529569	0.0318637	0.0239945	3861	tags=33%, list=22%, signal=26%	BUB1B/NMI/CDC20/UBE2S/FBXO5/PTPN22/MASTL/IVNS1ABP/PLK1/MAD2L1/SKP2/UBE2C/FANCI/FYN/PTTG1IP/DNAJA1/PRMT3/PAXIP1/SOX4/RIPK2/TOPORS/CAV1/FBXO4/GLMN/NPM1/CDK5/FANCM/MTBP/ISG15/TSPYL5/CRY1/CBLB/PHF23/RPL11/MAD2L2/CDK5RAP3/RPS3/RPS7/ABL1/BCL10/TNFAIP3/UBR5/VPS28/CAMLG/ARRDC3/LAPTM5/SASH1/TSPO/HSP90AA1/TRIM44/BIRC3/RNF111/BUB3/OGT/UFL1/PSMD10/BAG5/PPIA/MYCBP2
GOCC_CELL_DIVISION_SITE	GOCC_CELL_DIVISION_SITE	55	0.470558	1.6957	0.00530541	0.0318862	0.0240115	2638	tags=29%, list=15%, signal=25%	HMCN1/RACGAP1/ANLN/MYH10/MASTL/CEP55/ECT2/PKN2/PLK4/SSH1/KATNBL1/MEN1/LIMA1/MYLK/WDR73/RALA
GOBP_REGULATION_OF_POSTSYNAPTIC_MEMBRANE_POTENTIAL	GOBP_REGULATION_OF_POSTSYNAPTIC_MEMBRANE_POTENTIAL	135	-0.369943	-1.57376	0.00531848	0.0319288	0.0240435	3670	tags=38%, list=21%, signal=30%	GABRG3/GHRL/P2RX1/GABRG1/CHRNG/S1PR2/KCNA1/P2RX6/DVL1/HTR3B/GABRG2/CHRNB2/GRIK5/MPP2/HTR3A/STX1B/GRIN2B/GLRA2/ADORA1/CHRM1/NLGN3/HTR3C/MAPK8IP2/GABRR2/GRID1/GRIN3A/GABRA4/GSK3A/WNT7A/DLG4/GABRA6/ZACN/CHRNA1/SNCA/IGSF11/CHRNA2/SLC29A1/GRIN1/SEZ6/CBLN1/GRID2/CHRNA3/DMPK/RELN/P2RX5/GABRA3/ADRB2/SLC8A3/TMEM108/CHRNB1/MEF2C
GOCC_INTRINSIC_COMPONENT_OF_MITOCHONDRIAL_INNER_MEMBRANE	GOCC_INTRINSIC_COMPONENT_OF_MITOCHONDRIAL_INNER_MEMBRANE	49	-0.490905	-1.73646	0.00536568	0.032176	0.0242296	2829	tags=39%, list=16%, signal=33%	HSPA9/SMDT1/SAMM50/AFG3L2/SMIM4/TIMM17B/TMEM11/COA3/SLC22A14/MCU/GHITM/APOOL/APOO/CHCHD3/MPC1/CHCHD10/MPC2/ETFDH/TIMM23B
GOBP_GROWTH_PLATE_CARTILAGE_DEVELOPMENT	GOBP_GROWTH_PLATE_CARTILAGE_DEVELOPMENT	19	0.617449	1.73247	0.00540533	0.032328	0.0243441	2471	tags=37%, list=14%, signal=32%	COMP/THBS3/IFT80/MMP13/STC1/ATF2/ZMPSTE24
GOMF_MONOCARBOXYLIC_ACID_BINDING	GOMF_MONOCARBOXYLIC_ACID_BINDING	74	-0.430097	-1.66478	0.0054092	0.032328	0.0243441	3726	tags=35%, list=21%, signal=28%	UGT2B17/HLCS/CYP26A1/NDUFAB1/STX3/S100A8/ALB/PC/ALOX5AP/RBP5/STARD5/RXRA/UGT2B15/CYP4F11/AKR1C3/AKR1C1/SNCA/PTGDS/HNF4A/FABP2/RBP2/AFM/ACOX2/FABP4/SERPINA5/FABP3
GOBP_REACTIVE_OXYGEN_SPECIES_METABOLIC_PROCESS	GOBP_REACTIVE_OXYGEN_SPECIES_METABOLIC_PROCESS	202	-0.328	-1.46833	0.0054092	0.032328	0.0243441	2344	tags=24%, list=13%, signal=21%	NDUFS3/TUSC2/BCL2/ABCD2/MT3/HBQ1/HK2/NOX1/PON3/SESN1/SIRT2/EPX/AKR1C3/NRROS/BECN1/APOA4/AKR1C1/MPO/SNCA/FOXO1/FBLN5/IL19/F2/INS/GRIN1/MPV17L/DCXR/CYP1A2/NQO1/VDAC1/PINK1/PPARA/LPO/HBD/CYP1A1/HBB/NDUFS1/NNT/CD177/AGTR1/SOD2/GPX3/BCO2/CD36/CRYAB/MAOB/AGT/PDK4
GOMF_NUCLEAR_STEROID_RECEPTOR_ACTIVITY	GOMF_NUCLEAR_STEROID_RECEPTOR_ACTIVITY	23	-0.595676	-1.76772	0.00543741	0.0324603	0.0244437	2123	tags=39%, list=12%, signal=34%	PGR/RXRA/ESR1/ESRRA/PPARA/NR4A3/RXRG/NR3C2/ESRRG
GOMF_STRUCTURAL_CONSTITUENT_OF_CYTOSKELETON	GOMF_STRUCTURAL_CONSTITUENT_OF_CYTOSKELETON	97	-0.390997	-1.58907	0.00545826	0.0325483	0.02451	1176	tags=21%, list=7%, signal=19%	KRT5/GFAP/KRT2/ADD2/KRT31/TUBA8/TLN2/ACTL7A/TUBA4A/EPB42/PPL/TPM1/SPTB/DMD/ANK2/ANK3/ANK1/DES/SYNM/ACTA1
GOMF_MIRNA_BINDING	GOMF_MIRNA_BINDING	27	0.566909	1.72296	0.00547753	0.0326268	0.0245691	6064	tags=70%, list=34%, signal=46%	MATR3/FMR1/RBM10/AGO3/AGO2/SOX4/HNRNPA1/DDX21/SOX2/TARBP2/ELAVL1/SOCS3/PUM2/ZNF346/DND1/PUM1/AGO4/HNRNPA2B1/ZC3H7A
GOBP_ESTABLISHMENT_OF_TISSUE_POLARITY	GOBP_ESTABLISHMENT_OF_TISSUE_POLARITY	73	0.426256	1.62146	0.00556219	0.0330941	0.024921	3470	tags=36%, list=20%, signal=29%	WNT5A/INTU/MLLT3/SFRP2/CTHRC1/FZD1/IFT20/VANGL2/FZD2/RPGRIP1L/GPC6/TTC8/SMURF2/FZD6/PTK7/MED12/VANGL1/PLEKHA4/EXOC5/DACT1/FZD3/ROR1/ABL1/ZNRF3/NPHP3/ASTN2
GOBP_NEGATIVE_REGULATION_OF_KERATINOCYTE_PROLIFERATION	GOBP_NEGATIVE_REGULATION_OF_KERATINOCYTE_PROLIFERATION	21	0.596447	1.7003	0.00557326	0.033123	0.0249428	2608	tags=57%, list=15%, signal=49%	INTU/SNAI2/IFT74/IFT80/IFT52/MED1/CASK/PTPRK/PTCH1/CD109/EFNB2/IFT57
GOBP_REGULATION_OF_MUSCLE_TISSUE_DEVELOPMENT	GOBP_REGULATION_OF_MUSCLE_TISSUE_DEVELOPMENT	41	-0.508758	-1.73871	0.00558341	0.0331464	0.0249604	2174	tags=41%, list=12%, signal=36%	SMAD3/BCL2/BMP4/MYF5/WNT10B/SIRT2/IGFBP5/MYOD1/MYOG/YBX3/FLOT1/JPH2/MEF2C/PPARGC1A/ACTN3/MYF6/LMOD3
GOBP_HISTONE_H2A_ACETYLATION	GOBP_HISTONE_H2A_ACETYLATION	22	0.598731	1.73207	0.00561028	0.033269	0.0250527	4062	tags=50%, list=23%, signal=39%	RUVBL1/ACTL6A/MBTD1/TRRAP/YEATS4/BRD8/MORF4L2/ING3/EPC2/EP400/ACTB
GOBP_TRANSMEMBRANE_RECEPTOR_PROTEIN_SERINE_THREONINE_KINASE_SIGNALING_PATHWAY	GOBP_TRANSMEMBRANE_RECEPTOR_PROTEIN_SERINE_THREONINE_KINASE_SIGNALING_PATHWAY	350	0.293708	1.39434	0.00563285	0.0333657	0.0251256	3899	tags=29%, list=22%, signal=23%	TNFAIP6/SOX11/TFAP2B/WNT5A/TTK/ZEB2/COMP/GDF10/SFRP2/EXT1/TP53/COL1A2/BAMBI/ARID4A/FZD1/LOX/INHBA/TGIF2/GLG1/SULF1/COL3A1/DLX3/TWSG1/SPRED1/ZNF451/HDAC1/APPL2/CTDSPL2/SLC2A10/FOS/CAV2/EMILIN1/VIM/TGFB1/ASPN/SKI/SMAD9/CHRDL1/SMURF2/CAV1/MEN1/HDAC2/TMEM100/LEF1/PTK2/PTPRK/HIVEP1/SKIL/USP9Y/ATF2/SIN3A/PEG10/NLK/EGR1/SFRP4/MSX1/CD109/ADAM17/ZNF703/BMPER/ARID4B/SPRED2/DACT1/PDCD4/SUDS3/ABL1/FMOD/PMEPA…
GOBP_REGULATION_OF_CILIUM_ASSEMBLY	GOBP_REGULATION_OF_CILIUM_ASSEMBLY	81	0.403439	1.55701	0.00568976	0.0336655	0.0253513	3746	tags=31%, list=21%, signal=24%	DCDC2/INTU/CCDC88A/DYNC2LI1/ODF2L/IFT20/MNS1/CEP135/CENPJ/MPHOSPH9/ODF2/TBC1D15/WRAP73/SDCCAG8/CEP120/PPP1R35/IFT88/CCP110/CEP97/DZIP1/RABGAP1/GDI2/EVI5/ATG3/CDK10
GOBP_CARDIAC_CHAMBER_MORPHOGENESIS	GOBP_CARDIAC_CHAMBER_MORPHOGENESIS	121	-0.365074	-1.53343	0.00571867	0.0337991	0.0254519	1379	tags=17%, list=8%, signal=16%	MESP1/FHL2/GRHL2/MYBPC3/HAND1/DHRS3/EGLN1/TEK/HEY2/TPM1/ZFPM2/SEMA3C/ADPRHL1/CAV3/MEF2C/MYH6/MYL3/TNNI1/TNNC1/MYH7/MYL2
GOBP_PROTEOGLYCAN_METABOLIC_PROCESS	GOBP_PROTEOGLYCAN_METABOLIC_PROCESS	87	0.407971	1.6082	0.00573084	0.0338335	0.0254778	5412	tags=49%, list=31%, signal=34%	GLCE/COL11A1/NDST4/DSEL/EXT1/HS3ST4/BGN/B3GALT6/SULF1/HS2ST1/CHSY1/SLC2A10/IGF1/NDST3/EXT2/CYTL1/EXTL2/GUSB/HGSNAT/XYLT1/PXYLP1/DSE/CHPF2/SULF2/BMPR2/B3GAT3/CHST14/CANT1/CHST11/IDUA/CSGALNACT2/TCF7L2/CHST12/BMP2/HS3ST3B1/HPSE/HS3ST3A1/CTNNB1/NDST2/TM9SF2/GAL3ST4/SGSH/UGDH
GOMF_ODORANT_BINDING	GOMF_ODORANT_BINDING	17	-0.642461	-1.72201	0.00575495	0.0339383	0.0255567	5583	tags=71%, list=32%, signal=48%	OR2C1/OR5L2/OBP2B/OR5P2/OR8D2/OR14J1/OBP2A/OR12D2/OR10J1/OR8B8/OR12D3/OR5I1
GOBP_EMBRYONIC_DIGIT_MORPHOGENESIS	GOBP_EMBRYONIC_DIGIT_MORPHOGENESIS	53	0.46109	1.64415	0.00578025	0.0340499	0.0256408	2775	tags=30%, list=16%, signal=26%	TWIST1/WNT5A/HOXD13/INTU/TBC1D32/SFRP2/FLVCR1/IFT52/HDAC1/TMEM107/TULP3/FZD6/HDAC2/TMEM231/MSX1/BAX
GOBP_TRANSLESION_SYNTHESIS	GOBP_TRANSLESION_SYNTHESIS	23	0.584644	1.71802	0.00578899	0.0340638	0.0256512	1688	tags=35%, list=10%, signal=31%	DTL/POLI/ZBTB1/USP1/PCNA/POLD1/POLE2/POLK
GOBP_MICROTUBULE_BASED_TRANSPORT	GOBP_MICROTUBULE_BASED_TRANSPORT	179	0.335613	1.46363	0.00580194	0.0341024	0.0256803	3330	tags=25%, list=19%, signal=20%	WASF1/DLG2/INTU/HSPB11/WDR19/NEFH/IFT74/KIF4A/IFT80/DYNC2H1/OFD1/DYNC2LI1/KIF3A/TTC30B/BBS12/IFT20/IFT52/HIF1A/SPAST/RPGR/TTC30A/KIF3B/PRKCZ/SPA17/DYNLL1/RFX3/LCA5/BICD1/IFT43/IFT88/MREG/IFT57/WDR35/MAP1B/HNRNPU/SFPQ/AP3M2/STK36/TTC26/BLOC1S6/ARHGAP21/IFT27/NPHP3/TTLL1
GOBP_BRANCHED_CHAIN_AMINO_ACID_CATABOLIC_PROCESS	GOBP_BRANCHED_CHAIN_AMINO_ACID_CATABOLIC_PROCESS	21	-0.616984	-1.76444	0.00581765	0.0341571	0.0257215	3982	tags=57%, list=23%, signal=44%	ACAD8/BCKDK/ECHS1/BCKDHA/BCAT2/HMGCL/DLD/AUH/HIBADH/ALDH6A1/ACAT1/ACADSB
GOBP_RIBOSOME_ASSEMBLY	GOBP_RIBOSOME_ASSEMBLY	48	0.470726	1.64822	0.00583857	0.0342422	0.0257856	6069	tags=62%, list=34%, signal=41%	PRKDC/NPM1/NIP7/RPS19/RPF2/EIF6/MRTO4/RPL11/MDN1/XRCC5/TRAF7/NOP2/RPLP0/DHX30/RPL24/RPS5/MRPL22/RPL6/DHX29/BRIX1/EIF2A/MTERF3/MRPS11/RRP7A/RPL23A/RPS27/DHX37/ERAL1/NLE1/PWP2
GOBP_DNA_STRAND_ELONGATION_INVOLVED_IN_DNA_REPLICATION	GOBP_DNA_STRAND_ELONGATION_INVOLVED_IN_DNA_REPLICATION	15	0.680014	1.80254	0.0058639	0.0343414	0.0258603	4614	tags=87%, list=26%, signal=64%	GINS1/RFC4/MCM7/MCM3/PCNA/LIG1/POLA1/RFC3/MCM4/DNA2/POLE/POLD3/POLD2
GOCC_U2_TYPE_CATALYTIC_STEP_2_SPLICEOSOME	GOCC_U2_TYPE_CATALYTIC_STEP_2_SPLICEOSOME	30	0.542839	1.711	0.00587143	0.0343414	0.0258603	5841	tags=67%, list=33%, signal=45%	AQR/CDC40/CWC22/SNRPA1/SNRPD1/SNRPF/SNRPB2/SNRPD2/SNRPB/PLRG1/SNRPG/CRNKL1/PPIL1/BUD31/SNW1/SNRPE/RBM22/EFTUD2/DHX8/BCAS2
GOBP_TRANSCRIPTION_BY_RNA_POLYMERASE_III	GOBP_TRANSCRIPTION_BY_RNA_POLYMERASE_III	52	0.450849	1.6054	0.00587478	0.0343414	0.0258603	3612	tags=37%, list=21%, signal=29%	BDP1/IVNS1ABP/TENM1/GTF3C3/INHBA/SNAPC1/ICE2/CHD8/POLR1C/ZNF345/SMARCA5/DHX36/POLR3C/SF3B1/NAB2/DDX21/SNAPC3/ZNF143/POLR3G
GOCC_KERATIN_FILAMENT	GOCC_KERATIN_FILAMENT	57	-0.471042	-1.72843	0.00595923	0.034797	0.0262033	3600	tags=37%, list=20%, signal=29%	KRT3/KRTAP4-5/KRT13/KRT4/KRT74/KRT76/KRTAP4-9/KRT83/KRT9/KRTAP2-1/KRTAP3-1/KRT6B/KRTAP4-2/KRTAP10-11/KRT1/KRTAP4-12/KRTAP9-4/KRT5/KRT2/KRT75/KRTAP1-5
GOMF_ENDODEOXYRIBONUCLEASE_ACTIVITY	GOMF_ENDODEOXYRIBONUCLEASE_ACTIVITY	37	0.502802	1.66533	0.00597675	0.0348231	0.026223	3092	tags=41%, list=18%, signal=33%	N4BP2/RBBP8/RAD50/ZGRF1/DFFB/EXO1/GEN1/ERCC5/APEX1/ZRANB3/TEFM/DCLRE1C/RPS3/FEN1/DICER1
GOBP_REGULATION_OF_TRANSCRIPTION_BY_RNA_POLYMERASE_I	GOBP_REGULATION_OF_TRANSCRIPTION_BY_RNA_POLYMERASE_I	37	0.502724	1.66507	0.00597675	0.0348231	0.026223	4919	tags=54%, list=28%, signal=39%	HEATR1/WDR75/DHX33/SMARCA4/FLNA/SMARCA5/PWP1/EIF2AK3/ZMPSTE24/SF3B1/DDX11/DDX21/WDR43/UTP15/ACTR6/NOL11/UBTF/DEK/PIH1D1/POLR2K
GOBP_HISTONE_MONOUBIQUITINATION	GOBP_HISTONE_MONOUBIQUITINATION	33	0.532934	1.72073	0.00598997	0.034862	0.0262523	4856	tags=58%, list=28%, signal=42%	UHRF1/DDB2/CUL4B/LEO1/BCOR/PCGF3/RYBP/BRCA2/CTR9/BARD1/KDM2B/CDC73/RAD51/UBE2E1/TRIM37/RNF20/WAC/DTX3L/BRCC3
GOBP_HYDROGEN_PEROXIDE_METABOLIC_PROCESS	GOBP_HYDROGEN_PEROXIDE_METABOLIC_PROCESS	49	-0.48613	-1.71957	0.00601116	0.0349473	0.0263165	3269	tags=51%, list=19%, signal=42%	HBM/CAT/PXDNL/DUOXA2/HP/NOXA1/PRDX3/HBZ/MT3/HBQ1/NOX1/EPX/APOA4/MPO/SNCA/MPV17L/CYP1A2/PINK1/LPO/HBD/CYP1A1/HBB/SOD2/GPX3/MAOB
GOBP_REGULATION_OF_PLASMA_LIPOPROTEIN_PARTICLE_LEVELS	GOBP_REGULATION_OF_PLASMA_LIPOPROTEIN_PARTICLE_LEVELS	70	-0.436476	-1.67601	0.00604092	0.0350821	0.026418	1862	tags=34%, list=11%, signal=31%	APOC3/MTTP/LPCAT3/PRKACA/ACSL3/NCEH1/APOC2/APOA4/APOA5/MPO/ABCC8/CES3/IL19/MFSD2A/GPIHBP1/PLA2G2A/APOB/APOM/LPL/AGTR1/ADIPOQ/VLDLR/CD36/AGT
GOBP_MICROTUBULE_DEPOLYMERIZATION	GOBP_MICROTUBULE_DEPOLYMERIZATION	44	0.498586	1.71316	0.00605584	0.0351305	0.0264545	1915	tags=30%, list=11%, signal=26%	NCKAP5/TPX2/CKAP2/KIF14/STMN1/KIF18A/KIF2A/STMN3/SPAST/CAMSAP2/KIF18B/KIF2C/MID1
GOBP_CARBOXYLIC_ACID_TRANSPORT	GOBP_CARBOXYLIC_ACID_TRANSPORT	264	-0.310272	-1.41959	0.00607478	0.0352021	0.0265084	2873	tags=26%, list=16%, signal=22%	ARG1/SLC22A13/SLC9A3R1/SLC11A1/AGXT/ADORA1/SLC6A5/SLC43A2/AVPR1B/KCNJ10/HRH3/SLC6A8/PTGES/SLC22A9/HTR1B/TSPO2/UMOD/SLC7A6/SLC16A7/SLCO2A1/TRH/SLC51A/SLCO1A2/SLC36A1/MAP2K6/SSTR4/CACNB4/PLA2G2D/PLA2G4F/AKR1C1/SNCA/SLC6A1/SLC46A1/AQP9/APBA1/SLC7A9/SLC26A9/SLC26A8/SLC25A11/SLC25A30/OXT/GFAP/PER2/PLA2G2A/SLC17A4/SLC22A2/SLC16A1/CEACAM1/NR0B2/CYP4F2/SLC25A18/ABCB4/SLC16A10/MPC1/SLC6A17/SLC13A5/SLC10A1…
GOBP_DNA_TEMPLATED_TRANSCRIPTION_INITIATION	GOBP_DNA_TEMPLATED_TRANSCRIPTION_INITIATION	123	0.365151	1.51747	0.00610278	0.035326	0.0266017	3189	tags=26%, list=18%, signal=21%	TWIST1/BDP1/TAF1B/TP53/CAND1/GTF2E2/ZNF451/SMARCA4/PAXIP1/CDK4/TAF9B/RSF1/ERCC3/MED1/MED23/MED29/MED17/TAF2/NAT14/SMARCA5/DHX36/E2F3/MED12/BCLAF1/SETX/MED19/TBPL1/GTF2F1/PPM1D/HMGB1/POLR1E/NCOA6
GOMF_LIGAND_GATED_CATION_CHANNEL_ACTIVITY	GOMF_LIGAND_GATED_CATION_CHANNEL_ACTIVITY	107	-0.384413	-1.57437	0.00611851	0.0353403	0.0266125	3554	tags=32%, list=20%, signal=26%	P2RX1/KCNA10/CHRNG/TRPM2/KCNJ1/P2RX6/CNGA1/HTR3B/CHRNB2/TPCN1/GRIK5/HTR3A/GRIN2B/HCN1/KCNJ10/HTR3C/GRIN3A/ASIC4/AQP1/KCNE2/CHRNA1/ABCC8/CHRNA2/GRIN1/KCNJ11/CHRNA3/SCNN1A/P2RX5/ABCC9/KCNN2/CHRNB1/KCNJ2/RYR1/RYR3
GOBP_REGULATION_OF_CANONICAL_WNT_SIGNALING_PATHWAY	GOBP_REGULATION_OF_CANONICAL_WNT_SIGNALING_PATHWAY	235	0.313149	1.42591	0.00611558	0.0353403	0.0266125	2676	tags=23%, list=15%, signal=20%	DKK2/AMER2/ASPM/WNT5A/SNAI2/ZEB2/MLLT3/SFRP2/BAMBI/CTHRC1/RUVBL1/TRPM4/IGFBP2/USP8/FZD1/COL1A1/TLE3/IFT20/CSNK1G3/SHISA6/TPBG/HDAC1/INVS/ISL1/TNKS/TGFB1/CHD8/CDK14/SOX4/STK3/SMURF2/CAV1/STK4/IGFBP4/FZD6/TBL1X/PTK7/WLS/ATP6AP2/TLE2/CCDC88C/APOE/TMEM9/PLEKHA4/MDK/USP34/FRZB/EGR1/NPHP4/SFRP4/ZNF703/GSKIP/DACT1/MAD2L2
GOBP_NEGATIVE_REGULATION_OF_CELL_CYCLE_G1_S_PHASE_TRANSITION	GOBP_NEGATIVE_REGULATION_OF_CELL_CYCLE_G1_S_PHASE_TRANSITION	78	0.406392	1.55964	0.00612637	0.0353475	0.0266179	4926	tags=46%, list=28%, signal=33%	EZH2/SLFN11/CCND1/TP53/INHBA/RFWD3/CRLF3/PLK2/PRKDC/MYO16/MEN1/ATM/PRMT2/DACT1/PKD2/CHEK2/WEE1/CDC73/SOX2/BTN2A2/DLG1/MDM2/GPNMB/CDK2/CASP2/E2F7/KANK2/ZNF655/SUSD2/GTSE1/WAC/ACVR1/PTEN/PIDD1/CDKN1A/FBXO7
GOBP_POSITIVE_REGULATION_OF_CHROMOSOME_SEGREGATION	GOBP_POSITIVE_REGULATION_OF_CHROMOSOME_SEGREGATION	25	0.569855	1.69893	0.00616065	0.0355069	0.026738	3263	tags=60%, list=19%, signal=49%	CCNB1/NCAPG/SMC2/SMC4/CDC6/NCAPG2/RCC2/SMC5/SMC6/RAD18/AURKB/HNRNPU/NCAPH/NUMA1/CDT1
GOBP_PROTEIN_LOCALIZATION_TO_CHROMATIN	GOBP_PROTEIN_LOCALIZATION_TO_CHROMATIN	29	0.564796	1.7542	0.00617252	0.035537	0.0267606	3664	tags=45%, list=21%, signal=36%	EZH2/VRK1/MSH2/PLK1/NIPBL/ESCO2/PPHLN1/RAD21/SETD2/MCM8/CDCA5/JARID2/SPI1
GOMF_NEUROTRANSMITTER_BINDING	GOMF_NEUROTRANSMITTER_BINDING	15	-0.670072	-1.7405	0.00621261	0.0357292	0.0269054	3126	tags=47%, list=18%, signal=38%	CHRNB2/GRIN3A/CHRNA1/GRIN1/CHRNA3/ACHE/CHRNB1
GOBP_REGULATION_OF_SKELETAL_MUSCLE_CELL_DIFFERENTIATION	GOBP_REGULATION_OF_SKELETAL_MUSCLE_CELL_DIFFERENTIATION	19	-0.638072	-1.76836	0.00625116	0.0359122	0.0270432	1322	tags=42%, list=8%, signal=39%	NR1D2/GPC1/SIX4/SIX1/MEF2C/RBFOX1/KLHL41/RBM24
GOCC_NODE_OF_RANVIER	GOCC_NODE_OF_RANVIER	16	-0.668205	-1.7722	0.00626446	0.0359499	0.0270716	2070	tags=50%, list=12%, signal=44%	KCNQ3/NFASC/DAG1/CNTN2/SCN1B/BIN1/MYOC/ANK3
GOBP_VIRAL_GENOME_REPLICATION	GOBP_VIRAL_GENOME_REPLICATION	113	0.382104	1.56332	0.00631045	0.036175	0.027241	4226	tags=39%, list=24%, signal=30%	TOP2A/IFI16/FAM111A/PPIB/FMR1/EIF2AK4/PKN2/OAS1/TRIM6/ADAR/TRIM28/FBXL2/APOBEC3B/ZC3HAV1/OAS3/CXCL8/ISG15/EIF2AK2/PABPC1/SRPK2/EEF1A1/PLSCR1/TRIM38/CCL8/MPHOSPH8/ILF3/MORC2/TOP2B/PIK3C3/SETDB1/IFIT5/PPIH/TARBP2/RSAD2/APOBEC3C/HMGA2/IFITM1/RNASEL/NOTCH1/PPIA/TMEM39A/IFIH1/DDX56/YTHDC2
GOBP_NEGATIVE_REGULATION_OF_MUSCLE_HYPERTROPHY	GOBP_NEGATIVE_REGULATION_OF_MUSCLE_HYPERTROPHY	29	-0.560375	-1.7779	0.00632979	0.0362469	0.0272952	2174	tags=31%, list=12%, signal=27%	SMAD3/GSK3A/FOXO1/IGFBP5/PI16/PPARA/CAV3/MLIP/TRIM63
GOBP_TRANSCRIPTION_PREINITIATION_COMPLEX_ASSEMBLY	GOBP_TRANSCRIPTION_PREINITIATION_COMPLEX_ASSEMBLY	64	0.425127	1.58516	0.00634398	0.0362892	0.027327	5884	tags=48%, list=33%, signal=32%	BDP1/TAF1B/TP53/CAND1/SMARCA4/MED1/MED23/MED29/MED17/TAF2/MED19/HMGB1/POLR1E/TAF5/GTF2B/ATF7IP/MED31/UBTF/MED8/MED30/PIH1D1/MED4/MED16/TAF1C/TAF1/TAF4/TBP/MED20/TAF12/SMARCB1/DR1
GOMF_CALMODULIN_DEPENDENT_PROTEIN_KINASE_ACTIVITY	GOMF_CALMODULIN_DEPENDENT_PROTEIN_KINASE_ACTIVITY	26	-0.603676	-1.86701	0.00635219	0.0362905	0.027328	1389	tags=42%, list=8%, signal=39%	MAPKAPK3/CAMKV/MKNK2/PHKG1/CAMK2G/CAMK2D/MYLK2/MYLK3/CAMK2A/CAMK2B/PHKA1
GOBP_NEGATIVE_REGULATION_OF_WNT_SIGNALING_PATHWAY	GOBP_NEGATIVE_REGULATION_OF_WNT_SIGNALING_PATHWAY	158	0.348241	1.4939	0.00635781	0.0362905	0.027328	2676	tags=24%, list=15%, signal=21%	DKK2/AMER2/WNT5A/APCDD1/SNAI2/MLLT3/SFRP2/CTHRC1/IFT80/IGFBP2/FZD1/HMGXB4/TLE3/SHISA6/TPBG/HDAC1/INVS/ISL1/CHD8/STK3/RNF213/CAV1/VGLL4/C12orf43/STK4/IGFBP4/FZD6/TLE2/CCDC88C/APOE/MDK/FRZB/NLK/EGR1/NPHP4/SFRP4/DACT1/MAD2L2
GOBP_REGULATION_OF_FATTY_ACID_OXIDATION	GOBP_REGULATION_OF_FATTY_ACID_OXIDATION	32	-0.522492	-1.69521	0.00639484	0.0364629	0.0274578	765	tags=34%, list=4%, signal=33%	FMO4/ABCD2/MFSD2A/PPARA/ACADL/MLYCD/NR4A3/FMO2/PPARGC1A/PDK4/FABP3
GOBP_POSITIVE_REGULATION_OF_TRANSCRIPTION_BY_RNA_POLYMERASE_I	GOBP_POSITIVE_REGULATION_OF_TRANSCRIPTION_BY_RNA_POLYMERASE_I	30	0.540432	1.70342	0.0064273	0.0365698	0.0275383	4800	tags=57%, list=27%, signal=41%	HEATR1/WDR75/DHX33/SMARCA4/SMARCA5/PWP1/EIF2AK3/SF3B1/DDX11/DDX21/WDR43/UTP15/ACTR6/NOL11/UBTF/DEK/PIH1D1
GOBP_ANTIBACTERIAL_HUMORAL_RESPONSE	GOBP_ANTIBACTERIAL_HUMORAL_RESPONSE	45	-0.482778	-1.69077	0.00642528	0.0365698	0.0275383	4579	tags=49%, list=26%, signal=36%	RNASE2/SPINK5/WFDC3/KLK7/DEFA4/WFDC11/SLPI/PI3/CAMP/FGB/RNASE3/DEFA6/ANG/PGC/LGALS4/WFDC12/CTSG/LTF/KLK3/DMBT1/FGA/BPIFA1
GOMF_RNA_POLYMERASE_CORE_ENZYME_BINDING	GOMF_RNA_POLYMERASE_CORE_ENZYME_BINDING	41	0.490827	1.66309	0.00653762	0.0371579	0.0279812	3896	tags=41%, list=22%, signal=32%	ZNF326/LEO1/DHX9/AGO2/ESRRB/ERCC5/SCAF8/PCF11/CTR9/HNRNPU/SCAF4/CDC73/WDR43/ELP4/CCAR2/GTF2B/SMYD3
GOBP_REPRODUCTIVE_SYSTEM_DEVELOPMENT	GOBP_REPRODUCTIVE_SYSTEM_DEVELOPMENT	287	0.294072	1.37366	0.00658034	0.0373609	0.0281341	2667	tags=18%, list=15%, signal=16%	TNFAIP6/CCND1/NR0B1/ASPM/WNT5A/HOXD13/BRIP1/WDR19/SFRP2/PLEKHA5/KIF18A/MSH2/ARID4A/KIT/TNC/INHBA/NIPBL/RAB13/MERTK/SERPINE2/TMF1/ID4/SULF1/ANXA1/FANCG/CASP3/NUDT1/BASP1/NUP107/NASP/TIPARP/KDM5B/SLIT2/PTX3/HOXB13/CYP1B1/SOX8/BRCA2/PLAG1/FER/PTCH1/CRIP1/ATM/GNRH1/CYP7B1/PRDX4/ROBO2/MEA1/TFPT/ARID4B/FANCA/SRD5A1
GOBP_CARDIAC_CHAMBER_DEVELOPMENT	GOBP_CARDIAC_CHAMBER_DEVELOPMENT	162	-0.343931	-1.50384	0.00665232	0.0377295	0.0284116	1081	tags=14%, list=6%, signal=13%	GRHL2/MYBPC3/GREB1L/HAND1/DHRS3/EGLN1/TEK/HEY2/TPM1/ZFPM2/SEMA3C/ADPRHL1/CAV3/ANK2/MEF2C/MYH6/MYL3/TNNI1/TNNC1/MYH7/XIRP2/MYL2
GOCC_INTERCELLULAR_BRIDGE	GOCC_INTERCELLULAR_BRIDGE	82	0.409412	1.58148	0.00667331	0.0377682	0.0284408	2640	tags=28%, list=15%, signal=24%	PRC1/TPX2/KIF20A/CDC7/CDC6/CEP55/CENPE/TUBB6/FAM83D/EPB41/TUBB/RFXANK/AGBL5/TMEM9/PRKCI/SETX/TUBB2B/SKA1/TUBB3/TUBB2A/KIF20B/HNF4G/NINL
GOBP_REGULATION_OF_CELLULAR_KETONE_METABOLIC_PROCESS	GOBP_REGULATION_OF_CELLULAR_KETONE_METABOLIC_PROCESS	117	-0.375351	-1.57014	0.00666633	0.0377682	0.0284408	2649	tags=28%, list=15%, signal=24%	APOC3/DKKL1/GIP/H6PD/FMO4/ABCD2/ATCAY/PPTC7/AKR1C3/APOC2/APOA4/APOA5/SNCA/MFSD2A/COQ3/INS/WDTC1/CEACAM1/MLXIPL/MID1IP1/SLC45A3/PDK2/PPARA/ACADL/MLYCD/NR4A3/FMO2/ADIPOQ/BHMT/RGN/PPARGC1A/PDK4/FABP3
GOBP_NEGATIVE_REGULATION_OF_BLOOD_CIRCULATION	GOBP_NEGATIVE_REGULATION_OF_BLOOD_CIRCULATION	21	-0.614014	-1.75595	0.00673021	0.0380096	0.0286226	853	tags=43%, list=5%, signal=41%	ADORA1/PDE5A/ATP2A2/PDE4D/RNLS/SPX/BIN1/PLN/ATP1A2
GOCC_CAJAL_BODY	GOCC_CAJAL_BODY	58	0.436868	1.59166	0.00672425	0.0380096	0.0286226	5452	tags=60%, list=31%, signal=42%	TGS1/ICE2/GAR1/FMR1/XPO1/PRPF3/NOP58/PRPF4/USPL1/FBL/NPAT/DDX42/ANGEL2/SHQ1/SART3/U2AF1/TRIM22/GEMIN4/SCARNA15/LSG1/COIL/NHP2/CDK2/HMBOX1/EAF1/ZNF473/ISG20/ZC3H8/RDM1/PHAX/ICE1/PRPF31/HINFP/EFTUD2/ZPR1
GOBP_REGULATION_OF_LIPID_METABOLIC_PROCESS	GOBP_REGULATION_OF_LIPID_METABOLIC_PROCESS	310	-0.292452	-1.37523	0.00675912	0.0381326	0.0287152	2710	tags=25%, list=15%, signal=21%	GFI1/ADORA1/APOC3/PIP4K2B/CIDEA/STAT5B/PNPLA2/DKKL1/TM6SF2/GIP/LPCAT3/FGF1/PDGFRA/C3/H6PD/FMO4/PSAPL1/EPHA8/ABCD2/ORMDL3/EPHX2/SEC14L2/NR1D2/SIRT3/ABCG4/DNAJC19/ACSL3/PPP2R5A/CD19/AKR1C3/APOC2/RORA/PIK3IP1/AGAP2/CHRM5/SCT/APOA4/APOA5/FBXW7/SNCA/FLT3/HNF4A/PDGFA/FITM2/MFSD2A/F2/INS/WDTC1/LACTB/SORL1/CHP1/CEACAM1/APOB/MLXIPL/MID1IP1/SLC45A3/TEK/PDK2/PPARA/ACADL/MLYCD/CCL21/NR4A3/FMO2/LPIN1/ADIPOQ/S…
GOBP_HEAD_MORPHOGENESIS	GOBP_HEAD_MORPHOGENESIS	34	0.519823	1.69056	0.00679322	0.0382845	0.0288295	3749	tags=38%, list=21%, signal=30%	CRISPLD1/PAX9/NIPBL/COL1A1/FLVCR1/TIPARP/SKI/LEF1/ATP6AP2/MSX1/MMP2/SGPL1/DLX5
GOBP_CHLORIDE_TRANSPORT	GOBP_CHLORIDE_TRANSPORT	115	-0.376517	-1.56865	0.00685983	0.0386191	0.0290815	3151	tags=32%, list=18%, signal=27%	GABRG2/ANO2/BEST2/SLC12A4/GLRA2/ANO6/CLCA4/GABRR2/PTAFR/P2RY6/CLDN17/GABRA4/SLC4A8/BSND/ANO7/GABRA6/CLCNKB/CA7/SLC6A1/CLDN4/APOL1/SLC26A9/SLC26A8/SLC4A1/PCYOX1/SLC5A1/GABRA3/FXYD3/CLCN1/BEST3/SLC12A2/NMUR2/CLCN4/CA2/CLIC5/FXYD1/ANO5
GOBP_REGULATION_OF_RESPONSE_TO_CYTOKINE_STIMULUS	GOBP_REGULATION_OF_RESPONSE_TO_CYTOKINE_STIMULUS	146	0.348363	1.47542	0.00693972	0.0390277	0.0293892	4469	tags=36%, list=25%, signal=27%	WNT5A/NAIP/PXDN/HIF1A/OAS1/DHX9/TRIM6/ROBO1/SH2B3/NR1H3/ADAR/MED1/METTL3/USP18/SLIT2/RIPK2/PYCARD/CAV1/OAS3/PTPN2/IRF3/ISG15/CARD16/TRAIP/CXCR4/CASP1/PTPRC/MAP2K5/ZNF675/CASP8/ADAM17/RNF113A/MMP12/CD24/TNFAIP3/TTLL12/LAPTM5/C1QTNF4/TRIM44/DDX58/USP27X/FADD/CCDC3/CASP4/IFIH1/CARD8/HIPK1/IL6/GSTP1/TRIM56/SAMHD1/YTHDF2/MAPK7
GOBP_NEUROMUSCULAR_JUNCTION_DEVELOPMENT	GOBP_NEUROMUSCULAR_JUNCTION_DEVELOPMENT	46	-0.494136	-1.72814	0.00695935	0.0390929	0.0294383	3307	tags=41%, list=19%, signal=34%	COLQ/DVL1/CACNG2/CRKL/AFG3L2/FZD9/COL4A5/CACNB4/CHRNA1/UNC13C/KY/SIX4/NEDD4/SNTA1/PDZRN3/SIX1/CACNB1/ANK3/CACNA1S
GOCC_MRNA_CLEAVAGE_FACTOR_COMPLEX	GOCC_MRNA_CLEAVAGE_FACTOR_COMPLEX	17	0.632547	1.72279	0.00696596	0.0390929	0.0294383	3878	tags=59%, list=22%, signal=46%	CPSF3/CPSF6/CSTF2/SCAF8/PCF11/CSTF1/NUDT21/FIP1L1/ZC3H3/CPSF7
GOBP_PROTEIN_LOCALIZATION_TO_CELL_SURFACE	GOBP_PROTEIN_LOCALIZATION_TO_CELL_SURFACE	62	-0.435053	-1.60574	0.00704862	0.0395152	0.0297564	1709	tags=21%, list=10%, signal=19%	RIC3/VCL/FBLN5/ANGPT1/GPIHBP1/ERBB4/NEDD4L/CD177/EGF/GPD1L/ACTN2/CAV3/ANK2
GOMF_PROTEIN_PHOSPHATASE_REGULATOR_ACTIVITY	GOMF_PROTEIN_PHOSPHATASE_REGULATOR_ACTIVITY	82	-0.417918	-1.65194	0.00725794	0.040646	0.0306079	3106	tags=29%, list=18%, signal=24%	PPP2R2C/ENSA/PPP1R1A/PHACTR2/PPP1R1C/LRRC43/PPP1R14A/PPP2R5B/PPP1R2/PPP2R5A/LRRC46/PPP1R17/PPP2R2B/PPP1R16A/PPP1R3B/ARPP19/PPP3R1/DMPK/SH3RF2/PPP1R27/PPP2R3A/PPP1R14C/RCAN2/MYOZ1
GOBP_INTRINSIC_APOPTOTIC_SIGNALING_PATHWAY_BY_P53_CLASS_MEDIATOR	GOBP_INTRINSIC_APOPTOTIC_SIGNALING_PATHWAY_BY_P53_CLASS_MEDIATOR	73	0.419232	1.59474	0.00729092	0.0407879	0.0307147	4012	tags=40%, list=23%, signal=31%	IFI16/POU4F2/MYC/TP53/MSH2/MIF/PMAIP1/PTTG1IP/ATAD5/TAF9B/TOPORS/PYCARD/CASP6/ARMC10/BRCA2/TP53BP2/MSX1/RPL11/BAX/RPS7/CHEK2/JMY/SIRT1/SHISA5/DDX5/MDM2/HNRNPK/WWOX/RRP8
GOBP_COTRANSLATIONAL_PROTEIN_TARGETING_TO_MEMBRANE	GOBP_COTRANSLATIONAL_PROTEIN_TARGETING_TO_MEMBRANE	21	0.588306	1.67709	0.00729915	0.0407912	0.0307172	6376	tags=76%, list=36%, signal=49%	ARL6IP1/SRP72/TRAM1/SSR1/SSR2/SEC61A1/TRAM1L1/SEC62/SEC63/SEC61B/SIL1/SRP14/SSR3/ZFAND2B/SRP19/SEC61A2
GOBP_NEGATIVE_REGULATION_OF_ATP_METABOLIC_PROCESS	GOBP_NEGATIVE_REGULATION_OF_ATP_METABOLIC_PROCESS	17	-0.63275	-1.69598	0.0073209	0.0408699	0.0307765	3967	tags=59%, list=23%, signal=46%	FLCN/CBFA2T3/FIS1/SIRT6/GIT1/NUPR1/SLC4A1/HDAC4/PPARA/ACTN3
GOBP_REGULATION_OF_INTRINSIC_APOPTOTIC_SIGNALING_PATHWAY_BY_P53_CLASS_MEDIATOR	GOBP_REGULATION_OF_INTRINSIC_APOPTOTIC_SIGNALING_PATHWAY_BY_P53_CLASS_MEDIATOR	26	0.576624	1.73655	0.00735796	0.0410339	0.0308999	3800	tags=50%, list=22%, signal=39%	MYC/TP53/MIF/PTTG1IP/ATAD5/TAF9B/ARMC10/MSX1/RPL11/RPS7/SIRT1/MDM2/HNRNPK
GOBP_REGULATION_OF_NUCLEOBASE_CONTAINING_COMPOUND_TRANSPORT	GOBP_REGULATION_OF_NUCLEOBASE_CONTAINING_COMPOUND_TRANSPORT	15	0.674493	1.7879	0.00737475	0.0410418	0.0309059	3884	tags=67%, list=22%, signal=52%	THOC2/TPR/CPSF6/DHX9/NCBP2/NUP153/SETD2/NRDE2/AKAP8L/KHDRBS1
GOBP_MUSCLE_CELL_FATE_COMMITMENT	GOBP_MUSCLE_CELL_FATE_COMMITMENT	18	-0.646026	-1.75604	0.0073672	0.0410418	0.0309059	1140	tags=33%, list=6%, signal=31%	MYF5/MYOD1/MYOG/MEF2C/MYF6/MYL2
GOBP_POSITIVE_REGULATION_OF_INNATE_IMMUNE_RESPONSE	GOBP_POSITIVE_REGULATION_OF_INNATE_IMMUNE_RESPONSE	130	0.358734	1.50785	0.00763992	0.0424732	0.0319838	3664	tags=30%, list=21%, signal=24%	NMI/WNT5A/IFI16/MATR3/FYN/DHX9/TRIM6/PAK3/MED1/PRKDC/PYCARD/CASP6/IRF3/RPS19/POLR3C/PLSCR1/COCH/PAK2/SIN3A/MMP12/TRIM5/KLRC3/XRCC5/NONO/PSPC1/TYROBP/HMGB2/HMGB1/SFPQ/POLR3B/HSP90AA1/MAP3K7/CADM1/LYN/USP27X/FADD/IFI35/POLR3G/SPI1
GOMF_INWARD_RECTIFIER_POTASSIUM_CHANNEL_ACTIVITY	GOMF_INWARD_RECTIFIER_POTASSIUM_CHANNEL_ACTIVITY	25	-0.568585	-1.74607	0.00772205	0.0428851	0.032294	5928	tags=56%, list=34%, signal=37%	KCNJ4/KCNJ8/KCNH7/KCNJ13/KCNJ5/KCNJ14/KCNJ1/KCNJ10/KCNE2/ABCC8/KCNJ11/ABCC9/KCNN2/KCNJ2
GOCC_PCG_PROTEIN_COMPLEX	GOCC_PCG_PROTEIN_COMPLEX	32	0.510719	1.62846	0.00793523	0.0440232	0.033151	4213	tags=44%, list=24%, signal=33%	EZH2/CBX4/SUZ12/AEBP2/EED/PCGF3/ASXL1/HDAC2/CBX8/PHC1/JARID2/PHC3/ASXL2/RBBP4
GOBP_MORPHOGENESIS_OF_A_POLARIZED_EPITHELIUM	GOBP_MORPHOGENESIS_OF_A_POLARIZED_EPITHELIUM	96	0.375998	1.49898	0.00805268	0.0446284	0.0336067	4437	tags=39%, list=25%, signal=29%	WNT5A/INTU/MLLT3/SFRP2/CTHRC1/FZD1/IFT20/VANGL2/FZD2/RPGRIP1L/AHI1/GPC6/TTC8/FAT1/SMURF2/FZD6/PTK7/MED12/VANGL1/EZR/PLEKHA4/EXOC5/DACT1/FZD3/ROR1/ABL1/ZNRF3/RAP2A/NPHP3/ASTN2/MSN/MYO9A/ACTB/CELSR2/ANKRD6/DAAM1/FOXF2
GOBP_NEGATIVE_REGULATION_OF_ACTIN_FILAMENT_POLYMERIZATION	GOBP_NEGATIVE_REGULATION_OF_ACTIN_FILAMENT_POLYMERIZATION	55	-0.469419	-1.71724	0.00807381	0.0446991	0.03366	1207	tags=22%, list=7%, signal=20%	CAPZA2/FLII/ADD2/KANK1/DMTN/SPTB/LMOD1/SVIL/FHOD3/TMOD1/LMOD3/LMOD2
GOCC_CYTOPLASMIC_MICROTUBULE	GOCC_CYTOPLASMIC_MICROTUBULE	75	0.418156	1.59014	0.00815258	0.0450884	0.0339531	3208	tags=39%, list=18%, signal=32%	CLMP/KIF18A/TTC30B/ARHGAP18/MAP9/EFHC1/MNS1/FAM161A/TUBA1A/RPGRIP1L/TTC30A/KIF18B/CEP162/TUBA1C/SERP1/NIN/KIF2C/MID1/TUBG2/BICD1/REEP4/DYNLT3/TUBA1B/BCL10/RIBC2/MAPRE1/MAP10/CCSAP/NUMA1
GOBP_CARBOHYDRATE_PHOSPHORYLATION	GOBP_CARBOHYDRATE_PHOSPHORYLATION	23	-0.583009	-1.73012	0.00817734	0.0451318	0.0339858	4063	tags=61%, list=23%, signal=47%	HK3/PFKFB4/HK1/HKDC1/POMK/FGGY/GCK/HK2/ITPK1/PFKFB3/RBKS/PFKFB2/PFKM/PFKFB1
GOBP_PATTERN_SPECIFICATION_PROCESS	GOBP_PATTERN_SPECIFICATION_PROCESS	429	0.273514	1.32176	0.00817315	0.0451318	0.0339858	2496	tags=19%, list=14%, signal=17%	NKX2-2/PCDH8/HOXD10/WNT5A/PGAP1/EGR2/HOXD11/CYP26B1/GORAB/HOXD13/INTU/HSPB11/WDR19/MLLT3/ARL13B/TBC1D32/SFRP2/STIL/EXT1/IFT74/PALB2/TP53/MIB1/DYNC2H1/OFD1/DYNC2LI1/MEIS1/BBS7/HOXC6/MNS1/IFT52/VANGL2/HIF1A/OTX2/MTF2/CHSY1/BASP1/BCOR/ARC/TMEM107/RPGRIP1L/AHI1/ISL1/ROBO1/DISP1/TTC8/GALNT11/KIF3B/SKI/TULP3/PRKDC/C1QA/STC1/CHRDL1/DCHS1/HOXD8/AURKA/HOXC9/LEF1/MID1/TRA2B/SETDB2/BPTF/MAFB/MED12/KMT2A/WLS…
GOBP_ACTIVATION_OF_JANUS_KINASE_ACTIVITY	GOBP_ACTIVATION_OF_JANUS_KINASE_ACTIVITY	15	-0.659597	-1.71329	0.00829761	0.0457011	0.0344145	1128	tags=20%, list=6%, signal=19%	IL6R/AGT/GHR
GOBP_NEGATIVE_REGULATION_OF_ACTIN_FILAMENT_DEPOLYMERIZATION	GOBP_NEGATIVE_REGULATION_OF_ACTIN_FILAMENT_DEPOLYMERIZATION	38	-0.502573	-1.68575	0.00829709	0.0457011	0.0344145	1207	tags=26%, list=7%, signal=25%	CAPZA2/FLII/ADD2/DMTN/SPTB/LMOD1/SVIL/TMOD1/LMOD3/LMOD2
GOCC_STEREOCILIUM_TIP	GOCC_STEREOCILIUM_TIP	16	-0.652855	-1.73149	0.00831475	0.0457011	0.0344146	2864	tags=50%, list=16%, signal=42%	ESPN/MORN4/SLC9A3R1/ESPNL/TMC2/USH1C/PDZD7/HOMER2
GOBP_ACTIVATION_OF_INNATE_IMMUNE_RESPONSE	GOBP_ACTIVATION_OF_INNATE_IMMUNE_RESPONSE	56	0.43407	1.57299	0.00830887	0.0457011	0.0344146	3445	tags=36%, list=20%, signal=29%	IFI16/MATR3/FYN/PAK3/PRKDC/PYCARD/CASP6/PAK2/SIN3A/TRIM5/KLRC3/XRCC5/NONO/PSPC1/TYROBP/HMGB1/SFPQ/HSP90AA1/MAP3K7/LYN
GOBP_PROTEIN_LOCALIZATION_TO_CHROMOSOME_TELOMERIC_REGION	GOBP_PROTEIN_LOCALIZATION_TO_CHROMOSOME_TELOMERIC_REGION	26	0.572093	1.7229	0.00835804	0.045876	0.0345462	4223	tags=58%, list=24%, signal=44%	POT1/TERF1/ATR/TNKS/CCT2/BRCA2/ACD/CCT6A/GNL3/XRCC5/ATRX/CCT7/GNL3L/TPP1/NABP2
GOBP_SMALL_REGULATORY_NCRNA_3_END_PROCESSING	GOBP_SMALL_REGULATORY_NCRNA_3_END_PROCESSING	17	0.623994	1.6995	0.00837235	0.045876	0.0345462	5125	tags=71%, list=29%, signal=50%	ERI1/EXOSC4/EXOSC8/RPS21/FBL/EXOSC10/ERI2/EXOSC2/EXOSC3/LARP7/PARN/EXOSC7
GOBP_SOMATIC_DIVERSIFICATION_OF_IMMUNOGLOBULINS_INVOLVED_IN_IMMUNE_RESPONSE	GOBP_SOMATIC_DIVERSIFICATION_OF_IMMUNOGLOBULINS_INVOLVED_IN_IMMUNE_RESPONSE	45	0.476406	1.64676	0.00837065	0.045876	0.0345462	2967	tags=36%, list=17%, signal=30%	MSH2/MSH6/NBN/THOC1/ATAD5/PAXIP1/STAT6/TGFB1/EXO1/LIG4/HSPD1/PTPRC/SWAP70/MAD2L2/IL27RA/TP53BP1
GOCC_SPINDLE_MIDZONE	GOCC_SPINDLE_MIDZONE	34	0.51438	1.67286	0.00838624	0.045905	0.034568	3208	tags=53%, list=18%, signal=43%	PRC1/RACGAP1/KIF14/KIF18A/CDC6/PLK1/GEM/CENPE/MAP9/KIF18B/RCC2/AURKA/AURKB/KIF20B/HNRNPU/MAPRE1/MAP10/NUMA1
GOBP_REGULATION_OF_ESTABLISHMENT_OF_PLANAR_POLARITY	GOBP_REGULATION_OF_ESTABLISHMENT_OF_PLANAR_POLARITY	56	0.432692	1.568	0.0084462	0.0461859	0.0347796	3305	tags=36%, list=19%, signal=29%	WNT5A/MLLT3/SFRP2/CTHRC1/FZD1/VANGL2/FZD2/GPC6/SMURF2/FZD6/PTK7/MED12/VANGL1/PLEKHA4/DACT1/FZD3/ROR1/ABL1/ZNRF3/NPHP3
GOMF_CALCIUM_ION_TRANSMEMBRANE_TRANSPORTER_ACTIVITY	GOMF_CALCIUM_ION_TRANSMEMBRANE_TRANSPORTER_ACTIVITY	124	-0.358645	-1.50976	0.00847312	0.0462856	0.0348547	2367	tags=27%, list=13%, signal=23%	TRPV4/TRPM2/CACNG7/CACNG2/TPCN1/GRIN2B/CATSPER1/TRPM3/NCS1/HTR1B/ATP2A2/GRIN3A/SLC8B1/CACNG4/TMC2/CACNA1F/MCU/ATP2A3/CACNB4/GRIN1/TRPV6/ORAI1/CACNA2D3/CACNG6/CACNA2D1/ATP2B2/SLC8A3/CACNB1/CACNG1/RYR1/CACNA1S/ATP2A1/RYR3
GOBP_POSITIVE_REGULATION_OF_CALCIUM_MEDIATED_SIGNALING	GOBP_POSITIVE_REGULATION_OF_CALCIUM_MEDIATED_SIGNALING	39	-0.499478	-1.69283	0.00855865	0.046705	0.0351705	1990	tags=26%, list=11%, signal=23%	CAMTA1/LACRT/PPP3CC/PPP3R1/CD3E/P2RX5/LMCD1/AKAP6/CDH13/C10orf71
GOBP_GLYCOSYL_COMPOUND_BIOSYNTHETIC_PROCESS	GOBP_GLYCOSYL_COMPOUND_BIOSYNTHETIC_PROCESS	16	0.629697	1.69795	0.00860497	0.0468588	0.0352863	3866	tags=56%, list=22%, signal=44%	PRTFDC1/PGM2/LCMT2/TYW1/HPRT1/PNP/NT5E/DTYMK/MTAP
GOBP_REGULATION_OF_MITOTIC_CELL_CYCLE_SPINDLE_ASSEMBLY_CHECKPOINT	GOBP_REGULATION_OF_MITOTIC_CELL_CYCLE_SPINDLE_ASSEMBLY_CHECKPOINT	21	0.583932	1.66462	0.00859995	0.0468588	0.0352863	2064	tags=29%, list=12%, signal=25%	CCNB1/NDC80/MAD2L1/TPR/GEN1/AURKB
GOBP_NEGATIVE_REGULATION_OF_PROTEIN_CONTAINING_COMPLEX_DISASSEMBLY	GOBP_NEGATIVE_REGULATION_OF_PROTEIN_CONTAINING_COMPLEX_DISASSEMBLY	72	-0.424139	-1.64041	0.00861316	0.0468588	0.0352863	1207	tags=19%, list=7%, signal=18%	CAPZA2/FLII/MAP6D1/ADD2/MID1IP1/DMTN/SPTB/LMOD1/SVIL/TRIM54/TMOD1/SLN/LMOD3/LMOD2
GOCC_AXONAL_GROWTH_CONE	GOCC_AXONAL_GROWTH_CONE	22	0.57499	1.66339	0.00862285	0.0468637	0.03529	2618	tags=32%, list=15%, signal=27%	DCC/EPHA4/OLFM1/FLNA/NIN/PTCH1/CYFIP1
GOBP_POSITIVE_REGULATION_OF_PROTEIN_CONTAINING_COMPLEX_DISASSEMBLY	GOBP_POSITIVE_REGULATION_OF_PROTEIN_CONTAINING_COMPLEX_DISASSEMBLY	27	-0.571268	-1.7884	0.00864275	0.0469241	0.0353355	3493	tags=44%, list=20%, signal=36%	TRPV4/F2RL1/CALCOCO2/VIL1/NES/INSR/TOM1/FYCO1/ADRB2/ACTN2/CFL2/SLN
GOMF_SODIUM_ION_TRANSMEMBRANE_TRANSPORTER_ACTIVITY	GOMF_SODIUM_ION_TRANSMEMBRANE_TRANSPORTER_ACTIVITY	148	-0.350099	-1.51141	0.00866838	0.0470154	0.0354042	3539	tags=33%, list=20%, signal=27%	SLC6A12/SLC5A7/TRPM2/SLC9A3/SCN10A/ATP4A/SCN5A/TPCN1/SLC9A9/GRIK5/CNNM4/SLC6A5/HCN3/SLC13A4/HCN1/SLC6A8/SLC5A2/SLC5A11/SLC8B1/SLC4A8/SLC28A2/ASIC4/SLC28A1/SLC4A11/SLC6A1/MFSD2A/SLC41A1/SLC9A2/SCN2B/ATP12A/SCN4B/CHP1/SLC17A4/SCN3B/SLC5A5/SCN7A/SCNN1A/SLC4A4/SLC5A1/SLC13A5/SLC10A1/SLC12A2/SLC8A3/SLC38A3/SLC20A2/SCN1B/SCN4A/ATP1B1/ATP1A2
GOBP_CLEAVAGE_INVOLVED_IN_RRNA_PROCESSING	GOBP_CLEAVAGE_INVOLVED_IN_RRNA_PROCESSING	27	0.552535	1.67927	0.00873634	0.0473359	0.0356456	3663	tags=44%, list=21%, signal=35%	ERI1/RPP40/UTP23/EXOSC8/RPS21/EXOSC10/NOB1/FCF1/ERI2/EXOSC2/EXOSC3/NHP2
GOBP_COCHLEA_DEVELOPMENT	GOBP_COCHLEA_DEVELOPMENT	47	0.448069	1.56587	0.00875317	0.047379	0.035678	2332	tags=30%, list=13%, signal=26%	SLC17A8/WNT5A/EPHA4/CCNA2/CTHRC1/IFT20/FZD2/RPGRIP1L/MCM2/DCHS1/ADAM10/PTK7/SLITRK6/FRZB
GOBP_VIRAL_RNA_GENOME_REPLICATION	GOBP_VIRAL_RNA_GENOME_REPLICATION	25	0.554552	1.6533	0.00880354	0.0476034	0.035847	3647	tags=48%, list=21%, signal=38%	TOP2A/FMR1/TRIM28/FBXL2/APOBEC3B/CXCL8/MPHOSPH8/MORC2/TOP2B/SETDB1/APOBEC3C/HMGA2
GOBP_PHYSIOLOGICAL_CARDIAC_MUSCLE_HYPERTROPHY	GOBP_PHYSIOLOGICAL_CARDIAC_MUSCLE_HYPERTROPHY	22	-0.584067	-1.71678	0.00891142	0.0481379	0.0362495	1149	tags=36%, list=7%, signal=34%	GSK3A/HAMP/PI16/PPARA/PDLIM5/AKAP6/CAV3/AGT
GOBP_NEGATIVE_REGULATION_OF_STEM_CELL_DIFFERENTIATION	GOBP_NEGATIVE_REGULATION_OF_STEM_CELL_DIFFERENTIATION	26	0.569839	1.71611	0.00892952	0.0481869	0.0362864	4429	tags=54%, list=25%, signal=40%	EZH2/BBS12/TRIM6/LBH/ESRRB/CDK13/REST/HNRNPU/JAG1/CDK12/NOTCH1/NELFB/TBX3/YTHDF2
GOBP_REGULATION_OF_ENDOCYTIC_RECYCLING	GOBP_REGULATION_OF_ENDOCYTIC_RECYCLING	15	-0.658176	-1.7096	0.00894207	0.0482059	0.0363007	1102	tags=40%, list=6%, signal=38%	ARHGAP44/SORL1/NDRG4/ZDHHC2/ACTN2/BVES
GOBP_SERTOLI_CELL_DIFFERENTIATION	GOBP_SERTOLI_CELL_DIFFERENTIATION	20	0.597189	1.6847	0.00898123	0.0483681	0.0364229	2863	tags=35%, list=16%, signal=29%	NR0B1/ARID4A/RAB13/SOX8/FER/ARID4B/ATRX
GOMF_NUCLEOTIDYLTRANSFERASE_ACTIVITY	GOMF_NUCLEOTIDYLTRANSFERASE_ACTIVITY	98	0.374329	1.49576	0.00899554	0.0483964	0.0364442	5198	tags=44%, list=30%, signal=31%	POLI/NUDT5/PAPSS1/ZCCHC7/TERF1/FPGT/POLD1/TRNT1/OAS1/POLE2/POLR1C/UAP1/POLK/OAS3/PAPOLA/POLA1/POLR3C/NANS/CMAS/THG1L/ABL1/POLR3B/PAPSS2/POLR2A/GALT/POLR1B/POLR3G/PRIM1/PRIMPOL/POLN/CDS1/GMPPA/POLE/POLR3F/POLD3/POLR1A/POLH/PTGES3/POLR2K/YRDC/UAP1L1/FLAD1/COASY
GOCC_TRANSCRIPTION_ELONGATION_FACTOR_COMPLEX	GOCC_TRANSCRIPTION_ELONGATION_FACTOR_COMPLEX	41	0.48264	1.63535	0.00901217	0.048437	0.0364747	4004	tags=44%, list=23%, signal=34%	MLLT3/ICE2/TTF2/LEO1/SSRP1/CCNT2/SUPT16H/CTR9/CDK13/NUFIP1/NELFCD/CDC73/AFF4/ELP4/CCNT1/CDK12/EAF1/NELFB
GOMF_SEROTONIN_RECEPTOR_ACTIVITY	GOMF_SEROTONIN_RECEPTOR_ACTIVITY	25	-0.56279	-1.72828	0.00903431	0.0484981	0.0365208	4691	tags=60%, list=27%, signal=44%	HTR4/DRD4/HTR6/HTR1A/CHRM4/HTR1D/CHRM1/HRH3/HTR1B/HTR1E/CHRM5/CHRM2/HTR5A/OR10H3/HRH2
GOBP_TRIVALENT_INORGANIC_ANION_HOMEOSTASIS	GOBP_TRIVALENT_INORGANIC_ANION_HOMEOSTASIS	19	0.602746	1.69122	0.00904171	0.0484981	0.0365208	94	tags=21%, list=1%, signal=21%	SLC17A8/TFAP2B/ENPP3/ENPP1
GOBP_REGULATION_OF_MEIOTIC_CELL_CYCLE	GOBP_REGULATION_OF_MEIOTIC_CELL_CYCLE	58	0.430101	1.567	0.0090793	0.0486508	0.0366358	1667	tags=19%, list=9%, signal=17%	ASPM/WNT5A/CDC20/RAD51AP1/TTK/FBXO5/TRIP13/CDC23/ANAPC4/METTL3/CDC25B
GOBP_NUCLEOSIDE_PHOSPHATE_BIOSYNTHETIC_PROCESS	GOBP_NUCLEOSIDE_PHOSPHATE_BIOSYNTHETIC_PROCESS	245	-0.314031	-1.41784	0.00909216	0.0486709	0.0366509	2947	tags=37%, list=17%, signal=31%	NME7/NMNAT3/NDUFA12/ACSS1/NDUFB1/NDUFA8/FLCN/UCKL1/NDUFS2/NDUFA7/NDUFB9/NPR1/ACSBG2/RRM2B/NDUFAB1/ADCY4/NDUFA1/PANK4/PDZD3/NDUFS4/NMNAT1/NDUFB6/NDUFB3/PDHA1/PDHB/AMPD3/SLC22A13/ADCY8/AK5/NDUFV1/NME6/ACSL6/NDUFB7/DLD/PDHA2/SDHC/NDUFB2/NCS1/NDUFS3/GUCA2B/SDHD/ALDOA/RCVRN/ASPDH/NDUFA5/SDHA/NOS1/ACSL3/NDUFA2/NME9/ACSS2/ACSL5/NDUFB10/SNCA/PANK1/NDUFV2/NDUFC1/NMNAT2/GUCA2A/HPCA/ADCY9/NDUFV3/AK8/LDHC/SD…
GOMF_ENDOPEPTIDASE_REGULATOR_ACTIVITY	GOMF_ENDOPEPTIDASE_REGULATOR_ACTIVITY	174	-0.331007	-1.45896	0.00922572	0.0493363	0.037152	4483	tags=40%, list=25%, signal=30%	SPINK5/CST9L/SERPINB5/CSN2/SERPINA2/SPINT1/WFDC3/DPEP1/PSMF1/A2M/CST5/SERPINB6/BIRC7/CRIM1/SERPINA9/SERPINB1/CST2/APH1B/SERPINA6/WFDC11/SERPINB10/CPAMD8/SLPI/ITIH6/FETUB/GAS6/SERPINB11/PI3/SPINK4/SERPINA12/SERPINB12/UBE2O/PRDX3/VIL1/AMBP/SPINK2/C3/CAST/SERPINF2/SERPINB3/MT3/CSTL1/CST3/SERPIND1/SERPINC1/WFIKKN1/SNCA/SPP2/COL4A3/KNG1/WFDC12/ITIH5/SPOCK2/ITIH1/NOL3/SERPINB8/C3P1/PZP/SMR3A/LTF/SERPIN…
GOBP_SINGLE_STRANDED_VIRAL_RNA_REPLICATION_VIA_DOUBLE_STRANDED_DNA_INTERMEDIATE	GOBP_SINGLE_STRANDED_VIRAL_RNA_REPLICATION_VIA_DOUBLE_STRANDED_DNA_INTERMEDIATE	16	0.626031	1.68807	0.00930454	0.0497081	0.0374319	3647	tags=62%, list=21%, signal=50%	TOP2A/TRIM28/APOBEC3B/CXCL8/MPHOSPH8/MORC2/TOP2B/SETDB1/APOBEC3C/HMGA2
GOBP_MEIOTIC_CHROMOSOME_SEPARATION	GOBP_MEIOTIC_CHROMOSOME_SEPARATION	21	0.581336	1.65722	0.00932262	0.0497548	0.0374671	3575	tags=33%, list=20%, signal=27%	TOP2A/TTK/RMI1/FANCM/TOP2B/NCAPH/EME1
GOBP_MONOUBIQUITINATED_PROTEIN_DEUBIQUITINATION	GOBP_MONOUBIQUITINATED_PROTEIN_DEUBIQUITINATION	31	0.524902	1.66305	0.00941068	0.0501245	0.0377455	5595	tags=61%, list=32%, signal=42%	USP1/ATXN3/ASXL1/TRRAP/MYSM1/TAF2/SUPT20H/KAT2A/SUPT7L/TAF5/SUPT3H/SF3B5/USP22/SF3B3/TAF5L/USP16/TAF4/ATXN7/TAF12
GOMF_SNORNA_BINDING	GOMF_SNORNA_BINDING	28	0.531002	1.63346	0.00941068	0.0501245	0.0377455	3663	tags=46%, list=21%, signal=37%	HEATR1/NUDT5/GAR1/WDR3/NUDT1/NOP58/PRKDC/UTP6/NUFIP1/XRCC5/DDX21/BYSL/NHP2
GOMF_OXIDOREDUCTASE_ACTIVITY_ACTING_ON_NAD_P_H	GOMF_OXIDOREDUCTASE_ACTIVITY_ACTING_ON_NAD_P_H	75	-0.414471	-1.61492	0.00944111	0.0502365	0.0378298	4598	tags=52%, list=26%, signal=39%	NDUFA10/NDUFA6/NDUFA9/NDUFA12/NDUFB1/NDUFA8/NDUFS2/NDUFA7/NDUFB9/MTRR/NDUFA1/AIFM3/NDUFS4/NDUFA4/NDUFB6/AIFM1/NDUFB3/NDUFV1/NDUFB7/NDUFB2/NDUFS3/NDUFA5/NOX1/NDUFA2/AKR1C3/MIOX/NDUFB10/AKR1C1/NDUFV2/NDUFC1/DCXR/NDUFV3/NDUFS7/NQO1/NDUFB4/RNLS/NDUFS1/NNT/CYB5R1
GOBP_REGULATION_OF_ANATOMICAL_STRUCTURE_SIZE	GOBP_REGULATION_OF_ANATOMICAL_STRUCTURE_SIZE	469	-0.261038	-1.27662	0.00945094	0.0502387	0.0378315	3554	tags=25%, list=20%, signal=21%	P2RX1/CDC42EP4/ROCK2/TRPV4/HAX1/WNT7B/CRP/F2RL1/CCL24/RTN4/SLIT1/HTR1D/CDHR5/RAB21/TWF2/CDC42EP1/SPTBN2/TMSB4Y/SPTBN5/CPS1/SLC12A4/PLXNA4/TNR/FMN1/FAAH/GBA2/SLC9A3R1/ANO6/FGF13/VIL1/ADORA1/AVPR1B/E2F4/SEMA4G/SEMA6D/VEGFA/RET/PLS1/FGB/CDKL5/HTR1B/GCLC/KCNN4/ADRA2B/SERPINF2/WAS/MT3/GSN/SH3BP1/WNT7A/HNF1B/NOS1/TBXA2R/CNTN2/AQP1/SEMA4A/GRIP2/CCL11/UTS2R/KCNA5/SCT/IFRD1/KNG1/USH1C/INS/WDTC1/CDHR2/CSF3…
GOBP_MRNA_CLEAVAGE	GOBP_MRNA_CLEAVAGE	17	0.617766	1.68253	0.00949802	0.0504352	0.0379795	3878	tags=59%, list=22%, signal=46%	CPSF3/CPSF6/CSTF3/NCBP2/CSTF2/PCF11/NCBP1/NUDT21/FIP1L1/CPSF7
GOBP_POSITIVE_REGULATION_OF_NEURON_DEATH	GOBP_POSITIVE_REGULATION_OF_NEURON_DEATH	86	0.385973	1.5148	0.00950681	0.0504352	0.0379795	2964	tags=28%, list=17%, signal=23%	KMO/TFAP2B/WNT5A/TP53/DDR2/FYN/CASP3/FOS/PAK3/C1QA/CDK5/ITGB2/SRPK2/ATM/ATF2/EGR1/CASP8/EFNB2/REST/TFAP2A/BAX/ST8SIA2/ABL1/TYROBP
GOBP_REGULATION_OF_HISTONE_METHYLATION	GOBP_REGULATION_OF_HISTONE_METHYLATION	74	0.412942	1.57474	0.00956639	0.0507009	0.0381796	5912	tags=55%, list=34%, signal=37%	DNMT1/PRMT6/KDM3A/MTF2/BCOR/KMT2E/PAXIP1/CTCFL/SMARCA5/KMT2A/CTR9/ZNF304/KANSL1/PAXBP1/ATRX/TTLL12/SIRT1/TET1/AASS/OGT/JARID2/MYB/WDR5/RRP8/PHF19/RNF20/KDM4A/SNW1/PIH1D1/GATA3/NSD1/CTNNB1/SMAD4/KDM4C/CTCF/AUTS2/EHMT1/SMARCB1/KDM4D/FAM47E/PAF1
GOBP_POSITIVE_REGULATION_OF_EPITHELIAL_TO_MESENCHYMAL_TRANSITION	GOBP_POSITIVE_REGULATION_OF_EPITHELIAL_TO_MESENCHYMAL_TRANSITION	52	0.438917	1.56291	0.009598	0.050818	0.0382677	5239	tags=50%, list=30%, signal=35%	EZH2/TWIST1/BAMBI/OLFM1/COL1A1/ISL1/TGFB1/HDAC2/LEF1/PTK2/MDK/ZNF703/ALX1/JAG1/TGFB1I1/NOTCH1/SDCBP/TCF7L2/IL6/ACVR1/BMP2/SMAD2/CTNNB1/LOXL2/GLIPR2/SMAD4
GOCC_GERM_CELL_NUCLEUS	GOCC_GERM_CELL_NUCLEUS	58	0.425715	1.55103	0.00963375	0.0509566	0.0383721	1728	tags=26%, list=10%, signal=23%	TOP2A/DNMT1/TP53/SMARCC1/TOPBP1/HMGN1/KDM3A/TRIP13/PCNA/SYCP1/TOP1/SYCP2L/TCFL5/MLH3/AURKA
GOBP_RENAL_SYSTEM_PROCESS	GOBP_RENAL_SYSTEM_PROCESS	115	-0.368566	-1.53552	0.00964327	0.0509566	0.0383721	3838	tags=39%, list=22%, signal=31%	AQP6/INPP5K/NPR1/RRM2B/F2RL1/AMN/CYP4A11/GAS6/CHRNB2/CYP4F12/SLC9A3R1/MLLT6/ITGA3/ADORA1/SLC5A2/CYP11B2/ATP6V0A4/AKR1B1/CORO2B/UMOD/SERPINF2/BCL2/GSN/BMP4/PON3/PRKACA/AQP1/AKR1C3/SLC22A12/CLCNKB/CLDN4/AQP3/OXT/SLC4A1/CYP4F2/KCNMA1/CHRNA3/HBB/SLC5A1/NPHS2/SPX/AGTR1/ADIPOQ/AGT/AQP4
GOBP_INORGANIC_ANION_TRANSPORT	GOBP_INORGANIC_ANION_TRANSPORT	180	-0.329721	-1.45711	0.00966397	0.0510154	0.0384164	3151	tags=31%, list=18%, signal=25%	GABRG2/ANO2/BEST2/SLC12A4/GLRA2/ANO6/SLC11A1/SLC37A1/SLC13A4/CLCA4/GABRR2/PTAFR/P2RY6/CLDN17/GABRA4/SLC4A8/BSND/ANO7/SLC37A2/VDAC3/FGF23/GABRA6/CLCNKB/CA7/SLC4A11/SLC6A1/SLC37A4/CLDN4/APOL1/SLC26A9/SLC26A8/SLC25A11/SLC25A30/SLC4A1/PCYOX1/CRY2/SLC22A8/VDAC1/SLC5A5/ANKH/SLC4A4/ABCC9/SLC5A1/GABRA3/FXYD3/CLCN1/BEST3/SLC12A2/NMUR2/SLC20A2/CLCN4/CA2/CLIC5/FXYD1/ANO5
GOBP_MITOCHONDRIAL_ELECTRON_TRANSPORT_CYTOCHROME_C_TO_OXYGEN	GOBP_MITOCHONDRIAL_ELECTRON_TRANSPORT_CYTOCHROME_C_TO_OXYGEN	18	-0.635665	-1.72788	0.00968475	0.0510242	0.038423	3757	tags=50%, list=21%, signal=39%	COX8A/COX4I1/NDUFA4/COX5B/COX5A/COX7B/CYCS/COX7A1/COX6A2
GOBP_REGULATION_OF_LEUKOCYTE_TETHERING_OR_ROLLING	GOBP_REGULATION_OF_LEUKOCYTE_TETHERING_OR_ROLLING	17	-0.61618	-1.65157	0.00967832	0.0510242	0.038423	2796	tags=53%, list=16%, signal=45%	FUT7/PTAFR/GP1BA/GCNT1/CHST4/SELP/CCL25/CXCL12/CCL21
GOCC_EXORIBONUCLEASE_COMPLEX	GOCC_EXORIBONUCLEASE_COMPLEX	20	0.595821	1.68084	0.00969972	0.0510526	0.0384444	3606	tags=50%, list=20%, signal=40%	ZFC3H1/DIS3L2/EXOSC4/EXOSC8/EXOSC10/MPHOSPH6/DIS3/EXOSC1/EXOSC2/EXOSC3
GOBP_MIDBRAIN_DOPAMINERGIC_NEURON_DIFFERENTIATION	GOBP_MIDBRAIN_DOPAMINERGIC_NEURON_DIFFERENTIATION	15	0.662061	1.75495	0.00971807	0.0510989	0.0384792	532	tags=20%, list=3%, signal=19%	WNT5A/SFRP2/FZD1
GOBP_RENAL_TUBULAR_SECRETION	GOBP_RENAL_TUBULAR_SECRETION	28	-0.53664	-1.69379	0.00977369	0.0513324	0.0386551	2786	tags=36%, list=16%, signal=30%	SLC9A3R1/MLLT6/ADORA1/ATP6V0A4/UMOD/SLC22A12/OXT/SPX/AGTR1/AGT
GOBP_REGULATION_OF_HUMORAL_IMMUNE_RESPONSE	GOBP_REGULATION_OF_HUMORAL_IMMUNE_RESPONSE	42	-0.488737	-1.68319	0.00978172	0.0513324	0.0386551	4558	tags=45%, list=26%, signal=34%	TREM2/SPINK5/CR2/C4BPA/A2M/IL1B/KLK7/C4BPB/C3/SPNS2/ZP4/PGC/CD55/FOXJ1/CD5L/LTA/CD59/HPX/KLK3
GOBP_NEGATIVE_REGULATION_OF_VASCULAR_ASSOCIATED_SMOOTH_MUSCLE_CELL_PROLIFERATION	GOBP_NEGATIVE_REGULATION_OF_VASCULAR_ASSOCIATED_SMOOTH_MUSCLE_CELL_PROLIFERATION	25	-0.559755	-1.71896	0.00980646	0.0514117	0.0387148	679	tags=24%, list=4%, signal=23%	TPM1/ADIPOQ/SOD2/PRKG1/MEF2C/NDRG2
GOBP_SPINAL_CORD_MOTOR_NEURON_DIFFERENTIATION	GOBP_SPINAL_CORD_MOTOR_NEURON_DIFFERENTIATION	30	0.529115	1.66775	0.0098457	0.0515667	0.0388315	2022	tags=20%, list=11%, signal=18%	NKX2-2/HOXD10/DYNC2H1/ISL1/SOX4/PTCH1
GOBP_NUCLEOSIDE_BISPHOSPHATE_METABOLIC_PROCESS	GOBP_NUCLEOSIDE_BISPHOSPHATE_METABOLIC_PROCESS	109	-0.382147	-1.57547	0.00988735	0.0517341	0.0389576	2922	tags=31%, list=17%, signal=26%	PDHA1/PDHB/MVK/ACSL6/DLD/PDHA2/NUDT7/PIPOX/MCEE/ACSL3/OGDH/ACSS2/ACSL5/SNCA/FITM2/PANK1/SUCLA2/SUCLG1/BAAT/ACOT11/PDK2/DLAT/PDHX/ACSF2/MLYCD/GLYAT/ACAT1/ACSM5/MPC2/SUCLG2/SULT1B1/HMGCS2/ACSL1/PDK4
GOCC_PROTEIN_PHOSPHATASE_TYPE_1_COMPLEX	GOCC_PROTEIN_PHOSPHATASE_TYPE_1_COMPLEX	16	-0.646066	-1.71348	0.00989846	0.0517415	0.0389632	2816	tags=38%, list=16%, signal=32%	PPP1R3F/LRRC43/LRRC46/PPP1R3B/PPP1R3C/PPP1R3A
GOBP_GPI_ANCHOR_METABOLIC_PROCESS	GOBP_GPI_ANCHOR_METABOLIC_PROCESS	30	0.528786	1.66671	0.00998535	0.0521446	0.0392667	4717	tags=57%, list=27%, signal=42%	PGAP1/PIGA/PIGW/PIGB/PIGK/PIGF/PIGM/PGAP2/PIGV/PIGG/DPM2/GPAA1/PIGU/GPLD1/PIGX/PIGC/DPM3
GOBP_GLUCOSE_CATABOLIC_PROCESS	GOBP_GLUCOSE_CATABOLIC_PROCESS	23	-0.575349	-1.70739	0.0100115	0.0522299	0.0393309	1989	tags=39%, list=11%, signal=35%	HK2/TKTL1/TPI1/PFKFB2/PFKM/SLC25A12/ACTN3/ENO3/PGAM2
GOBP_GAS_TRANSPORT	GOBP_GAS_TRANSPORT	18	-0.633338	-1.72155	0.010165	0.052979	0.039895	3169	tags=61%, list=18%, signal=50%	NGB/RHAG/HBZ/HBQ1/AQP1/AQP5/HBD/HBB/CA2/AQP4/MB
GOMF_DNA_BINDING_BENDING	GOMF_DNA_BINDING_BENDING	17	0.614347	1.67322	0.0102016	0.053066	0.0399606	4771	tags=59%, list=27%, signal=43%	TOP2A/TERF1/TOP1/LEF1/HMGB2/HMGB1/HMGA2/FOXD1/TFAM/HMGB3
GOBP_LIPID_HOMEOSTASIS	GOBP_LIPID_HOMEOSTASIS	143	-0.349783	-1.50144	0.0101935	0.053066	0.0399606	3404	tags=31%, list=19%, signal=25%	NR1H2/GPAM/RTN4/ENPP7/MTCH2/MYLIP/ABCG8/ADORA1/APOC3/MTTP/PNPLA2/CNBP/TM6SF2/GIP/ORMDL3/EPHX2/SLC25A46/FUNDC2/NR1D2/ABCG4/USF1/APOC2/RORA/APOA4/APOA5/AKR1C1/FBXW7/HNF4A/FITM2/PNPLA4/INS/GPIHBP1/APOB/MLXIPL/ABCB4/APOM/ACOX2/SAR1B/LPL/FABP4/GOT1/CAV3/PRKAA2/FABP3
GOBP_RESPONSE_TO_PEPTIDE_HORMONE	GOBP_RESPONSE_TO_PEPTIDE_HORMONE	393	-0.275871	-1.33271	0.0103203	0.0536316	0.0403864	2800	tags=24%, list=16%, signal=20%	VAMP2/ADCY8/FUT7/BTG2/GCK/POMC/PIP4K2B/INSRR/STAT5B/GIP/CYP11B2/PRLH/ZBTB7B/CPEB1/INSR/NCOA1/GCLC/VGF/GPT/GAB1/GRB7/GSK3A/TGFBR3/TRIM16/DAG1/CRHBP/SORT1/REG1A/CYSLTR2/UCP2/USF1/GCNT1/PLAT/NR4A1/SLC22A12/FOXO4/ABCC8/FOXO1/IGFBP5/RAB12/INS/GRB14/WDTC1/DNAI1/IDE/HADH/SLC2A1/OXT/SORL1/PKLR/KLF15/ECHDC3/ESRRA/CRY2/TBC1D4/GKAP1/CEACAM1/KANK1/BCAR3/PLCB1/SLC29A2/PDK2/ZNF106/CXCL12/PPARA/SCNN1A/GRB10/NR4…
GOMF_EXTRACELLULAR_LIGAND_GATED_ION_CHANNEL_ACTIVITY	GOMF_EXTRACELLULAR_LIGAND_GATED_ION_CHANNEL_ACTIVITY	68	-0.423953	-1.60956	0.01046	0.0543046	0.0408932	5113	tags=53%, list=29%, signal=38%	CHRNA10/GABRA1/GLRA1/GABRP/SLC1A7/CHRNE/CHRND/GRIN2C/GLRB/GABRG3/P2RX1/GABRG1/CHRNG/P2RX6/HTR3B/GABRG2/CHRNB2/GRIK5/HTR3A/GRIN2B/GLRA2/HTR3C/GABRR2/GRID1/GRIN3A/GABRA4/GABRA6/ZACN/CHRNA1/CHRNA2/GRIN1/GRID2/CHRNA3/P2RX5/GABRA3/CHRNB1
GOBP_CARDIAC_VENTRICLE_DEVELOPMENT	GOBP_CARDIAC_VENTRICLE_DEVELOPMENT	122	-0.350918	-1.47661	0.0105114	0.0544654	0.0410144	1081	tags=14%, list=6%, signal=13%	GRHL2/MYBPC3/GREB1L/HAND1/EGLN1/HEY2/TPM1/ZFPM2/SEMA3C/MEF2C/MYH6/MYL3/TNNI1/TNNC1/MYH7/XIRP2/MYL2
GOMF_DNA_BINDING_TRANSCRIPTION_ACTIVATOR_ACTIVITY	GOMF_DNA_BINDING_TRANSCRIPTION_ACTIVATOR_ACTIVITY	446	0.266451	1.28902	0.0105078	0.0544654	0.0410144	3749	tags=27%, list=21%, signal=22%	NKX2-2/HOXD10/BCL11B/SOX11/TFAP2B/EGR2/POU4F2/HOXD13/PAX9/ZNF292/MYC/ZNF112/TP53/ZNF227/ZNF850/ZFP62/ZNF300/MEIS1/JUNB/CSRNP3/ZNF493/ETV5/HIF1A/DLX3/SALL2/ZNF226/OTX2/E2F5/POU3F2/ZNF600/CARF/NEUROD6/ZNF267/ISL1/FOS/UBP1/TCF12/STAT6/NR1H3/CTCFL/ZNF780B/DMTF1/ZNF721/RFXAP/ZNF268/ZNF224/SOX4/EGR3/FLI1/ZNF782/RFXANK/ZNF786/ZNF43/HOXD8/ZNF345/ESRRB/EBF2/CREB3L4/CREB1/IRF3/LEF1/ELK3/E2F3/MAFB/PLAG1/TBX…
GOBP_NEGATIVE_REGULATION_OF_HISTONE_MODIFICATION	GOBP_NEGATIVE_REGULATION_OF_HISTONE_MODIFICATION	43	0.471084	1.61091	0.0106036	0.0548901	0.0413341	3962	tags=37%, list=22%, signal=29%	TWIST1/DNMT1/PRMT6/KDM3A/MTF2/ZNF451/BCOR/SKI/KDM5A/SIN3A/UBR5/SIRT1/AASS/JARID2/SPI1/WDR5
GOBP_AMINO_ACID_ACTIVATION	GOBP_AMINO_ACID_ACTIVATION	23	0.561443	1.64984	0.0106234	0.0549392	0.0413711	4395	tags=52%, list=25%, signal=39%	WARS2/AASDH/RARS2/LARS2/FARSB/SARS2/YARS2/VARS2/GATC/DALRD3/AARS2/FARSA
GOBP_MICROTUBULE_ORGANIZING_CENTER_LOCALIZATION	GOBP_MICROTUBULE_ORGANIZING_CENTER_LOCALIZATION	31	0.519787	1.64684	0.0106843	0.0552004	0.0415678	2107	tags=32%, list=12%, signal=28%	ASPM/DLGAP5/MAD2L1/CEP83/IFT20/TBCCD1/ARPC5/NIN/AURKA/EZR
GOBP_MITOTIC_INTRA_S_DNA_DAMAGE_CHECKPOINT_SIGNALING	GOBP_MITOTIC_INTRA_S_DNA_DAMAGE_CHECKPOINT_SIGNALING	16	0.622757	1.67924	0.0107037	0.0552444	0.041601	4998	tags=62%, list=28%, signal=45%	MSH2/TIPIN/FANCD2/ATF2/CHEK2/MDC1/EME1/XPC/HUS1/RAD17
GOBP_NEGATIVE_REGULATION_OF_UBIQUITIN_PROTEIN_TRANSFERASE_ACTIVITY	GOBP_NEGATIVE_REGULATION_OF_UBIQUITIN_PROTEIN_TRANSFERASE_ACTIVITY	19	0.597324	1.67601	0.0107239	0.0552444	0.041601	3775	tags=53%, list=21%, signal=41%	BUB1B/CDC20/FBXO5/MAD2L1/RPL11/MAD2L2/RPS7/ABL1/BUB3/BAG5
GOBP_POSITIVE_REGULATION_OF_WNT_SIGNALING_PATHWAY	GOBP_POSITIVE_REGULATION_OF_WNT_SIGNALING_PATHWAY	131	0.35265	1.48118	0.0107239	0.0552444	0.041601	3481	tags=32%, list=20%, signal=26%	DKK2/ASPM/WNT5A/SPIN1/ZEB2/MLLT3/SFRP2/BAMBI/RUVBL1/TRPM4/USP8/COL1A1/SULF1/CSNK1G3/DEPDC1B/SMARCA4/TNKS/TGFB1/SKI/SOX4/SMURF2/CAV1/TBL1X/LEF1/PTK7/WLS/ATP6AP2/TMEM9/PLEKHA4/USP34/SFRP4/GSKIP/DACT1/CSNK1G1/ABL1/TNFAIP3/UBR5/CDC73/SULF2/TBL1XR1/RPS12/CCAR2
GOBP_NEGATIVE_REGULATION_OF_VIRAL_PROCESS	GOBP_NEGATIVE_REGULATION_OF_VIRAL_PROCESS	82	0.399305	1.54244	0.0107441	0.0552953	0.0416393	3992	tags=41%, list=23%, signal=32%	IFI16/TRIM59/FAM111A/LY6E/OAS1/TRIM6/UBP1/TRIM28/APOBEC3B/PTX3/ZC3HAV1/OAS3/ISG15/EIF2AK2/SRPK2/PLSCR1/TRIM13/CH25H/MPHOSPH8/ILF3/MORC2/TRIM5/TRIM14/SETDB1/TRIM11/IFIT5/RSAD2/APOBEC3C/TRIM27/HMGA2/IFITM1/RNASEL/PPIA/IFIH1
GOBP_NEGATIVE_REGULATION_OF_CELLULAR_AMIDE_METABOLIC_PROCESS	GOBP_NEGATIVE_REGULATION_OF_CELLULAR_AMIDE_METABOLIC_PROCESS	180	0.322371	1.40747	0.0107627	0.0553377	0.0416712	3691	tags=34%, list=21%, signal=27%	TYMS/DAPK1/CPEB2/DCP1B/FMR1/CAPRIN1/TPR/EIF2AK4/TIA1/AGO3/DHX9/IGF2BP1/PAN3/AGO2/DIS3L2/METTL14/IGF1/CNOT6/PAN2/IGF2BP2/METTL3/IREB2/IGF2BP3/EXOSC8/CNOT10/CNOT3/PNLDC1/RC3H2/RGS2/NT5C3B/DCP2/DHX36/EIF2AK2/PABPC1/EIF3E/APOE/SHMT2/ROCK1/EIF4EBP1/PUS7/EIF2AK3/EIF6/ORMDL1/XRN1/ZFP36L1/ILF3/DIS3/RPS3/EIF4A3/HNRNPU/CNOT8/CALR/MOV10/TARDBP/RTN3/CNOT6L/POLR2G/TNKS1BP1/EXOSC2/EXOSC3/ENC1
GOBP_RRNA_TRANSCRIPTION	GOBP_RRNA_TRANSCRIPTION	31	0.5194	1.64562	0.0108258	0.0556085	0.0418752	3802	tags=35%, list=22%, signal=28%	TAF1B/SPIN1/TP53/GTF3C3/SMARCA4/NIFK/PWP1/DDX11/POLR1E/POLR1B/NOL11
GOMF_RNA_POLYMERASE_BINDING	GOMF_RNA_POLYMERASE_BINDING	57	0.448173	1.62461	0.0108409	0.0556325	0.0418932	3896	tags=42%, list=22%, signal=33%	TCERG1L/ZNF326/TCERG1/PPIB/PKN2/LEO1/DHX9/AGO2/CCNT2/ANP32B/ESRRB/ERCC5/SCAF8/PCF11/CTR9/HNRNPU/SCAF4/CDC73/WDR43/ELP4/CCAR2/CCNT1/GTF2B/SMYD3
GOMF_DNA_POLYMERASE_BINDING	GOMF_DNA_POLYMERASE_BINDING	18	0.616797	1.70774	0.0108813	0.0557198	0.041959	3451	tags=56%, list=20%, signal=45%	FANCI/PCNA/SMARCA4/NAT10/FANCD2/ACD/HMGB1/CDT1/HSP90AA1/RAD51
GOBP_HOMOLOGOUS_CHROMOSOME_PAIRING_AT_MEIOSIS	GOBP_HOMOLOGOUS_CHROMOSOME_PAIRING_AT_MEIOSIS	37	0.478219	1.58391	0.0109016	0.0557198	0.041959	3639	tags=32%, list=21%, signal=26%	BRIP1/MND1/NDC1/TRIP13/SYCP1/FANCD2/CCNE2/MLH3/PSMC3IP/CCNB1IP1/TEX15/C14orf39
[truncated: 477 more rows]

## Sheet: Supplementary Table 2
ID	Description	setSize	enrichmentScore	NES	pvalue	p.adjust	qvalue	rank	leading_edge	core_enrichment
[truncated: 69 more rows]

## Sheet: Supplementary Table 3
ID	Description	setSize	enrichmentScore	NES	pvalue	p.adjust	qvalue	rank	leading_edge	core_enrichment
[truncated: 27 more rows]

[truncated: 9 more sheets: Supplementary Table 4, Supplementary Table 5, Supplementary Table 6, Supplementary Table 7, Supplementary Table 8, Supplementary Table 9, Supplementary Table 10, Supplementary Table 11, Supplementary Table 12]
