# Supplementary material for: Identification and validation of HOXC6 as a diagnostic biomarker for Ewing sarcoma: insights from machine learning algorithms and in vitro experiments
Source: Front Immunol. 2025 Apr 4;16:1449355. doi: 10.3389/fimmu.2025.1449355 (PMC12006176; doi:10.3389/fimmu.2025.1449355)
Supplement: Supplementary file 2 [file DataSheet1.zip]

Archive with 4 entries (4 files):
- Colony Formation Assay.pdf
- Data Summary.xlsx
- Transwell Assay.pdf
- Wound Healing Assay.pdf
