# Supplementary material for: Identification and validation of HOXC6 as a diagnostic biomarker for Ewing sarcoma: insights from machine learning algorithms and in vitro experiments
Source: Front Immunol. 2025 Apr 4;16:1449355. doi: 10.3389/fimmu.2025.1449355 (PMC12006176; doi:10.3389/fimmu.2025.1449355)
Supplement: Supplementary file 2 [file DataSheet1.zip › Data Summary.xlsx]

## Sheet: Colony Formation Assay
Gene name/cell area（mm^2）	Sh-NC	ShHOXC6-1	ShHOXC6-2
1	113.87	56.9	88.52
2	136.91	87.34	39.26
3	124.91	49.37	49.26
	Sh-NC	ShHOXC6-1	ShHOXC6-2
1	114.54	54.25	49.82
2	191.32	34.56	36.98
3	146.93	36.87	76.01
	Sh-NC	ShHOXC6-1	ShHOXC6-2
1	149.92	21.13	28.02
2	141.32	28.41	30.52
3	146.52	29.45	45.02
	Sh-NC	ShHOXC6-1	ShHOXC6-2
1	164.98	34.45	35.82
2	191.32	35.86	46.9
3	161.15	43.98	47.98

## Sheet: qPCR
qPCR_HOXC6_1
	Sh-NC	ShHOXC6-1	ShHOXC6-2
ACTB_1	15.405	16.751	15.336
ACTB_2	14.984	16.853	15.741
ACTB_3	14.451	16.498	15.932
target_1	19.3	18.143	18.321
target_2	19.581	18.454	18.58
target_3	19.057	18.227	18.4
qPCR_HOXC6_2
	Sh-NC	ShHOXC6-1	ShHOXC6-2
ACTB_1	15.405	16.896	16.216
ACTB_2	14.984	16.651	15.892
ACTB_3	14.451	16.793	16.045
target_1	19.3	18.39	18.791
target_2	19.581	18.44	18.77
target_3	19.057	18.422	18.846
qPCR_HOXC6_3
	Sh-NC	ShHOXC6-1	ShHOXC6-2
ACTB_1	15.405	17.201	16.347
ACTB_2	14.984	17.15	16.514
ACTB_3	14.451	16.926	16.52
target_1	19.3	18.878	19.229
target_2	19.581	18.963	19.011
target_3	19.057	19.037	18.761

## Sheet: Transwell Assay
Gene name/cell area（mm^2）	Stain
	Sh-NC	ShHOXC6-1	ShHOXC6-2
1	528.3	134.4	234.2
2	472.2	68.3	97.3
3	632	198.9	132.5
	Nostain
	Sh-NC	ShHOXC6-1	ShHOXC6-2
1	588.2	145.3	198.3
2	492.6	72.3	92.4
3	673.2	176.4	142.3

## Sheet: Wound Healing Assay
Sh-NC	Blank area
Frequency/Time	0h	24h	48h	72h
1	186596	91275	43890	0
2	231403	108211	32908	0
3	227470	173108	156736	145243
4	339302	276387	200908	167267
5	622279	363678	100091	0
6	301178	180436	150598	129189
7	298836	195737	98717	0
				Unit：μm^2
ShHOXC6-1	Blank area
Frequency/Time	0h	24h	48h	72h
1	227944	212830	209672	203745
2	219693	217284	212498	203746
3	225488	222494	215678	202895
4	300291	287309	264532	259646
5	311881	287309	243490	233519
6	323184	300126	283412	254135
7	355326	341052	319098	301678
				Unit：μm^2
ShHOXC6-2	Blank area
Frequency/Time	0h	24h	48h	72h
1	217605	176355	169980	162093
2	197075	176355	167589	150345
3	238776	227041	225065	223041
4	348172	328295	324560	319067
5	365407	349766	341010	338970
6	342328	314849	308920	301678
7	369029	353590	349098	334590
				Unit：μm^2

## Sheet: CCK8
DAY 0.5
Gene name/Absorbance values	sh-NC	shHOXC6-1	shHOXC6-2	blank
1	0.15	0.138	0.153	0.135
2	0.129	0.138	0.143	0.141
3	0.196	0.142	0.148
4	0.147	0.139	0.134
5	0.147	0.156	0.153
6	0.147	0.136	0.151
DAY 1
Gene name/Absorbance values	sh-NC	shHOXC6-1	shHOXC6-2	blank
1	0.316	0.32	0.275	0.246
2	0.348	0.295	0.28	0.246
3	0.342	0.343	0.288
4	0.341	0.331	0.287
5	0.419	0.3	0.296
6	0.323	0.309	0.303
DAY 2
Gene name/Absorbance values	sh-NC	shHOXC6-1	shHOXC6-2	blank
1	0.538	0.384	0.387	0.37
2	0.489	0.366	0.355	0.264
3	0.527	0.402	0.377
4	0.46	0.404	0.379
5	0.555	0.42	0.386
6	0.588	0.419	0.463
DAY 3
Gene name/Absorbance values	sh-NC	shHOXC6-1	shHOXC6-2	blank
1	1.411	1.139	0.606	0.386
2	1.362	1.539	0.884	0.37
3	1.233	0.989	0.521
4	1.172	1.308	0.58
5	1.391	0.968	0.455
6	1.389	1.145	0.697
DAY 4
Gene name/Absorbance values	sh-NC	shHOXC6-1	shHOXC6-2	blank
1	2.19	1.51	1.247	0.309
2	1.905	1.755	1.061	0.302
3	1.925	1.447	1.353
4	1.826	1.661	0.808
5	1.831	1.6	0.923
6	1.793	1.863	0.935
DAY 5
Gene name/Absorbance values	sh-NC	shHOXC6-1	shHOXC6-2	blank
1	3.354	1.984	1.699	0.228
2	3.173	2.118	2.023	0.236
3	3.405	2.102	2.07
4	3.251	2.228	1.394
5	3.246	2.2	2.705
6	3.205	2.334	1.526
